# Supplementary material for: Examination of the Transcriptional Response to LaMIR166a Overexpression in Larix kaempferi (Lamb.) Carr
Source: Biology (Basel). 2021 Jun 23;10(7):576. doi: 10.3390/biology10070576 (PMC8301127; doi:10.3390/biology10070576)
Supplement: Supplementary file 1 [file biology-10-00576-s001.zip]

Archive with 10 entries (10 files):
- Supplementary table 1.xlsx
- Supplementary table 10.xlsx
- Supplementary table 2.xlsx
- Supplementary table 3.xlsx
- Supplementary table 4.xlsx
- Supplementary table 5.xlsx
- Supplementary table 6.xlsx
- Supplementary table 7.xlsx
- Supplementary table 8.xlsx
- Supplementary table 9.xlsx
