# Supplementary material for: Examination of the Transcriptional Response to LaMIR166a Overexpression in Larix kaempferi (Lamb.) Carr
Source: Biology (Basel). 2021 Jun 23;10(7):576. doi: 10.3390/biology10070576 (PMC8301127; doi:10.3390/biology10070576)
Supplement: Supplementary file 1 [file biology-10-00576-s001.zip › Supplementary table 1.xlsx]

## Sheet: KEGG
	Supplementary table 1. Total unigenes numbers assigned to 129 KEGG pathways
	pathway	pathway_id	Gene_number
	RNA degradation	ko03018	619
	Ribosome biogenesis in eukaryotes	ko03008	590
	Plant-pathogen interaction	ko04626	461
	Ribosome	ko03010	414
	Starch and sucrose metabolism	ko00500	395
	Carbon metabolism	ko01200	383
	Biosynthesis of amino acids	ko01230	372
	Spliceosome	ko03040	347
	Protein processing in endoplasmic reticulum	ko04141	343
	Plant hormone signal transduction	ko04075	291
	RNA transport	ko03013	278
	Ubiquitin mediated proteolysis	ko04120	273
	Amino sugar and nucleotide sugar metabolism	ko00520	264
	mRNA surveillance pathway	ko03015	263
	Nucleotide excision repair	ko03420	255
	Phenylpropanoid biosynthesis	ko00940	239
	Homologous recombination	ko03440	229
	DNA replication	ko03030	227
	Mismatch repair	ko03430	223
	Oxidative phosphorylation	ko00190	213
	Purine metabolism	ko00230	210
	Glycolysis / Gluconeogenesis	ko00010	192
	Endocytosis	ko04144	183
	Pyrimidine metabolism	ko00240	168
	Cysteine and methionine metabolism	ko00270	164
	Glutathione metabolism	ko00480	154
	Pentose and glucuronate interconversions	ko00040	141
	Flavonoid biosynthesis	ko00941	133
	Pyruvate metabolism	ko00620	130
	Phagosome	ko04145	125
	Carbon fixation in photosynthetic organisms	ko00710	124
	Glycerophospholipid metabolism	ko00564	122
	Peroxisome	ko04146	116
	Fatty acid metabolism	ko01212	116
	Glyoxylate and dicarboxylate metabolism	ko00630	107
	Arginine and proline metabolism	ko00330	104
	Glycine, serine and threonine metabolism	ko00260	102
	Galactose metabolism	ko00052	102
	Fatty acid degradation	ko00071	96
	2-Oxocarboxylic acid metabolism	ko01210	96
	Glycerolipid metabolism	ko00561	92
	alpha-Linolenic acid metabolism	ko00592	92
	Proteasome	ko03050	90
	Citrate cycle (TCA cycle)	ko00020	90
	Fructose and mannose metabolism	ko00051	88
	Terpenoid backbone biosynthesis	ko00900	85
	Alanine, aspartate and glutamate metabolism	ko00250	84
	Cyanoamino acid metabolism	ko00460	81
	beta-Alanine metabolism	ko00410	80
	Zeatin biosynthesis	ko00908	80
	Ascorbate and aldarate metabolism	ko00053	78
	Pentose phosphate pathway	ko00030	78
	Flavone and flavonol biosynthesis	ko00944	76
	Photosynthesis	ko00195	76
	Aminoacyl-tRNA biosynthesis	ko00970	75
	Phenylalanine, tyrosine and tryptophan biosynthesis	ko00400	75
	ABC transporters	ko02010	74
	Phosphatidylinositol signaling system	ko04070	74
	Carotenoid biosynthesis	ko00906	74
	Inositol phosphate metabolism	ko00562	71
	Tyrosine metabolism	ko00350	70
	RNA polymerase	ko03020	65
	N-Glycan biosynthesis	ko00510	64
	Biosynthesis of unsaturated fatty acids	ko01040	64
	Fatty acid biosynthesis	ko00061	64
	Circadian rhythm - plant	ko04712	63
	Protein export	ko03060	62
	Valine, leucine and isoleucine degradation	ko00280	62
	Cutin, suberine and wax biosynthesis	ko00073	62
	Tryptophan metabolism	ko00380	61
	Phenylalanine metabolism	ko00360	60
	Porphyrin and chlorophyll metabolism	ko00860	59
	Base excision repair	ko03410	58
	Basal transcription factors	ko03022	55
	Sphingolipid metabolism	ko00600	55
	Ubiquinone and other terpenoid-quinone biosynthesis	ko00130	55
	Lysine degradation	ko00310	53
	Arginine biosynthesis	ko00220	49
	Selenocompound metabolism	ko00450	48
	Stilbenoid, diarylheptanoid and gingerol biosynthesis	ko00945	47
	Steroid biosynthesis	ko00100	46
	Pantothenate and CoA biosynthesis	ko00770	45
	Limonene and pinene degradation	ko00903	45
	Linoleic acid metabolism	ko00591	43
	SNARE interactions in vesicular transport	ko04130	42
	Brassinosteroid biosynthesis	ko00905	42
	Nitrogen metabolism	ko00910	41
	Sulfur metabolism	ko00920	41
	Ether lipid metabolism	ko00565	41
	Glycosylphosphatidylinositol(GPI)-anchor biosynthesis	ko00563	39
	Valine, leucine and isoleucine biosynthesis	ko00290	35
	Fatty acid elongation	ko00062	35
	Degradation of aromatic compounds	ko01220	35
	Tropane, piperidine and pyridine alkaloid biosynthesis	ko00960	30
	Regulation of autophagy	ko04140	28
	Butanoate metabolism	ko00650	28
	One carbon pool by folate	ko00670	28
	Histidine metabolism	ko00340	27
	Propanoate metabolism	ko00640	26
	Other glycan degradation	ko00511	24
	Arachidonic acid metabolism	ko00590	23
	Biotin metabolism	ko00780	23
	Isoquinoline alkaloid biosynthesis	ko00950	22
	Monobactam biosynthesis	ko00261	22
	Photosynthesis - antenna proteins	ko00196	22
	Glycosaminoglycan degradation	ko00531	22
	Taurine and hypotaurine metabolism	ko00430	22
	Diterpenoid biosynthesis	ko00904	22
	Folate biosynthesis	ko00790	20
	Glycosphingolipid biosynthesis - globo series	ko00603	19
	Nicotinate and nicotinamide metabolism	ko00760	17
	Vitamin B6 metabolism	ko00750	17
	Glucosinolate biosynthesis	ko00966	16
	Sulfur relay system	ko04122	15
	Non-homologous end-joining	ko03450	15
	Lysine biosynthesis	ko00300	14
	C5-Branched dibasic acid metabolism	ko00660	12
	Other types of O-glycan biosynthesis	ko00514	12
	Thiamine metabolism	ko00730	10
	Riboflavin metabolism	ko00740	8
	Sesquiterpenoid and triterpenoid biosynthesis	ko00909	8
	Caffeine metabolism	ko00232	7
	Glycosphingolipid biosynthesis - ganglio series	ko00604	6
	Lipoic acid metabolism	ko00785	6
	Anthocyanin biosynthesis	ko00942	5
	Betalain biosynthesis	ko00965	4
	Synthesis and degradation of ketone bodies	ko00072	4
	Monoterpenoid biosynthesis	ko00902	4
	Indole alkaloid biosynthesis	ko00901	1
