# Supplementary material for: Examination of the Transcriptional Response to LaMIR166a Overexpression in Larix kaempferi (Lamb.) Carr
Source: Biology (Basel). 2021 Jun 23;10(7):576. doi: 10.3390/biology10070576 (PMC8301127; doi:10.3390/biology10070576)
Supplement: Supplementary file 1 [file biology-10-00576-s001.zip › Supplementary table 10.xlsx]

## Sheet: Sheet1
	Supplementary table 10. Primers used for dual-luciferase report assays
	Name		Sequences
	LaPAP	F	GTACCGGGCCCCCCCTCGAGGTCGACTGTATGCACCAACCCTCCTT
		R	GGCTGCAGGAATTCGATATCAAGCTTTCTTCCTGTCTTTGAGGGGTA
	LaPP-1	F	GTACCGGGCCCCCCCTCGAGGTCGACGAATTCATGTGGAGGATGTG
		R	GGCTGCAGGAATTCGATATCAAGCTTGAGCTCACATTAACAAACACA
	LaPHO1	F	GTACCGGGCCCCCCCTCGAGGTCGACCCCGGGAACGCAGAGAACGTG
		R	GGCTGCAGGAATTCGATATCAAGCTTGAGCTCATTCCACCTTTCCCT
	LaZFP5	F	GTACCGGGCCCCCCCTCGAGGTCGACTGGGCATGTCAATCTTGGGT
		R	GGCTGCAGGAATTCGATATCAAGCTTGGTCTACATGCCCTTGACCA
	LaHDZ-31	F	GGCCGCTCTAGAACTAGTGGATCCATGGCAGTGATGGTGAACAAT
		R	ATCGATAAGCTTGATATCGAATTCTCACATAAAGGACCAATTCAC
	LaHDZ-32	F	GGCCGCTCTAGAACTAGTGGATCCATGGCAGTGACGTCTGGCAA
		R	ATCGATAAGCTTGATATCGAATTCTCAAACAAAGGACCAATTCA
	LaHDZ-33	F	GGCCGCTCTAGAACTAGTGGATCCATGACTGTGACTGTAATGACAG
		R	ATCGATAAGCTTGATATCGAATTCTCATACAAAAGACCAATTCAC
	LaHDZ-34	F	GGCCGCTCTAGAACTAGTGGATCCATGGAGCCAGAGCCAGGCAA
		R	ATCGATAAGCTTGATATCGAATTCTTATGCAAAGGACCAATTCATG
