# Supplementary material for: Examination of the Transcriptional Response to LaMIR166a Overexpression in Larix kaempferi (Lamb.) Carr
Source: Biology (Basel). 2021 Jun 23;10(7):576. doi: 10.3390/biology10070576 (PMC8301127; doi:10.3390/biology10070576)
Supplement: Supplementary file 1 [file biology-10-00576-s001.zip › Supplementary table 2.xlsx]

## Sheet: up-regulated DEGs 
Supplementary table 2. statistic analysis of up-regulated and down-regulated differently expressed genes
#GeneID	WT-1_fpkm	WT-2_fpkm	WT-3_fpkm	WT-4_fpkm	a-3-1_fpkm	a-3-2_fpkm	a-3-3_fpkm	a-4-1_fpkm	a-4-2_fpkm	a-4-3_fpkm	a-5-1_fpkm	a-5-2_fpkm	a-5-3_fpkm	logFC	logCPM	PValue	FDR
TRINITY_DN112606_c1_g3	0	0	0	0	285	448	454	897	334	228	263	752	468	11.8946	3.67631	5.90862e-42	1.32443e-37
TRINITY_DN78885_c0_g1	0	0	0	0	95	7	55	34	57	43	11	7	7	8.19667	0.0742911	5.49436e-10	8.93254e-08
TRINITY_DN99237_c0_g1	0	0	0	0	52	9	77	27	57	27	9	14	7	7.96934	-0.129584	2.42129e-11	5.4684e-09
TRINITY_DN110500_c0_g2	0	0	0	0	14	6	20	13	69	42	32	23	20	7.78212	-0.304525	1.1578e-12	3.56102e-10
TRINITY_DN83401_c0_g1	0	0	0	0	14	4	7	10	42	42	8	3	7	7.03004	-0.98303	2.09353e-07	1.80489e-05
TRINITY_DN95468_c0_g6	0	0	0	0	8	6	6	10	34	19	15	8	14	6.80947	-1.16183	6.29986e-10	1.01047e-07
TRINITY_DN109070_c2_g1	0	0	0	0	18	13	16	13	7	6	10	12	9	6.5962	-1.33218	1.26178e-11	3.03712e-09
TRINITY_DN91128_c0_g3	0	0	0	0	15	4	4	12	25	20	7	5	10	6.58796	-1.34783	1.50689e-08	1.73886e-06
TRINITY_DN99337_c3_g5	0	0	0	0	17	2	17	27	11	9	8	7	9	6.58756	-1.33489	7.52628e-10	1.18388e-07
TRINITY_DN102092_c1_g4	0	2	1	4	256	66	233	156	283	231	74	84	75	6.56708	2.19775	2.16484e-21	4.08636e-18
TRINITY_DN88477_c0_g2	0	1	0	0	13	8	22	54	41	27	47	37	63	6.53571	-0.00235578	7.00653e-17	5.53491e-14
TRINITY_DN27563_c0_g1	0	0	2	0	61	19	15	38	110	111	25	28	19	6.37482	0.525755	4.23068e-11	9.06398e-09
TRINITY_DN96965_c1_g4	0	0	0	0	1	7	10	5	10	21	9	14	4	6.24321	-1.621	2.09592e-07	1.80521e-05
TRINITY_DN102092_c1_g1	0	1	2	2	195	19	177	78	170	83	31	35	18	6.13138	1.34638	5.3443e-12	1.3869e-09
TRINITY_DN108535_c0_g1	0	0	0	0	6	9	17	4	10	5	4	10	6	6.03058	-1.77613	2.86277e-08	3.07216e-06
TRINITY_DN92393_c0_g2	0	0	0	0	11	2	11	21	9	6	1	4	7	6.02733	-1.77372	9.40053e-07	6.76453e-05
TRINITY_DN93433_c0_g5	0	0	1	1	51	18	77	52	21	17	35	41	43	5.99459	0.171774	3.85002e-21	6.97367e-18
TRINITY_DN104032_c1_g1	0	0	0	0	7	1	8	4	8	9	9	5	20	5.9774	-1.80968	7.46238e-08	7.2687e-06
TRINITY_DN102228_c2_g1	0	0	0	0	11	5	7	4	6	8	8	11	8	5.97111	-1.81654	6.49026e-09	8.24254e-07
TRINITY_DN102320_c0_g1	0	0	0	0	9	1	19	13	7	4	2	6	9	5.94118	-1.83122	3.95748e-07	3.1852e-05
TRINITY_DN94072_c1_g2	0	0	0	0	14	1	4	6	5	13	7	14	1	5.93056	-1.8558	5.53318e-06	0.000316397
TRINITY_DN108801_c0_g2	0	0	0	0	19	2	9	8	3	5	7	6	7	5.92026	-1.85694	4.4304e-07	3.52002e-05
TRINITY_DN123812_c0_g1	0	5	2	1	127	75	227	169	159	76	66	97	106	5.90509	1.7675	3.56912e-31	2.56008e-27
TRINITY_DN88777_c0_g2	0	0	0	0	18	4	4	14	6	4	3	5	3	5.86271	-1.91245	4.67335e-06	0.000273154
TRINITY_DN106623_c4_g5	0	0	0	0	12	3	9	20	3	1	3	3	6	5.7742	-1.96077	1.53721e-05	0.000765708
TRINITY_DN100665_c0_g2	0	0	0	3	28	11	47	22	60	85	41	58	42	5.71838	0.343805	2.31014e-17	1.99163e-14
TRINITY_DN111101_c2_g2	0	0	0	0	2	10	7	4	4	8	10	3	7	5.70515	-2.02061	1.66522e-06	0.000111505
TRINITY_DN112992_c1_g2	0	2	5	9	236	82	309	176	355	279	105	110	74	5.70178	2.43542	2.32877e-19	2.9617e-16
TRINITY_DN83035_c0_g1	0	0	0	0	4	1	12	4	9	5	4	9	8	5.65102	-2.0485	5.24652e-07	4.08696e-05
TRINITY_DN84974_c0_g1	0	3	4	1	48	32	48	92	292	172	68	48	64	5.63595	1.48651	1.45378e-12	4.34492e-10
TRINITY_DN89907_c0_g2	0	0	1	0	8	6	16	15	27	28	30	7	11	5.51919	-0.913095	2.10026e-10	3.75753e-08
TRINITY_DN101346_c0_g2	0	0	0	0	7	3	3	10	8	4	4	6	2	5.47008	-2.17611	5.52872e-06	0.000316243
TRINITY_DN96486_c3_g2	0	0	0	0	2	4	7	4	6	3	9	5	6	5.40335	-2.21622	2.31436e-06	0.000148804
TRINITY_DN76846_c0_g1	0	2	21	2	340	89	308	273	379	226	156	268	209	5.38433	2.79545	8.43953e-19	9.34194e-16
TRINITY_DN101551_c2_g1	0	0	0	0	7	2	8	6	9	3	4	3	2	5.35188	-2.25129	1.12092e-05	0.000581109
TRINITY_DN96787_c12_g1	0	0	0	0	12	3	2	9	0	6	3	5	2	5.33587	-2.27659	0.000207871	0.00697527
TRINITY_DN89128_c0_g2	0	0	0	0	6	3	8	7	5	2	3	3	7	5.33237	-2.26337	3.53451e-06	0.000214853
TRINITY_DN92402_c8_g2	0	0	0	0	9	1	11	1	5	5	3	8	1	5.33228	-2.26107	7.25597e-05	0.00287104
TRINITY_DN61011_c0_g1	0	0	0	0	6	4	3	6	2	4	2	8	8	5.31715	-2.27304	9.21087e-06	0.000490413
TRINITY_DN96036_c4_g1	0	0	0	0	4	1	7	7	4	4	2	3	11	5.27233	-2.30084	1.46402e-05	0.000734557
TRINITY_DN94941_c0_g1	4	18	20	36	824	315	1068	600	1055	802	602	394	463	5.26222	4.23914	9.00651e-34	8.07533e-30
TRINITY_DN91596_c8_g1	0	1	1	1	27	15	37	24	57	48	21	28	30	5.26103	-0.0583828	1.04207e-17	9.73257e-15
TRINITY_DN111528_c0_g4	1	3	5	3	45	16	27	89	212	212	166	93	168	5.24674	1.6824	2.22435e-12	6.27163e-10
TRINITY_DN112236_c2_g3	8	26	33	36	994	454	1938	1042	1039	709	739	704	781	5.23223	4.65421	1.79819e-50	8.06139e-46
TRINITY_DN90268_c1_g3	0	0	0	0	9	2	5	4	5	2	3	7	2	5.19145	-2.3547	3.54221e-05	0.00156375
TRINITY_DN110517_c0_g1	0	1	1	4	172	22	85	26	51	35	28	22	20	5.15045	0.608665	5.29884e-10	8.66885e-08
TRINITY_DN106187_c2_g6	0	0	1	1	12	6	5	55	29	40	12	9	10	5.09487	-0.662376	1.31868e-07	1.20218e-05
TRINITY_DN91520_c0_g1	0	1	0	0	14	16	20	7	5	10	15	7	14	5.08206	-1.28377	5.85777e-10	9.45479e-08
TRINITY_DN96971_c5_g2	0	0	0	0	3	1	8	9	2	4	3	2	5	5.06745	-2.42704	6.86855e-05	0.00273403
TRINITY_DN93657_c1_g4	7	26	38	42	825	486	1898	971	1010	717	640	740	815	5.06472	4.60316	5.54884e-49	1.99006e-44
TRINITY_DN99445_c2_g1	0	0	1	0	8	10	8	15	22	25	5	4	6	5.05912	-1.3133	1.78944e-07	1.57452e-05
TRINITY_DN107876_c0_g2	3	4	9	6	297	68	401	173	140	88	136	168	194	5.02207	2.32262	2.28629e-25	7.73551e-22
TRINITY_DN89879_c0_g1	0	1	0	0	15	3	7	9	26	10	9	12	12	5.00854	-1.34266	8.31984e-09	1.02047e-06
TRINITY_DN69886_c0_g1	2	1	0	0	8	14	22	32	16	14	41	40	86	4.99975	-0.187049	2.89906e-10	5.04234e-08
TRINITY_DN96829_c0_g1	0	0	0	2	12	4	4	18	33	65	10	5	8	4.9969	-0.787026	5.48041e-06	0.00031388
TRINITY_DN110298_c1_g1	5	16	14	10	285	97	322	353	790	447	300	271	241	4.98579	3.27843	3.8607e-22	7.95756e-19
TRINITY_DN98236_c1_g3	1	3	1	3	53	92	91	74	48	31	38	68	63	4.98573	0.892587	5.10935e-19	5.94947e-16
TRINITY_DN112236_c2_g1	0	6	5	2	112	57	208	141	105	71	58	96	78	4.98212	1.52025	2.50189e-27	1.04336e-23
TRINITY_DN89979_c0_g1	0	0	1	0	11	5	10	12	17	18	6	10	13	4.97957	-1.35963	1.80192e-10	3.27715e-08
TRINITY_DN106843_c1_g4	0	0	6	0	48	12	34	24	70	74	84	45	49	4.97031	0.51759	1.52373e-13	5.68064e-11
TRINITY_DN90314_c0_g1	3	20	76	28	1130	394	624	840	1453	915	793	630	1054	4.94209	4.61204	5.15797e-21	8.89362e-18
TRINITY_DN79907_c0_g1	0	1	0	0	7	4	6	15	28	11	11	6	9	4.93379	-1.40605	7.86117e-08	7.62354e-06
TRINITY_DN89161_c0_g1	0	1	0	1	11	17	11	10	13	9	27	35	25	4.90003	-0.822809	4.21237e-11	9.03554e-09
TRINITY_DN90598_c0_g3	0	1	1	0	6	2	9	11	36	32	23	13	20	4.81526	-0.881463	4.64388e-08	4.72731e-06
TRINITY_DN105940_c1_g1	0	2	4	2	14	5	14	56	144	88	56	58	65	4.81432	0.69293	9.50857e-09	1.14814e-06
TRINITY_DN88373_c0_g1	0	0	0	1	13	3	6	17	14	17	8	5	5	4.80773	-1.51467	1.6253e-07	1.44426e-05
TRINITY_DN112606_c1_g1	15	26	37	44	521	594	880	1473	692	552	575	1215	949	4.80607	4.5186	3.31214e-40	6.59934e-36
TRINITY_DN94375_c1_g1	5	14	5	18	180	100	137	407	473	428	242	183	302	4.76935	2.94354	4.55658e-20	6.58948e-17
TRINITY_DN83409_c0_g2	5	15	24	11	445	168	275	395	556	452	222	353	353	4.76923	3.34283	1.2918e-29	6.8132e-26
TRINITY_DN114207_c1_g1	0	5	2	1	37	18	43	41	88	84	62	57	66	4.76753	0.676781	4.02034e-19	4.83849e-16
TRINITY_DN114671_c1_g3	0	0	0	2	11	7	3	20	26	31	22	4	13	4.75105	-0.978673	2.10871e-07	1.81448e-05
TRINITY_DN89616_c0_g1	0	5	2	4	88	30	58	66	87	97	70	92	58	4.74483	1.06079	2.90461e-25	9.64556e-22
TRINITY_DN111656_c0_g1	0	0	8	5	75	11	53	78	201	137	63	48	67	4.7344	1.23774	1.36828e-10	2.55319e-08
TRINITY_DN95037_c0_g1	2	35	51	24	636	115	316	1365	859	926	398	862	397	4.71621	4.18557	1.07763e-13	4.17373e-11
TRINITY_DN112582_c2_g1	2	0	6	6	40	45	39	72	135	131	135	85	103	4.65671	1.3399	2.32269e-16	1.6594e-13
TRINITY_DN111513_c0_g1	1	0	1	3	27	8	36	33	73	61	18	18	20	4.63435	-0.0123859	1.25672e-10	2.36721e-08
TRINITY_DN90202_c0_g5	0	0	1	0	5	5	14	10	11	8	8	7	13	4.62589	-1.63943	2.44444e-09	3.42187e-07
TRINITY_DN73993_c0_g1	0	1	1	0	9	2	31	9	42	20	9	5	7	4.6174	-1.04708	1.23487e-06	8.62304e-05
TRINITY_DN112417_c6_g3	3	3	5	0	64	62	83	90	52	31	89	67	89	4.61285	1.01857	1.4956e-23	3.88687e-20
TRINITY_DN105543_c7_g1	0	1	3	0	9	10	6	24	37	33	29	38	44	4.55809	-0.354385	2.39111e-10	4.22858e-08
TRINITY_DN102132_c3_g3	1	7	16	13	143	57	84	308	351	324	133	177	142	4.51138	2.45135	9.64172e-15	4.76595e-12
TRINITY_DN90179_c0_g1	0	1	0	1	14	10	16	10	15	14	8	14	22	4.50863	-1.14049	1.53474e-12	4.50835e-10
TRINITY_DN97393_c0_g1	1	1	2	2	23	20	78	35	60	19	32	24	37	4.50142	0.0936554	1.25026e-15	7.5488e-13
TRINITY_DN104906_c1_g2	0	1	0	0	14	3	12	7	5	4	5	11	12	4.47573	-1.7527	1.42429e-07	1.28798e-05
TRINITY_DN108964_c0_g3	18	138	269	121	2777	710	1654	3540	3904	2624	2249	3485	2807	4.43633	6.19303	1.20549e-19	1.58949e-16
TRINITY_DN105468_c0_g5	0	0	4	1	8	10	24	3	16	14	74	31	90	4.43018	-0.20927	6.06435e-07	4.63543e-05
TRINITY_DN111388_c2_g2	0	1	0	1	24	4	15	8	13	23	6	14	6	4.42602	-1.22387	5.04588e-08	5.08907e-06
TRINITY_DN90850_c0_g1	0	1	7	0	44	9	37	57	72	73	29	45	24	4.42341	0.367959	1.37084e-11	3.27327e-09
TRINITY_DN101171_c0_g1	0	1	1	5	43	11	50	36	70	47	27	27	25	4.4206	0.156977	2.12918e-14	9.54521e-12
TRINITY_DN110298_c0_g1	2	5	16	10	124	23	76	258	388	298	89	97	125	4.41519	2.23442	1.9412e-10	3.48797e-08
TRINITY_DN101543_c1_g2	0	1	1	0	27	14	7	9	13	6	9	16	7	4.41434	-1.23624	1.07173e-07	1.00044e-05
TRINITY_DN103286_c0_g5	0	2	1	1	15	9	13	19	45	31	21	19	29	4.39402	-0.511898	8.82148e-13	2.78501e-10
TRINITY_DN98972_c0_g2	2	20	20	6	168	39	221	189	595	358	194	173	182	4.39376	2.73269	1.51159e-12	4.45825e-10
TRINITY_DN112034_c2_g1	0	1	7	3	18	10	26	40	58	71	70	77	165	4.38821	0.719403	1.89326e-10	3.4121e-08
TRINITY_DN86318_c0_g1	0	1	0	2	16	10	7	15	29	27	12	9	27	4.3785	-0.857747	1.02309e-10	1.98553e-08
TRINITY_DN110701_c0_g2	0	0	0	2	3	2	15	32	7	12	15	19	7	4.36692	-1.27291	7.84107e-07	5.78395e-05
TRINITY_DN115637_c0_g1	0	1	1	2	13	13	32	33	28	15	8	30	30	4.36578	-0.536739	1.29004e-14	6.11989e-12
TRINITY_DN102793_c1_g1	1	4	3	1	44	16	39	40	94	58	43	45	43	4.36338	0.479494	2.57251e-16	1.81618e-13
TRINITY_DN98121_c0_g2	2	33	22	19	108	83	153	248	566	394	571	344	739	4.341	3.27705	4.0251e-13	1.3593e-10
TRINITY_DN95733_c0_g1	0	3	6	0	70	9	21	31	100	107	24	11	15	4.33984	0.410105	1.15263e-06	8.09472e-05
TRINITY_DN103867_c3_g1	0	0	2	0	7	8	17	24	8	11	8	16	11	4.33634	-1.27662	5.3127e-10	8.67654e-08
TRINITY_DN102388_c1_g1	2	2	1	6	51	22	42	90	59	44	42	104	42	4.31331	0.689846	1.86776e-16	1.37831e-13
TRINITY_DN107851_c1_g1	6	4	13	11	86	25	69	256	404	347	129	97	101	4.29723	2.27848	1.92854e-09	2.75781e-07
TRINITY_DN109579_c4_g1	0	0	1	0	9	2	8	7	2	8	11	7	10	4.29019	-1.88641	7.17069e-07	5.35107e-05
TRINITY_DN104788_c0_g2	3	10	5	3	95	43	54	150	157	182	101	66	54	4.28899	1.56257	2.46533e-14	1.09158e-11
TRINITY_DN70747_c0_g1	0	1	0	2	2	9	8	7	28	13	33	13	30	4.27594	-0.954449	9.47619e-08	8.99266e-06
TRINITY_DN96519_c0_g5	0	1	4	1	30	13	38	37	37	29	35	25	26	4.26158	-0.137972	2.39073e-20	3.66419e-17
TRINITY_DN118471_c0_g1	0	0	2	1	21	10	7	29	13	28	3	23	2	4.2595	-0.96764	3.79938e-06	0.000228629
TRINITY_DN25656_c0_g1	1	1	1	0	11	3	5	9	14	6	21	55	31	4.24325	-0.875727	4.00767e-06	0.000239315
TRINITY_DN91261_c0_g1	11	23	22	35	445	144	352	371	879	653	348	206	233	4.24091	3.53854	8.12975e-17	6.33845e-14
TRINITY_DN92135_c1_g2	11	23	28	39	303	237	519	393	605	558	479	413	581	4.22173	3.66218	1.29178e-47	3.86073e-43
TRINITY_DN94718_c0_g1	0	1	1	0	4	2	12	7	8	17	15	17	22	4.22159	-1.36679	4.1258e-08	4.24955e-06
TRINITY_DN105940_c4_g1	1	10	12	1	56	26	43	116	187	168	119	92	171	4.21264	1.62446	5.18317e-12	1.34704e-09
TRINITY_DN115114_c1_g1	2	5	19	16	75	23	40	172	422	289	224	129	183	4.17537	2.30642	5.97682e-09	7.65554e-07
TRINITY_DN111362_c0_g1	1	4	4	1	36	5	74	26	77	58	39	68	43	4.17278	0.446075	3.82778e-12	1.02144e-09
TRINITY_DN108939_c0_g1	0	0	0	1	7	7	10	10	2	6	7	5	3	4.17209	-1.97991	3.72491e-06	0.000224599
TRINITY_DN88475_c0_g1	0	7	8	9	155	29	66	138	132	100	111	98	63	4.17067	1.52669	2.00943e-16	1.45885e-13
TRINITY_DN90697_c1_g1	6	13	17	6	134	48	122	153	377	241	197	184	247	4.15585	2.4176	8.73065e-17	6.66212e-14
TRINITY_DN82054_c0_g1	0	0	1	2	12	13	21	3	8	9	13	17	39	4.14177	-1.04919	3.01467e-09	4.1425e-07
TRINITY_DN104956_c0_g1	9	12	11	17	196	105	358	203	298	170	212	191	230	4.14172	2.60309	1.54906e-39	2.7778e-35
TRINITY_DN97640_c4_g1	0	2	3	0	26	9	27	32	19	16	7	52	24	4.13842	-0.465573	2.36386e-11	5.34542e-09
TRINITY_DN113090_c0_g3	1	1	10	2	44	22	65	84	100	74	64	41	60	4.12923	0.839989	8.41377e-17	6.47543e-14
TRINITY_DN111711_c2_g5	2	18	37	14	306	64	223	254	670	460	168	184	134	4.11395	2.98268	7.75737e-11	1.54907e-08
TRINITY_DN105026_c0_g1	1	6	4	1	55	21	50	57	84	46	40	49	62	4.09465	0.600347	1.45679e-20	2.31182e-17
TRINITY_DN104908_c1_g2	4	32	16	14	436	129	199	186	357	295	194	324	158	4.08016	2.88342	2.46286e-18	2.56771e-15
TRINITY_DN90398_c0_g2	3	13	15	11	180	54	130	117	256	259	185	164	167	4.07328	2.26448	4.26417e-21	7.49665e-18
TRINITY_DN113925_c1_g2	0	6	12	1	59	7	74	72	171	127	69	54	52	4.07041	1.13972	7.54278e-09	9.35399e-07
TRINITY_DN95286_c0_g2	0	3	1	7	46	17	61	32	74	73	42	13	37	4.06889	0.385153	3.86028e-12	1.02858e-09
TRINITY_DN104630_c2_g1	3	3	7	1	44	18	47	49	129	112	53	44	52	4.06677	0.851504	1.76515e-11	4.07376e-09
TRINITY_DN110277_c2_g5	130	447	689	517	3341	1946	3446	6664	6431	4553	9456	17914	9246	4.05576	7.5735	8.54811e-17	6.5507e-14
TRINITY_DN107876_c0_g1	1	5	4	11	112	47	132	105	78	54	59	85	91	4.05344	1.27495	1.3482e-27	5.89663e-24
TRINITY_DN104919_c3_g2	2	9	8	5	61	36	93	125	187	124	86	85	72	4.05081	1.48263	8.51331e-18	8.07737e-15
TRINITY_DN25382_c0_g1	0	1	1	0	8	11	11	6	12	8	12	10	10	4.05043	-1.50098	6.85445e-09	8.65601e-07
TRINITY_DN113333_c2_g5	0	0	0	1	7	4	4	8	5	3	4	8	10	4.04609	-2.06294	4.09046e-06	0.000243367
TRINITY_DN104908_c1_g1	0	4	1	3	23	6	17	25	35	43	29	86	32	4.04142	-0.0189063	5.16092e-10	8.46721e-08
TRINITY_DN107876_c0_g3	1	21	47	47	523	274	660	536	325	236	243	524	471	4.03983	3.5524	3.75967e-19	4.58634e-16
TRINITY_DN107610_c0_g5	0	1	3	3	15	15	23	20	41	40	36	34	39	4.03849	-0.163724	1.37295e-15	8.15231e-13
TRINITY_DN107531_c0_g1	11	28	16	24	304	202	273	340	473	485	202	264	235	4.03828	3.16698	1.34189e-24	4.22158e-21
TRINITY_DN91286_c0_g3	0	2	6	3	27	22	21	64	61	43	27	68	66	4.02943	0.394005	9.62153e-15	4.76595e-12
TRINITY_DN103987_c0_g2	6	11	19	13	264	60	241	217	297	259	150	132	142	4.02724	2.47787	3.19414e-20	4.73372e-17
TRINITY_DN100121_c1_g5	0	6	1	4	38	16	74	46	60	67	35	37	23	4.02348	0.375792	1.70453e-15	9.67277e-13
TRINITY_DN84776_c0_g1	1	7	8	7	96	38	80	90	103	74	73	136	134	4.02134	1.38133	7.51e-28	3.36677e-24
TRINITY_DN106801_c0_g1	21	48	56	60	573	108	362	845	1571	1202	587	538	657	4.02032	4.34046	1.18265e-13	4.51225e-11
TRINITY_DN122281_c0_g1	0	0	2	0	12	2	11	5	23	14	6	7	6	4.01337	-1.5355	3.64508e-06	0.000220404
TRINITY_DN86240_c0_g2	0	1	0	1	7	5	11	1	12	16	17	5	11	4.00253	-1.55773	1.47408e-06	0.000100507
TRINITY_DN100168_c2_g1	0	1	0	0	7	3	3	5	8	7	3	7	8	3.99792	-2.09089	6.68597e-06	0.000372921
TRINITY_DN89723_c0_g1	24	80	179	108	1109	988	1639	1621	1629	1222	1182	1644	1691	3.97526	5.31367	1.70646e-37	2.18575e-33
TRINITY_DN102541_c1_g2	0	0	2	1	22	7	13	10	21	12	14	9	7	3.97064	-1.1827	8.76411e-09	1.07004e-06
TRINITY_DN113532_c4_g1	0	1	2	0	10	13	15	11	10	15	5	23	15	3.96679	-1.17626	1.34329e-09	1.99902e-07
TRINITY_DN99300_c2_g1	1	1	0	0	11	3	6	0	25	11	21	4	5	3.95825	-1.51494	0.000405732	0.0122321
TRINITY_DN87926_c0_g1	1	0	4	4	22	14	14	49	70	53	18	48	22	3.95772	0.0894991	2.38184e-09	3.33685e-07
TRINITY_DN93811_c0_g1	1	0	1	1	10	3	10	11	23	13	19	10	20	3.94584	-1.17226	2.08442e-08	2.30587e-06
TRINITY_DN108195_c2_g1	9	36	49	32	351	201	267	574	803	590	372	456	411	3.94471	3.68085	4.07745e-21	7.23937e-18
TRINITY_DN102123_c1_g1	1	4	33	4	61	40	68	118	274	239	200	103	263	3.92714	2.09925	1.60203e-08	1.8298e-06
TRINITY_DN101857_c7_g1	2	2	3	8	61	32	45	86	70	53	72	34	45	3.92622	0.727815	5.69451e-18	5.64172e-15
TRINITY_DN89839_c0_g1	0	0	1	0	2	6	11	4	6	5	1	6	8	3.91867	-2.14279	3.25785e-05	0.00145319
TRINITY_DN103751_c1_g1	1	1	0	1	8	7	12	6	23	17	9	18	14	3.90898	-1.20578	3.06413e-08	3.26287e-06
TRINITY_DN91316_c0_g1	0	0	0	2	8	3	15	4	9	4	12	15	11	3.89657	-1.636	3.27584e-08	3.4575e-06
TRINITY_DN87650_c0_g1	0	2	1	3	16	18	22	40	18	17	21	15	37	3.87197	-0.497668	1.78618e-14	8.17095e-12
TRINITY_DN109479_c2_g2	4	7	8	8	50	64	60	69	95	82	131	141	199	3.86794	1.49915	4.47432e-19	5.27858e-16
TRINITY_DN101641_c5_g1	14	28	76	49	426	297	502	916	618	529	404	907	608	3.86665	4.02263	1.12066e-25	4.01917e-22
TRINITY_DN91000_c4_g1	0	2	8	3	18	9	15	34	46	22	91	119	67	3.8636	0.440631	1.05488e-07	9.86255e-06
TRINITY_DN59655_c0_g1	1	8	16	16	145	45	92	165	170	161	151	177	143	3.86308	1.98844	1.46935e-21	2.8332e-18
TRINITY_DN105771_c3_g1	1	1	2	0	22	7	13	20	25	26	9	8	10	3.85032	-0.936852	4.46738e-08	4.5715e-06
TRINITY_DN98892_c1_g1	13	33	64	40	632	143	460	504	1092	720	289	393	286	3.84966	3.85311	4.0339e-14	1.71414e-11
TRINITY_DN76343_c0_g1	0	0	0	2	12	12	6	9	7	9	2	5	11	3.84913	-1.69118	3.99821e-06	0.00023883
TRINITY_DN77970_c0_g1	20	82	130	81	711	212	480	806	2093	1770	1216	833	1135	3.84722	4.8637	2.68926e-13	9.43726e-11
TRINITY_DN112673_c0_g6	2	0	3	3	18	12	35	26	56	48	27	26	20	3.84395	-0.120337	1.7187e-11	4.0026e-09
TRINITY_DN95332_c2_g1	0	0	1	2	6	4	6	4	26	27	13	10	5	3.83063	-1.32899	4.975e-06	0.000288434
TRINITY_DN77760_c0_g1	0	0	2	0	11	1	10	5	25	5	8	5	6	3.82985	-1.67376	3.85054e-05	0.00168043
TRINITY_DN13100_c0_g1	0	2	0	0	9	4	18	2	11	5	13	9	6	3.82723	-1.67817	1.76297e-06	0.000117437
TRINITY_DN93623_c12_g1	1	17	29	25	125	28	146	218	607	467	171	91	113	3.82225	2.6631	1.27837e-07	1.17139e-05
TRINITY_DN112396_c1_g6	0	1	0	1	6	1	7	15	10	5	8	16	8	3.81413	-1.69353	2.2083e-06	0.000142753
TRINITY_DN114173_c0_g1	2	4	11	7	57	56	58	95	121	148	77	39	59	3.80703	1.2461	5.57624e-14	2.29345e-11
TRINITY_DN76871_c0_g1	0	0	0	3	17	9	10	20	9	9	4	15	8	3.80136	-1.33887	2.08953e-08	2.31011e-06
TRINITY_DN102422_c0_g4	1	5	4	2	18	13	44	51	54	65	56	25	58	3.8012	0.327277	8.48349e-14	3.35083e-11
TRINITY_DN102470_c2_g1	0	8	11	15	89	53	101	127	154	146	90	99	124	3.79204	1.65532	3.50727e-24	9.82705e-21
TRINITY_DN94859_c7_g1	2	1	2	1	29	2	40	56	25	27	8	14	11	3.78954	-0.460578	1.70953e-06	0.000114131
TRINITY_DN99355_c0_g2	17	95	23	63	547	349	451	583	846	669	567	902	749	3.78671	4.16355	1.65261e-24	5.02288e-21
TRINITY_DN113925_c1_g3	7	1	1	10	54	16	64	82	138	96	75	66	47	3.78137	1.05914	5.47122e-10	8.903e-08
TRINITY_DN104460_c0_g6	0	4	4	1	31	15	50	32	35	20	31	27	46	3.78075	-0.0716351	1.05597e-19	1.41313e-16
TRINITY_DN109884_c0_g8	1	1	0	4	18	8	7	25	26	29	22	25	30	3.76961	-0.574025	4.45929e-11	9.49701e-09
TRINITY_DN92712_c0_g1	1	23	18	29	234	149	463	171	210	155	213	153	258	3.76863	2.63547	4.27069e-25	1.39241e-21
TRINITY_DN97040_c4_g1	9	7	3	4	109	24	58	150	106	174	35	69	78	3.76821	1.38785	1.90216e-09	2.72444e-07
TRINITY_DN98664_c0_g3	3	28	7	27	171	76	171	188	294	235	197	216	293	3.76611	2.52801	8.74026e-23	1.93496e-19
TRINITY_DN107050_c1_g1	0	3	0	1	17	11	18	11	21	26	5	8	7	3.74476	-1.08152	5.41188e-08	5.42768e-06
TRINITY_DN108706_c1_g2	116	541	1697	487	7472	2536	4883	11373	13217	8832	7392	11815	9979	3.74092	7.91479	6.03299e-14	2.46434e-11
TRINITY_DN89062_c0_g1	0	1	2	0	18	3	13	2	17	11	14	8	15	3.7394	-1.35966	5.81289e-07	4.46798e-05
TRINITY_DN93542_c1_g3	0	4	4	0	14	8	27	18	48	41	27	38	22	3.73437	-0.260821	8.60333e-11	1.7066e-08
TRINITY_DN99043_c0_g1	1	1	3	1	18	16	19	20	28	27	14	25	18	3.73227	-0.585221	9.10061e-13	2.857e-10
TRINITY_DN76438_c0_g1	0	0	3	0	11	5	16	11	4	14	13	15	11	3.71137	-1.37946	7.46563e-09	9.28336e-07
TRINITY_DN99787_c0_g2	0	0	3	0	33	3	15	4	5	14	7	11	4	3.69756	-1.39791	5.4193e-05	0.00224331
TRINITY_DN103469_c0_g3	0	1	1	2	5	11	9	14	19	12	23	14	16	3.69704	-1.10696	6.71776e-10	1.07461e-07
TRINITY_DN114082_c2_g2	2	2	6	3	35	25	77	60	56	33	36	21	43	3.68824	0.346329	3.10533e-16	2.14174e-13
TRINITY_DN98999_c0_g1	5	2	2	9	22	14	20	67	194	91	41	28	65	3.67458	0.85576	1.85452e-06	0.000122715
TRINITY_DN89285_c0_g1	5	16	27	27	308	49	215	234	574	302	86	117	29	3.67067	2.64791	1.58775e-07	1.41581e-05
TRINITY_DN90329_c0_g1	3	14	25	7	89	39	77	206	345	244	75	115	124	3.66705	2.08907	1.24349e-09	1.85976e-07
TRINITY_DN105443_c0_g3	0	3	1	1	15	4	17	16	24	15	10	26	25	3.66442	-0.881499	4.55147e-11	9.67036e-09
TRINITY_DN89423_c0_g1	5	13	12	4	68	29	97	75	221	158	119	98	114	3.6613	1.65153	3.20403e-13	1.10704e-10
TRINITY_DN99454_c2_g1	116	217	498	306	1426	481	1049	4690	8711	6483	3267	1956	2041	3.64956	6.58973	1.8054e-08	2.04e-06
TRINITY_DN25718_c0_g1	1	0	0	1	8	8	3	5	15	9	2	6	10	3.64449	-1.7921	8.01478e-05	0.00312509
TRINITY_DN111051_c1_g2	0	0	1	1	15	2	7	18	5	1	1	7	11	3.64142	-1.82297	0.00024463	0.0079992
TRINITY_DN96326_c1_g7	4	10	7	6	139	18	54	74	200	115	42	54	41	3.64101	1.30079	8.63981e-09	1.05723e-06
TRINITY_DN95483_c1_g3	0	0	0	4	12	5	9	18	9	20	24	7	13	3.63346	-1.17764	1.76428e-08	1.99857e-06
TRINITY_DN110527_c1_g3	0	2	0	3	9	7	16	7	33	24	16	16	14	3.62962	-0.934176	8.76574e-09	1.07004e-06
TRINITY_DN105770_c1_g1	3	6	9	12	80	35	60	110	139	161	68	70	67	3.62691	1.37868	9.9706e-15	4.91194e-12
TRINITY_DN106135_c4_g3	0	1	3	3	16	5	8	19	40	33	35	17	19	3.62512	-0.54667	2.2331e-08	2.45973e-06
TRINITY_DN94744_c4_g1	0	1	3	4	38	4	23	23	47	37	19	8	16	3.62427	-0.400598	3.93917e-08	4.09496e-06
TRINITY_DN102793_c1_g2	1	3	3	2	23	7	47	48	36	28	29	19	22	3.6215	-0.198033	1.18074e-12	3.60702e-10
TRINITY_DN103713_c3_g6	1	4	14	2	33	9	24	114	134	86	50	57	58	3.62047	0.890108	1.01607e-07	9.54443e-06
TRINITY_DN112410_c0_g2	0	1	2	3	10	4	14	22	20	25	32	25	19	3.61669	-0.722826	2.0279e-10	3.64011e-08
TRINITY_DN113878_c1_g1	4	26	130	45	158	169	293	536	806	355	734	815	1370	3.61247	3.97966	1.33193e-08	1.54994e-06
TRINITY_DN102132_c3_g2	152	376	1152	418	3918	1468	2362	8490	11791	9215	5062	5655	5415	3.61142	7.40231	1.12859e-11	2.746e-09
TRINITY_DN113925_c0_g1	0	3	2	1	13	8	17	36	10	27	15	25	20	3.60616	-0.720672	4.90375e-11	1.0321e-08
TRINITY_DN93502_c0_g2	2	5	3	4	34	9	16	47	73	102	28	41	24	3.5944	0.353364	4.32902e-08	4.44609e-06
TRINITY_DN111949_c0_g3	1	0	7	0	38	1	15	42	29	23	20	40	21	3.58128	-0.336631	9.38249e-07	6.75426e-05
TRINITY_DN113626_c5_g4	2	5	19	7	69	25	42	104	161	118	110	109	111	3.57081	1.4567	3.23568e-12	8.84494e-10
TRINITY_DN97944_c0_g1	39	209	151	209	1422	970	1397	1734	2073	1819	1396	2072	1524	3.56152	5.52235	2.52352e-33	2.00501e-29
TRINITY_DN103490_c1_g2	0	2	3	3	13	2	13	44	45	35	22	16	20	3.55898	-0.446163	2.21235e-07	1.89548e-05
TRINITY_DN100617_c1_g1	0	4	0	11	42	31	57	50	46	51	24	37	38	3.5585	0.338714	1.81103e-17	1.5945e-14
TRINITY_DN108706_c1_g1	150	858	3079	891	11457	3722	7159	17570	18929	12648	12778	17354	16373	3.5533	8.52212	6.95477e-12	1.769e-09
TRINITY_DN60671_c0_g1	0	5	14	6	88	41	89	98	60	37	50	94	76	3.55053	1.03572	2.96294e-18	3.03612e-15
TRINITY_DN100722_c1_g1	1	1	2	5	44	16	76	4	16	27	27	0	34	3.55009	-0.286711	2.016e-05	0.000964291
TRINITY_DN114041_c0_g1	1	1	2	2	13	9	20	11	11	31	19	17	36	3.53805	-0.758773	9.95573e-11	1.93842e-08
TRINITY_DN88885_c0_g1	1	1	0	5	19	3	8	23	46	33	14	14	22	3.52922	-0.613337	1.06293e-06	7.53683e-05
TRINITY_DN103490_c1_g4	4	8	8	10	57	32	108	81	144	111	80	71	79	3.51552	1.30068	6.69665e-19	7.60036e-16
TRINITY_DN86932_c0_g1	5	15	11	17	102	61	139	81	160	152	140	211	148	3.51124	1.92873	1.82235e-24	5.44644e-21
TRINITY_DN89040_c0_g1	2	1	0	1	13	10	14	19	20	9	3	15	9	3.50356	-1.20091	1.52965e-06	0.000103705
TRINITY_DN96576_c2_g1	28	81	239	90	450	227	325	1667	2338	1863	1144	1105	1197	3.50242	5.02825	7.22284e-09	9.01332e-07
TRINITY_DN102689_c2_g2	7	27	25	39	151	71	184	213	520	479	259	193	186	3.49538	2.86136	1.88816e-12	5.46111e-10
TRINITY_DN105607_c0_g3	0	2	3	1	11	5	23	16	9	15	29	27	27	3.49256	-0.814235	9.39377e-11	1.84503e-08
TRINITY_DN111549_c1_g2	0	1	2	3	17	5	26	30	13	19	17	15	16	3.48459	-0.829724	1.26457e-11	3.03974e-09
TRINITY_DN93542_c1_g1	186	864	772	815	5224	2720	5590	6006	9314	7911	7153	9058	7282	3.47747	7.56442	1.58895e-29	8.14098e-26
TRINITY_DN96548_c0_g1	10	17	21	12	162	62	137	156	235	262	150	172	172	3.47575	2.27847	6.23882e-20	8.67253e-17
TRINITY_DN103909_c1_g1	1	3	5	2	27	11	25	62	44	31	12	46	16	3.46789	-0.0825165	3.78998e-09	5.07943e-07
TRINITY_DN76350_c0_g1	0	3	6	4	44	8	18	12	50	49	38	48	43	3.46257	0.0764457	2.16469e-09	3.05651e-07
TRINITY_DN90600_c0_g1	1	2	0	0	5	15	7	3	6	13	7	10	16	3.4612	-1.55311	2.48274e-05	0.0011513
TRINITY_DN93061_c2_g1	3	15	12	6	57	22	61	90	160	189	100	96	83	3.45791	1.48107	3.02023e-11	6.62096e-09
TRINITY_DN115443_c0_g1	1	8	5	1	24	12	23	37	105	66	23	36	32	3.4545	0.29381	6.22885e-08	6.19506e-06
TRINITY_DN105177_c2_g1	1	1	4	0	22	7	21	15	27	16	13	13	22	3.45114	-0.821084	3.12044e-10	5.37525e-08
TRINITY_DN85970_c0_g1	1	5	9	6	49	15	37	43	97	90	52	66	41	3.44579	0.711279	1.02308e-11	2.51316e-09
TRINITY_DN105940_c5_g4	14	27	85	71	253	64	170	469	1038	787	503	553	621	3.44493	3.81284	6.32019e-09	8.04364e-07
TRINITY_DN108776_c0_g1	3	9	3	14	52	20	40	81	142	133	88	45	66	3.44197	1.14105	3.24132e-10	5.5409e-08
TRINITY_DN113198_c5_g2	2	11	12	8	76	33	102	140	115	57	53	108	106	3.4393	1.33206	4.37504e-19	5.23028e-16
TRINITY_DN65654_c0_g1	0	5	3	8	7	35	5	15	9	21	53	163	31	3.42791	0.219043	0.000141265	0.00503716
TRINITY_DN93922_c0_g1	0	8	22	6	38	18	52	131	182	117	87	85	92	3.4233	1.37506	2.45996e-08	2.69142e-06
TRINITY_DN112120_c1_g2	1	2	8	1	44	13	35	46	28	19	24	48	36	3.41345	-0.0122331	4.22017e-13	1.41983e-10
TRINITY_DN115114_c1_g2	6	32	84	37	182	61	113	417	716	550	465	435	528	3.40991	3.44761	1.44881e-08	1.67616e-06
TRINITY_DN105977_c1_g2	2	5	1	2	32	7	11	19	40	37	20	41	39	3.40936	-0.227045	6.39922e-09	8.13268e-07
TRINITY_DN96926_c1_g7	4	14	32	15	53	22	66	184	277	252	212	184	233	3.40672	2.22491	8.84266e-09	1.0765e-06
TRINITY_DN111677_c2_g4	8	45	69	39	211	106	244	569	780	588	282	358	348	3.40412	3.47492	1.09416e-11	2.66947e-09
TRINITY_DN102823_c1_g6	3	11	6	7	69	29	69	73	94	108	52	78	48	3.39568	1.03743	9.66135e-17	7.31009e-14
TRINITY_DN106528_c1_g1	113	405	247	355	1115	1243	2442	2251	3712	3973	3079	3423	3979	3.39284	6.29696	2.89321e-23	6.91754e-20
TRINITY_DN110072_c0_g1	3	10	9	14	56	14	46	68	231	193	68	52	51	3.38564	1.37543	2.25669e-07	1.92978e-05
TRINITY_DN58854_c0_g1	13	72	40	67	503	202	358	762	484	327	340	781	346	3.38307	3.70763	2.88198e-18	2.97013e-15
TRINITY_DN92895_c0_g2	3	6	5	3	56	8	52	55	92	47	32	31	33	3.37736	0.442883	7.51358e-10	1.18292e-07
TRINITY_DN97944_c0_g2	5	8	12	6	53	34	62	85	117	84	81	131	76	3.3703	1.24263	8.25176e-17	6.40573e-14
TRINITY_DN104243_c2_g1	3	19	16	5	61	31	92	152	225	130	82	90	96	3.36535	1.63464	2.1836e-11	4.95655e-09
TRINITY_DN86286_c0_g1	0	1	2	2	10	5	14	9	20	12	16	13	24	3.36499	-1.12972	5.54015e-10	8.99883e-08
TRINITY_DN111700_c0_g3	5	2	4	3	24	6	34	64	71	57	35	34	31	3.36152	0.262548	3.96408e-08	4.10656e-06
TRINITY_DN112034_c2_g2	12	61	108	74	223	76	150	540	681	616	697	1034	1558	3.35709	4.06594	3.9605e-08	4.10523e-06
TRINITY_DN114416_c4_g4	0	1	3	1	10	4	9	21	18	9	15	15	21	3.35311	-1.1341	2.95249e-09	4.06017e-07
TRINITY_DN110512_c0_g1	274	976	1434	1104	5648	2240	5647	8243	16730	13219	9261	9855	8443	3.34617	7.97166	2.99991e-15	1.64009e-12
TRINITY_DN88729_c0_g1	4	3	8	6	40	36	89	46	35	33	64	56	97	3.34599	0.678427	1.26145e-18	1.37095e-15
TRINITY_DN98723_c1_g4	3	6	13	3	31	21	36	73	118	87	61	54	95	3.3455	0.918193	6.85623e-11	1.40031e-08
TRINITY_DN90202_c0_g2	9	19	16	17	69	95	137	164	263	217	96	174	135	3.33658	2.14417	5.79673e-16	3.80242e-13
TRINITY_DN98972_c0_g1	0	13	6	7	45	18	78	58	106	73	56	66	61	3.33288	0.866917	6.00076e-15	3.10106e-12
TRINITY_DN112973_c0_g1	93	322	228	202	1457	512	1263	1477	4007	3136	2158	1853	2562	3.33269	5.86386	1.03582e-14	5.03374e-12
TRINITY_DN106625_c0_g4	0	3	0	2	8	2	13	21	21	24	11	6	11	3.33005	-1.17479	9.12605e-07	6.60315e-05
TRINITY_DN109200_c0_g4	4	1	1	0	29	6	12	17	16	25	8	21	19	3.32707	-0.817996	1.81343e-06	0.00012044
TRINITY_DN105314_c2_g3	0	6	5	11	41	36	81	52	76	54	33	53	41	3.32493	0.637464	1.3809e-17	1.25063e-14
TRINITY_DN107157_c1_g1	0	1	2	2	8	3	16	3	12	37	13	17	6	3.31637	-1.18827	1.08426e-05	0.00056455
TRINITY_DN97403_c0_g1	1	3	2	1	11	4	12	29	29	31	13	14	19	3.30668	-0.765868	6.45414e-08	6.37669e-06
TRINITY_DN104186_c1_g2	2	12	10	9	115	59	93	67	95	76	63	61	56	3.30568	1.20367	2.74746e-18	2.84786e-15
TRINITY_DN107341_c0_g2	0	6	1	0	11	8	13	19	23	29	2	27	25	3.29916	-0.810296	1.00666e-06	7.18041e-05
TRINITY_DN112464_c0_g3	0	1	6	2	16	3	19	30	55	17	22	24	10	3.296	-0.517737	1.3285e-06	9.17301e-05
TRINITY_DN110522_c0_g1	1	9	22	13	61	44	44	219	182	116	60	86	83	3.29546	1.5627	3.26204e-09	4.44494e-07
TRINITY_DN114113_c0_g1	12	52	73	52	247	130	263	574	797	543	496	332	462	3.2947	3.61406	6.14279e-14	2.5035e-11
TRINITY_DN97356_c1_g1	3	2	0	2	11	5	19	27	11	29	18	32	15	3.28298	-0.735712	8.42562e-08	8.10102e-06
TRINITY_DN103588_c0_g1	2	15	6	9	32	31	71	62	119	89	74	68	135	3.28016	1.12945	8.50638e-15	4.24975e-12
TRINITY_DN92406_c1_g7	1	1	4	1	26	7	9	15	19	9	13	29	33	3.27561	-0.787998	2.54154e-08	2.77054e-06
TRINITY_DN100616_c2_g7	0	0	0	5	15	2	11	16	25	10	5	17	8	3.27404	-1.24956	5.28057e-06	0.000304281
TRINITY_DN91560_c0_g1	13	28	44	42	164	138	352	226	424	333	304	250	498	3.26603	3.0713	1.44147e-24	4.45669e-21
TRINITY_DN91764_c0_g1	0	5	5	3	36	13	26	19	42	49	32	32	21	3.26548	-0.0836132	1.41299e-11	3.36048e-09
TRINITY_DN103588_c0_g3	1	2	1	6	37	9	44	18	28	20	18	22	22	3.26261	-0.402563	7.68623e-12	1.93583e-09
TRINITY_DN99043_c0_g5	4	9	25	22	86	80	88	201	135	162	125	184	153	3.261	1.97945	8.16029e-19	9.14575e-16
TRINITY_DN107721_c0_g2	8	14	48	34	170	61	138	224	411	217	274	279	366	3.2609	2.75591	5.52817e-13	1.80241e-10
TRINITY_DN106528_c1_g3	0	1	3	3	16	15	16	11	16	16	16	30	15	3.25943	-0.83488	1.12151e-10	2.15553e-08
TRINITY_DN104614_c0_g4	4	10	10	14	57	35	77	119	87	81	75	150	119	3.24697	1.35828	6.13161e-20	8.5901e-17
TRINITY_DN110446_c4_g1	46	139	219	138	805	272	900	1042	2363	2027	1314	1056	1043	3.24523	5.1074	8.84163e-13	2.78646e-10
TRINITY_DN106625_c1_g4	1	1	4	8	13	14	23	41	59	39	32	36	31	3.24228	-0.00994104	2.06186e-10	3.69736e-08
TRINITY_DN94572_c0_g1	160	448	2121	662	5035	1542	3446	8180	13661	9868	6640	8771	8536	3.23885	7.69709	2.29891e-09	3.23329e-07
TRINITY_DN95024_c1_g1	119	430	1129	514	5768	1703	2943	5577	8306	5070	3892	4422	3643	3.23324	7.0621	3.49342e-13	1.19779e-10
TRINITY_DN113107_c0_g3	8	30	48	62	180	105	485	299	616	416	272	228	250	3.22935	3.17022	6.48721e-14	2.6319e-11
TRINITY_DN109352_c1_g4	2	12	14	3	115	20	57	63	97	67	60	84	69	3.22728	1.06331	2.23742e-12	6.29856e-10
TRINITY_DN106625_c1_g1	29	133	131	83	333	214	652	816	1648	1250	807	918	774	3.22704	4.55415	2.11559e-12	6.02178e-10
TRINITY_DN110668_c1_g3	4	2	29	6	72	19	42	64	135	155	145	112	114	3.22648	1.48102	1.87636e-07	1.64053e-05
TRINITY_DN108991_c0_g1	3	8	3	1	31	3	19	36	86	67	31	34	19	3.22444	0.174342	6.25553e-06	0.000352136
TRINITY_DN88071_c0_g1	86	338	718	272	1783	1032	1743	3689	2622	2106	3895	5149	6259	3.2155	6.43218	3.23911e-13	1.11701e-10
TRINITY_DN98905_c5_g4	71	184	358	205	686	486	882	1944	3592	3093	1851	1783	1655	3.21468	5.67537	8.83036e-11	1.742e-08
TRINITY_DN103748_c1_g1	18	72	106	45	241	172	346	845	598	372	444	930	912	3.20343	3.90551	5.45097e-13	1.78047e-10
TRINITY_DN92737_c1_g4	3	36	142	17	207	153	180	643	444	421	363	685	654	3.2006	3.55591	3.38485e-07	2.77032e-05
TRINITY_DN89976_c0_g1	0	2	0	0	6	3	6	7	6	6	5	5	5	3.20054	-2.11501	3.93605e-05	0.00171149
TRINITY_DN104521_c1_g1	8	30	19	19	101	81	113	186	280	261	209	116	135	3.19751	2.28516	3.27179e-14	1.41035e-11
TRINITY_DN98664_c0_g4	0	3	7	11	26	22	24	31	71	53	70	36	67	3.19304	0.431147	7.20946e-11	1.46412e-08
TRINITY_DN79238_c0_g1	4	3	4	4	23	23	30	65	31	27	26	44	48	3.19194	0.114246	4.63918e-13	1.54343e-10
TRINITY_DN86966_c0_g1	0	0	1	3	4	3	16	8	9	14	11	17	6	3.18675	-1.51571	5.81946e-07	4.47111e-05
TRINITY_DN94931_c0_g3	3	11	10	3	15	12	27	71	131	100	43	79	74	3.18491	0.867326	4.02631e-07	3.2319e-05
TRINITY_DN110930_c1_g4	0	1	4	1	20	3	15	17	21	18	9	16	6	3.18012	-1.07565	2.67465e-07	2.24648e-05
TRINITY_DN99369_c7_g1	205	664	618	522	2024	1458	2858	3641	7987	6835	4722	4982	4138	3.17594	6.94756	3.72171e-15	1.99816e-12
TRINITY_DN93928_c0_g1	0	6	9	5	70	13	49	46	65	46	23	44	26	3.17338	0.375639	3.18907e-10	5.47351e-08
TRINITY_DN115109_c3_g2	8	18	14	14	93	58	103	153	153	163	79	142	137	3.17263	1.81491	1.04117e-20	1.69731e-17
TRINITY_DN100509_c0_g2	37	54	140	86	369	116	307	659	1671	1375	640	472	555	3.17003	4.31826	5.54774e-08	5.55462e-06
TRINITY_DN97944_c0_g3	1	1	4	3	30	5	9	29	36	23	16	27	4	3.1685	-0.600185	5.20116e-06	0.000299994
TRINITY_DN93657_c1_g3	29	94	104	92	497	236	981	872	1110	687	573	623	606	3.1678	4.27757	1.48264e-22	3.20326e-19
TRINITY_DN110376_c2_g4	9	16	7	13	66	37	77	107	205	134	148	53	92	3.16509	1.60032	7.63453e-11	1.52795e-08
TRINITY_DN106625_c1_g5	36	218	176	110	412	334	943	993	2270	1732	1018	1273	1060	3.16373	4.995	1.13476e-11	2.75728e-09
TRINITY_DN106425_c2_g3	1	2	4	1	9	7	24	32	18	21	12	22	24	3.16353	-0.732828	3.199e-10	5.48424e-08
TRINITY_DN92948_c1_g2	25	77	141	85	420	174	255	838	1389	1134	647	648	549	3.16085	4.29361	6.58688e-10	1.05462e-07
TRINITY_DN79247_c0_g1	269	1096	1739	1330	8595	3201	7416	9972	15430	11351	7276	8820	7855	3.16017	7.9995	8.08052e-18	7.74875e-15
TRINITY_DN113782_c2_g1	1	7	5	2	29	16	38	47	46	37	17	27	44	3.15949	0.0359163	6.92706e-14	2.76653e-11
TRINITY_DN89816_c0_g1	0	0	2	3	6	13	17	13	10	10	7	8	21	3.15937	-1.29819	3.15662e-08	3.34348e-06
TRINITY_DN99197_c2_g1	2	15	21	12	85	62	100	169	134	102	55	117	117	3.15226	1.61981	1.36389e-17	1.2415e-14
TRINITY_DN96289_c0_g1	2	6	0	5	25	7	16	28	67	47	13	29	23	3.15004	-0.151218	8.85176e-07	6.42378e-05
TRINITY_DN95889_c0_g1	3	1	20	11	35	44	105	78	79	55	95	98	104	3.14836	1.15869	1.01072e-15	6.29323e-13
TRINITY_DN109570_c0_g2	5	3	16	5	34	12	27	44	148	178	91	22	30	3.14819	0.997585	3.61044e-05	0.00158879
TRINITY_DN110614_c0_g2	25	76	107	69	558	186	368	688	867	690	495	735	644	3.14544	4.06204	6.23661e-18	6.11127e-15
TRINITY_DN100189_c2_g4	4	35	82	40	318	134	246	435	466	323	219	384	335	3.14295	3.20083	3.70321e-13	1.26248e-10
TRINITY_DN96086_c2_g6	3	5	5	13	63	24	100	60	57	50	45	49	64	3.13899	0.736896	1.49527e-20	2.35205e-17
TRINITY_DN106625_c1_g6	46	247	232	143	611	402	1136	1407	2498	1814	1286	1700	1415	3.13477	5.27722	7.24792e-14	2.87547e-11
TRINITY_DN114772_c2_g1	16	57	55	54	350	123	325	381	758	633	260	246	238	3.13425	3.43428	3.50847e-12	9.44663e-10
TRINITY_DN111384_c0_g8	10	20	14	29	219	99	299	70	71	96	157	185	243	3.13072	2.17867	1.34293e-14	6.32064e-12
TRINITY_DN88231_c0_g1	1	6	13	4	47	37	24	68	56	38	46	66	68	3.12494	0.613103	1.4957e-13	5.58775e-11
TRINITY_DN102873_c1_g2	1	3	0	1	7	9	16	13	4	6	11	10	32	3.12486	-1.29247	1.24722e-06	8.68895e-05
TRINITY_DN101401_c4_g1	0	9	4	8	30	12	31	60	60	58	64	43	22	3.12059	0.368839	6.28816e-10	1.00949e-07
TRINITY_DN94362_c1_g4	22	121	33	55	298	166	338	306	834	759	489	404	671	3.1182	3.76649	4.48781e-12	1.18174e-09
TRINITY_DN100121_c1_g3	19	57	151	72	297	104	339	417	1234	790	843	632	793	3.11624	4.10637	4.50083e-09	5.93891e-07
TRINITY_DN86087_c0_g1	0	10	5	3	39	19	40	27	69	38	20	44	34	3.10222	0.183425	3.14546e-11	6.87029e-09
TRINITY_DN108964_c0_g2	39	106	298	107	850	381	561	1496	1021	963	1182	2003	1686	3.10173	4.98797	1.42439e-12	4.26418e-10
TRINITY_DN110512_c0_g3	8	15	38	10	114	36	148	99	290	245	156	155	111	3.09981	2.13725	8.40474e-10	1.314e-07
TRINITY_DN93168_c0_g1	3	5	55	27	149	42	85	144	255	250	243	184	227	3.09672	2.34594	4.64518e-08	4.72731e-06
TRINITY_DN114889_c2_g2	0	12	5	15	64	29	55	42	112	108	34	38	58	3.09322	0.869155	1.37091e-09	2.03506e-07
TRINITY_DN98592_c0_g3	2	5	2	7	31	23	31	33	28	46	45	23	38	3.08033	0.0503424	9.45523e-15	4.70981e-12
TRINITY_DN97826_c1_g3	1	1	3	2	21	7	33	15	11	9	15	11	18	3.07326	-0.968366	4.98225e-09	6.51186e-07
TRINITY_DN96752_c1_g2	1	7	9	4	18	18	15	19	76	74	67	29	62	3.07236	0.370441	2.64202e-07	2.22428e-05
TRINITY_DN102820_c0_g2	129	326	338	354	2318	1465	2351	2277	2834	2544	1941	2629	2115	3.07149	6.05164	2.6293e-39	4.28629e-35
TRINITY_DN98529_c0_g5	5	14	9	9	88	19	65	55	187	132	47	46	36	3.07095	1.1924	1.1547e-07	1.06955e-05
TRINITY_DN97658_c11_g1	128	414	590	541	3067	1441	4438	3770	4651	3026	2707	3109	3144	3.07091	6.53529	6.74636e-29	3.26965e-25
TRINITY_DN107611_c3_g3	31	131	250	123	725	504	801	1185	1863	1434	838	828	912	3.06878	4.88501	6.92577e-14	2.76653e-11
TRINITY_DN108589_c0_g5	3	2	3	3	35	10	31	43	29	20	8	25	15	3.0687	-0.380253	6.15654e-08	6.13335e-06
TRINITY_DN110854_c2_g3	6	11	12	13	46	103	70	44	60	77	95	132	134	3.0677	1.36108	1.16171e-12	3.56102e-10
TRINITY_DN108797_c1_g3	18	42	52	41	165	135	217	308	487	408	342	322	425	3.06558	3.17119	3.07908e-18	3.13719e-15
TRINITY_DN110987_c3_g5	6	2	1	6	44	13	46	28	51	48	19	20	34	3.06526	0.0669307	1.71134e-08	1.93983e-06
TRINITY_DN108797_c1_g1	5	12	15	15	116	27	129	79	141	94	72	96	118	3.0636	1.48875	1.63469e-17	1.45116e-14
TRINITY_DN84525_c0_g2	1	1	6	3	14	12	8	40	28	23	21	28	33	3.06252	-0.438845	5.4171e-09	7.01375e-07
TRINITY_DN108601_c1_g4	0	1	1	5	7	3	13	17	24	28	13	9	17	3.06079	-1.0309	3.10277e-07	2.56521e-05
TRINITY_DN87537_c0_g1	2	1	7	8	24	13	21	48	80	69	15	26	27	3.05926	0.174306	6.59312e-07	4.98016e-05
TRINITY_DN110107_c1_g3	0	3	1	2	18	9	5	15	9	17	13	11	16	3.05605	-1.18005	3.41953e-08	3.59646e-06
TRINITY_DN111080_c0_g1	10	10	24	21	111	43	61	203	195	159	122	170	143	3.05301	1.97871	2.1148e-12	6.02178e-10
TRINITY_DN108964_c0_g5	71	318	834	368	2207	1059	1454	3317	3686	2672	3706	4158	4836	3.05216	6.41245	2.36976e-12	6.66067e-10
TRINITY_DN92012_c0_g4	3	8	13	14	62	31	75	69	122	111	62	65	81	3.05201	1.16472	5.37031e-16	3.56672e-13
TRINITY_DN90304_c0_g1	6	15	2	9	37	40	44	59	112	136	37	56	67	3.05069	1.0009	8.06972e-09	9.93872e-07
TRINITY_DN97876_c0_g1	16	18	19	19	98	25	43	220	417	322	110	94	63	3.04775	2.22133	1.00237e-05	0.000528359
TRINITY_DN106625_c1_g3	40	178	156	109	401	278	834	957	1736	1320	872	1136	925	3.0449	4.74737	1.71008e-13	6.29681e-11
TRINITY_DN90521_c8_g3	0	1	2	2	23	8	16	13	11	1	6	7	9	3.04036	-1.4057	1.36437e-05	0.000690743
TRINITY_DN95618_c2_g1	0	0	2	1	6	1	12	7	14	5	7	5	5	3.03846	-1.88689	1.84307e-05	0.000891804
TRINITY_DN93433_c0_g4	18	69	88	71	483	136	308	635	719	451	380	656	452	3.03826	3.75815	2.39968e-15	1.33891e-12
TRINITY_DN90947_c0_g1	32	92	149	102	445	235	464	924	1218	1036	664	773	732	3.03599	4.38003	1.75101e-14	8.03055e-12
TRINITY_DN103190_c2_g2	3	14	24	8	91	52	58	116	128	118	86	102	104	3.03503	1.50874	1.26415e-15	7.60703e-13
TRINITY_DN107248_c0_g3	4	12	10	12	67	31	61	104	123	99	63	62	61	3.03463	1.1653	1.79974e-14	8.21202e-12
TRINITY_DN107689_c0_g1	3	14	14	8	31	14	75	119	111	104	49	123	83	3.03398	1.19217	7.60927e-10	1.19466e-07
TRINITY_DN107778_c5_g1	18	106	72	87	242	563	531	202	437	578	535	801	743	3.03289	3.92498	1.175e-13	4.49262e-11
TRINITY_DN101108_c1_g3	0	6	3	5	10	8	27	31	55	51	29	17	13	3.03038	-0.233078	3.51768e-07	2.86641e-05
TRINITY_DN98845_c0_g3	0	2	1	4	13	9	21	17	10	13	12	22	14	3.02373	-1.03242	7.37787e-11	1.48822e-08
TRINITY_DN93940_c1_g1	2	8	10	17	89	36	107	81	79	68	64	61	60	3.02244	1.08729	7.10849e-21	1.18029e-17
TRINITY_DN89638_c0_g1	8	17	20	17	67	37	94	64	122	90	216	207	265	3.02199	1.86377	3.24637e-11	7.06487e-09
TRINITY_DN114539_c1_g6	8	28	18	20	60	41	189	120	261	165	146	184	169	3.02021	2.08356	1.16581e-13	4.47658e-11
TRINITY_DN88068_c0_g1	11	47	128	60	548	156	350	625	757	555	311	385	324	3.01811	3.70831	8.48938e-11	1.68586e-08
TRINITY_DN114539_c1_g7	19	69	82	42	260	146	366	347	734	575	398	494	352	3.01779	3.5653	1.91186e-14	8.65754e-12
TRINITY_DN91492_c0_g3	19	55	82	106	288	193	423	335	853	791	555	420	465	3.01582	3.80453	4.90396e-14	2.05464e-11
TRINITY_DN89322_c0_g1	0	4	5	5	26	17	20	15	41	31	24	40	29	3.01173	-0.214225	6.90348e-12	1.75845e-09
TRINITY_DN90202_c0_g3	21	81	60	74	456	229	378	573	689	514	270	457	382	3.01077	3.68814	1.38369e-19	1.79801e-16
TRINITY_DN102910_c7_g2	1	10	13	4	37	17	36	80	100	59	42	52	64	3.00894	0.703029	1.82242e-10	3.30434e-08
TRINITY_DN91031_c0_g1	10	23	23	38	158	95	168	110	243	277	192	176	176	3.00369	2.38852	5.41991e-19	6.27038e-16
TRINITY_DN89800_c0_g2	1	2	7	0	23	4	14	20	31	25	8	35	26	3.00028	-0.584122	6.1518e-07	4.68867e-05
TRINITY_DN93483_c0_g1	5	16	37	7	79	38	56	248	259	133	65	123	120	2.9992	1.88183	1.96333e-07	1.70741e-05
TRINITY_DN114173_c0_g2	12	29	15	36	164	63	149	130	334	330	189	97	105	2.99769	2.37334	4.35195e-10	7.23262e-08
TRINITY_DN96695_c0_g2	0	7	4	13	18	23	40	35	52	44	51	42	105	2.99443	0.427925	1.22731e-11	2.96209e-09
TRINITY_DN83843_c0_g1	0	10	3	1	9	10	18	18	49	45	37	19	35	2.9884	-0.246042	7.80839e-07	5.7659e-05
TRINITY_DN115446_c0_g1	0	8	2	2	32	15	26	19	29	27	14	22	25	2.98785	-0.416161	1.00549e-11	2.48014e-09
TRINITY_DN101382_c0_g1	15	25	80	44	206	104	145	425	572	481	223	305	281	2.98191	3.16404	7.15066e-10	1.13543e-07
TRINITY_DN95241_c1_g4	1	9	20	7	39	27	49	91	122	111	55	63	53	2.98016	1.03537	1.39539e-09	2.06626e-07
TRINITY_DN95088_c2_g4	3	12	10	9	32	24	46	59	129	98	77	41	66	2.96738	0.94274	4.15086e-10	6.9241e-08
TRINITY_DN110332_c2_g2	0	6	8	8	19	24	58	43	47	48	39	42	58	2.96731	0.334863	2.0473e-17	1.78217e-14
TRINITY_DN98685_c0_g2	79	241	172	116	874	693	1218	1333	1442	1118	1009	1267	1646	2.96518	5.07892	3.12216e-30	1.80604e-26
TRINITY_DN106625_c1_g7	29	180	176	106	378	255	754	974	1557	1212	836	1064	919	2.96401	4.65854	3.31772e-12	9.02792e-10
TRINITY_DN88444_c0_g2	6	11	20	10	68	46	62	112	90	69	92	145	139	2.96372	1.42494	6.27922e-17	4.98231e-14
TRINITY_DN91388_c0_g2	0	0	0	3	9	3	9	8	3	6	1	10	9	2.96253	-1.9561	3.35116e-05	0.00148894
TRINITY_DN98121_c0_g1	1	4	2	2	19	5	11	16	28	27	16	15	22	2.95932	-0.769832	2.69119e-08	2.90541e-06
TRINITY_DN108771_c0_g1	24	41	29	22	98	139	154	148	295	312	399	202	390	2.95738	2.79041	9.72171e-12	2.40126e-09
TRINITY_DN60216_c0_g1	4	23	11	16	53	45	55	86	86	83	136	162	209	2.95705	1.5494	1.47229e-12	4.37835e-10
TRINITY_DN110987_c2_g1	4	13	23	10	94	40	31	132	167	134	55	81	81	2.95512	1.46378	6.85213e-09	8.65601e-07
TRINITY_DN101081_c0_g5	8	50	16	19	88	52	99	124	329	192	217	231	204	2.95324	2.3168	8.0377e-10	1.25991e-07
TRINITY_DN88444_c0_g1	1	9	32	6	70	31	30	107	143	117	82	80	113	2.95285	1.3614	9.43643e-08	8.96478e-06
TRINITY_DN101582_c0_g1	9	30	78	32	342	63	179	234	473	280	299	255	282	2.95047	2.96493	1.81517e-10	3.29453e-08
TRINITY_DN94438_c2_g9	66	140	124	115	534	489	872	872	1040	1006	872	909	1154	2.95031	4.62999	1.78729e-33	1.52619e-29
TRINITY_DN112630_c1_g1	12	50	40	53	226	104	197	334	442	378	310	259	226	2.94992	3.01492	5.4242e-16	3.58922e-13
TRINITY_DN102456_c0_g1	87	285	315	253	1226	484	904	2988	2749	2222	1190	2031	1505	2.94545	5.61986	1.48273e-12	4.3948e-10
TRINITY_DN103216_c4_g4	0	20	11	9	74	51	69	100	69	39	37	116	77	2.94541	1.07694	1.49404e-11	3.54383e-09
TRINITY_DN93803_c4_g4	0	3	3	2	14	6	23	32	16	15	8	4	24	2.94274	-0.946117	3.85199e-07	3.11428e-05
TRINITY_DN106109_c2_g3	3	21	5	5	65	61	58	57	101	68	28	65	35	2.93983	0.915298	4.34376e-09	5.76133e-07
TRINITY_DN95308_c1_g1	1	3	1	7	20	22	24	34	12	20	14	35	19	2.93707	-0.463698	8.09453e-10	1.26771e-07
TRINITY_DN112736_c1_g2	3	11	10	9	40	33	64	42	83	97	61	58	72	2.93519	0.881093	7.25265e-16	4.62833e-13
TRINITY_DN108665_c1_g1	5	8	2	19	45	25	57	72	82	62	74	68	88	2.93417	0.918366	8.28189e-16	5.24779e-13
TRINITY_DN107673_c0_g1	7	14	18	22	79	64	83	136	153	146	76	155	108	2.93362	1.73215	8.29557e-17	6.41197e-14
TRINITY_DN112699_c3_g7	10	22	17	15	117	67	90	153	161	174	126	94	89	2.93332	1.84558	1.5618e-15	9.00531e-13
TRINITY_DN92737_c1_g6	31	99	148	123	463	253	507	709	1288	1135	718	633	593	2.93076	4.3563	2.72281e-13	9.53633e-11
TRINITY_DN100659_c1_g6	1	1	1	7	26	9	29	27	27	9	16	16	10	2.9296	-0.696011	3.79825e-08	3.95534e-06
TRINITY_DN89723_c0_g2	16	32	57	27	172	169	345	257	290	232	200	254	318	2.92949	2.84768	1.8082e-28	8.3141e-25
TRINITY_DN94731_c1_g2	12	30	41	41	204	113	238	255	345	228	137	275	204	2.91868	2.70401	2.54138e-20	3.86207e-17
TRINITY_DN104563_c2_g4	3	6	4	6	26	11	44	54	47	67	28	26	20	2.91843	0.153286	3.2953e-09	4.48346e-07
TRINITY_DN104614_c0_g5	4	7	22	6	59	22	56	84	91	90	82	81	97	2.91789	1.1209	3.28302e-13	1.12998e-10
TRINITY_DN103815_c2_g3	1	8	25	7	61	24	48	66	137	116	77	52	62	2.91783	1.11543	2.05191e-08	2.27271e-06
TRINITY_DN109104_c4_g1	18	83	128	121	383	409	730	650	425	388	434	1101	947	2.91749	4.10642	3.44889e-17	2.85592e-14
TRINITY_DN108986_c0_g1	10	16	66	17	131	67	100	242	414	341	156	160	143	2.91284	2.54254	1.44625e-07	1.30718e-05
TRINITY_DN89321_c0_g3	0	2	2	1	12	8	18	8	8	7	7	12	9	2.91258	-1.47731	1.59503e-07	1.42159e-05
TRINITY_DN100509_c0_g4	2	10	9	2	50	12	14	44	31	20	59	80	81	2.90488	0.384221	2.23162e-07	1.91107e-05
TRINITY_DN108797_c0_g1	52	110	142	158	642	190	628	748	1776	1385	719	527	785	2.90455	4.58151	8.64579e-11	1.71313e-08
TRINITY_DN99582_c0_g2	18	53	157	75	376	126	162	552	1036	953	473	421	513	2.90274	3.91595	1.35764e-07	1.23455e-05
TRINITY_DN105360_c2_g5	25	96	129	83	683	202	448	591	790	688	557	600	641	2.89651	4.06841	3.14749e-18	3.18878e-15
TRINITY_DN90255_c0_g1	0	2	9	7	30	17	30	38	46	54	22	27	15	2.89526	-0.0159172	6.37025e-09	8.1016e-07
TRINITY_DN96824_c1_g1	0	9	8	14	69	7	29	39	122	62	46	41	39	2.8948	0.637494	1.41894e-06	9.72285e-05
TRINITY_DN108408_c1_g3	40	51	20	52	169	186	307	224	358	340	437	379	562	2.89316	3.24044	1.3825e-14	6.48988e-12
TRINITY_DN45390_c0_g1	28	190	67	80	469	263	525	473	1043	731	642	740	749	2.88919	4.18193	1.81907e-14	8.27917e-12
TRINITY_DN90003_c1_g1	3	8	7	5	39	28	50	55	42	41	39	41	43	2.88832	0.372634	6.66708e-19	7.60036e-16
TRINITY_DN98283_c2_g1	1	3	2	1	11	6	9	10	25	20	12	10	16	2.88391	-1.11563	5.05424e-07	3.94746e-05
TRINITY_DN94931_c0_g2	3	2	8	4	28	12	20	27	42	37	36	46	36	2.88212	-0.0117275	7.70648e-11	1.54063e-08
TRINITY_DN103196_c0_g6	5	8	10	8	46	22	42	79	129	64	45	26	56	2.87961	0.794332	7.80858e-09	9.6436e-07
TRINITY_DN108589_c0_g1	58	204	164	196	767	391	818	1228	1829	1584	1004	915	1021	2.87618	4.95157	2.20619e-16	1.58247e-13
TRINITY_DN92391_c4_g3	10	74	37	70	342	133	216	425	422	380	254	360	266	2.87541	3.19624	5.40696e-15	2.81857e-12
TRINITY_DN95987_c1_g1	1	4	10	3	21	10	27	35	49	31	40	35	48	2.87193	0.0176555	3.07372e-11	6.72177e-09
TRINITY_DN93811_c0_g2	4	13	11	16	51	12	26	72	162	147	106	57	36	2.86958	1.18622	2.36388e-06	0.000151662
TRINITY_DN108868_c1_g1	12	69	36	72	218	101	226	264	566	454	431	270	249	2.86902	3.18355	1.56777e-11	3.68461e-09
TRINITY_DN91501_c1_g4	1	5	1	4	11	7	19	20	36	30	23	20	12	2.8685	-0.619089	4.42649e-08	4.53581e-06
TRINITY_DN103478_c0_g1	3	7	7	11	32	14	51	48	117	66	49	29	34	2.86317	0.58538	1.37199e-08	1.59344e-06
TRINITY_DN87395_c0_g2	12	42	52	61	177	47	130	233	522	408	388	265	351	2.86204	3.02272	3.98175e-09	5.31657e-07
TRINITY_DN92127_c0_g3	6	19	10	11	81	10	64	89	170	123	92	63	43	2.8619	1.29871	1.79566e-07	1.57741e-05
TRINITY_DN100265_c0_g2	24	70	82	91	432	150	375	540	906	649	360	295	304	2.86001	3.71939	7.62784e-12	1.92382e-09
TRINITY_DN94578_c5_g5	8	35	40	20	96	87	100	202	146	165	181	356	293	2.85932	2.38154	1.13118e-12	3.48531e-10
TRINITY_DN110376_c2_g2	49	86	36	89	298	125	334	449	895	861	649	315	404	2.85794	3.81708	2.19711e-09	3.09985e-07
TRINITY_DN85145_c0_g1	11	65	62	55	269	155	266	419	521	351	213	372	281	2.85517	3.22032	6.44673e-16	4.15842e-13
TRINITY_DN113090_c0_g1	1	7	7	4	21	11	39	37	59	38	27	30	44	2.85354	0.062838	9.53807e-12	2.36241e-09
TRINITY_DN113080_c1_g2	4	7	22	21	78	26	119	61	181	143	81	47	92	2.84928	1.44499	2.49265e-09	3.4785e-07
TRINITY_DN107326_c5_g2	0	1	2	2	18	6	7	7	10	8	14	5	7	2.84918	-1.53968	5.30582e-06	0.000305441
TRINITY_DN97629_c1_g1	2	1	3	2	8	14	13	16	12	10	12	16	35	2.84913	-0.972247	2.03543e-07	1.76157e-05
TRINITY_DN99341_c3_g1	0	26	4	8	29	18	43	30	117	98	72	58	88	2.84798	0.881518	2.12598e-06	0.000138029
TRINITY_DN87752_c0_g1	0	3	4	1	13	18	13	13	9	10	8	25	19	2.84728	-1.01812	1.75667e-07	1.54796e-05
TRINITY_DN105770_c3_g3	0	1	4	4	22	15	15	10	13	13	21	14	20	2.84526	-0.884805	1.36072e-09	2.02161e-07
TRINITY_DN104660_c1_g2	1	16	21	13	75	24	81	83	146	137	76	74	55	2.84426	1.32489	8.53021e-10	1.33013e-07
TRINITY_DN101548_c0_g2	35	114	105	93	336	196	479	690	921	706	548	843	675	2.84379	4.10705	1.26533e-16	9.4938e-14
TRINITY_DN99873_c1_g1	2	23	16	27	94	85	118	123	84	96	83	201	114	2.84246	1.72186	5.80735e-17	4.64904e-14
TRINITY_DN92559_c0_g3	1	3	3	0	17	12	19	7	11	17	5	21	6	2.84105	-1.14349	3.90665e-06	0.000234219
TRINITY_DN114539_c1_g9	10	48	39	38	136	88	163	228	405	350	200	199	248	2.84051	2.72174	3.65342e-13	1.24788e-10
TRINITY_DN90301_c0_g2	36	100	107	119	511	213	469	600	875	913	766	537	594	2.83654	4.14988	1.49964e-17	1.35135e-14
TRINITY_DN100556_c0_g1	56	115	169	110	415	380	629	1001	1101	823	772	898	1139	2.83584	4.51591	5.27099e-20	7.50187e-17
TRINITY_DN104612_c1_g1	2	3	2	3	10	9	16	12	35	43	17	10	8	2.82937	-0.727009	2.04271e-05	0.000975207
TRINITY_DN102554_c0_g2	2	3	3	6	58	14	25	23	16	16	25	23	18	2.82926	-0.337855	6.20444e-08	6.17421e-06
TRINITY_DN87561_c0_g1	1	2	5	1	16	12	22	14	29	19	7	9	17	2.82651	-0.869466	1.84883e-07	1.62041e-05
TRINITY_DN112460_c0_g2	70	247	265	252	966	408	1110	1027	2571	2185	1300	1452	1275	2.82446	5.31334	3.71957e-13	1.26566e-10
TRINITY_DN82739_c0_g1	9	44	26	17	121	51	106	166	280	233	177	166	157	2.82137	2.2602	1.59577e-11	3.73573e-09
TRINITY_DN2298_c0_g1	0	6	7	5	39	36	45	14	10	20	18	47	37	2.821	-0.0847843	7.76587e-08	7.53975e-06
TRINITY_DN98562_c2_g1	26	106	67	54	698	316	368	509	490	406	238	413	243	2.81825	3.63782	7.30669e-13	2.33973e-10
TRINITY_DN91079_c0_g1	8	34	29	18	103	46	130	200	217	228	101	176	162	2.81617	2.14657	4.47754e-13	1.49428e-10
TRINITY_DN94068_c0_g1	0	1	7	0	21	3	12	13	19	15	16	14	16	2.81513	-1.03062	3.67659e-07	2.98458e-05
TRINITY_DN109396_c1_g1	0	3	1	1	16	3	12	6	7	6	9	14	10	2.81273	-1.55817	2.74906e-06	0.000173336
TRINITY_DN109393_c0_g1	2	11	9	12	38	36	37	41	108	115	27	40	41	2.81002	0.757065	5.03452e-08	5.0821e-06
TRINITY_DN108797_c1_g2	23	80	94	66	243	188	328	454	518	519	471	642	608	2.80937	3.6671	1.333e-18	1.43997e-15
TRINITY_DN106626_c0_g3	0	1	5	5	28	11	30	22	12	18	10	22	19	2.8087	-0.68069	5.0021e-10	8.22169e-08
TRINITY_DN96773_c0_g2	3	9	13	12	49	48	69	69	53	46	41	104	85	2.80744	0.915642	3.28637e-17	2.76675e-14
TRINITY_DN96866_c1_g7	330	887	588	1118	4506	2640	5742	5791	6614	4975	3748	4540	4728	2.80206	7.1274	4.42416e-30	2.47922e-26
TRINITY_DN114712_c2_g2	2	20	8	13	66	31	93	79	109	69	55	76	59	2.79894	1.08261	1.57679e-15	9.03577e-13
TRINITY_DN113348_c1_g3	3	6	5	3	14	14	17	36	56	33	32	31	34	2.79715	-0.0817978	9.51439e-09	1.14814e-06
TRINITY_DN109326_c1_g3	2	8	3	8	27	10	35	36	47	50	36	44	37	2.79506	0.142054	4.46913e-12	1.17855e-09
TRINITY_DN99651_c2_g3	30	73	154	76	351	103	219	531	1289	1135	580	274	331	2.79304	3.99723	2.4288e-06	0.000155077
TRINITY_DN92938_c1_g1	0	0	2	2	12	7	2	4	9	11	8	5	4	2.78889	-1.82152	0.000116501	0.00427486
TRINITY_DN104439_c8_g1	3	6	0	1	22	12	11	27	15	17	14	23	17	2.78015	-0.747869	1.2392e-07	1.13899e-05
TRINITY_DN91727_c0_g4	1	6	10	24	55	29	88	63	76	83	54	50	99	2.77973	0.968222	4.13637e-16	2.78851e-13
TRINITY_DN105122_c1_g4	2	7	13	7	70	30	75	43	57	32	45	32	51	2.77913	0.563248	6.74255e-14	2.72317e-11
TRINITY_DN92737_c1_g9	2	10	28	9	44	26	96	76	53	50	107	128	176	2.77714	1.25211	9.10482e-10	1.41481e-07
TRINITY_DN91354_c0_g1	7	16	21	25	97	93	77	116	147	109	109	109	137	2.77529	1.75107	3.48281e-19	4.2777e-16
TRINITY_DN90027_c0_g1	30	90	173	74	318	115	180	1048	1396	888	503	386	408	2.77404	4.10928	2.7209e-06	0.000171802
TRINITY_DN103748_c1_g5	122	355	575	226	1093	991	1124	3118	2241	1375	1793	4093	3355	2.77298	5.92656	1.55966e-11	3.67037e-09
TRINITY_DN88879_c0_g1	100	299	397	292	2262	1352	1763	1076	1225	866	1488	2926	2756	2.77125	5.66812	5.97795e-16	3.8981e-13
TRINITY_DN110052_c1_g2	5	14	41	43	80	28	71	116	270	245	180	177	281	2.76596	2.21869	2.05082e-07	1.77147e-05
TRINITY_DN112236_c1_g3	2	4	4	3	18	9	15	39	32	21	16	20	31	2.76544	-0.468706	3.26871e-09	4.45065e-07
TRINITY_DN111017_c0_g3	88	292	290	338	1192	551	1540	1560	2484	2119	1435	1945	1520	2.76328	5.52806	4.68966e-19	5.49647e-16
TRINITY_DN111949_c0_g2	249	536	697	645	3806	1098	1750	3266	3516	3177	4827	4912	5413	2.7628	6.66037	2.18806e-16	1.57577e-13
TRINITY_DN100332_c0_g5	0	4	1	3	6	5	11	19	19	26	8	19	6	2.76056	-1.11462	4.34837e-06	0.000256753
TRINITY_DN84697_c0_g1	50	112	65	119	297	284	513	567	716	662	784	462	980	2.76042	4.06981	8.08192e-19	9.11489e-16
TRINITY_DN94950_c1_g1	10	102	38	29	110	67	246	141	494	283	355	424	448	2.75977	3.02177	7.0753e-08	6.92125e-06
TRINITY_DN110712_c2_g4	8	21	24	20	78	22	75	135	198	146	123	182	129	2.75853	1.8282	3.911e-10	6.57906e-08
TRINITY_DN112994_c0_g1	2	26	28	9	93	56	104	178	160	85	50	108	72	2.75745	1.59982	1.52971e-09	2.24845e-07
TRINITY_DN103923_c2_g3	8	18	17	17	32	18	50	85	201	219	148	41	100	2.75478	1.57473	4.78354e-06	0.000278686
TRINITY_DN101408_c1_g3	17	89	104	76	470	145	402	360	517	508	522	648	436	2.7545	3.69184	2.78132e-16	1.93477e-13
TRINITY_DN90919_c1_g2	0	7	2	5	26	20	20	29	22	18	9	32	26	2.75192	-0.442731	5.04988e-10	8.29262e-08
TRINITY_DN94455_c6_g2	29	105	99	66	502	301	462	690	449	368	311	685	543	2.749	3.81007	5.32654e-21	9.011e-18
TRINITY_DN96531_c0_g1	4	14	67	23	184	49	93	280	240	307	78	129	105	2.7487	2.2908	2.13382e-06	0.000138437
TRINITY_DN101548_c0_g1	30	128	140	93	389	158	539	900	888	754	483	811	688	2.74846	4.15856	1.82928e-13	6.69449e-11
TRINITY_DN111102_c1_g1	0	3	11	5	35	12	42	24	48	41	22	26	26	2.7484	-0.0520423	7.46272e-10	1.17698e-07
TRINITY_DN88845_c0_g1	3	6	8	10	32	10	43	58	104	60	32	35	18	2.74694	0.439191	6.16209e-07	4.69287e-05
TRINITY_DN92948_c1_g3	6	33	95	73	345	97	339	350	385	327	222	404	331	2.74367	3.16812	1.302e-11	3.12552e-09
TRINITY_DN98627_c2_g2	21	93	115	68	218	193	263	418	324	356	595	1036	885	2.74097	3.75145	3.10602e-10	5.35556e-08
TRINITY_DN82509_c0_g1	79	281	96	186	619	614	918	1238	1278	1161	979	1144	1354	2.73921	4.91207	3.76142e-20	5.52873e-17
TRINITY_DN111913_c1_g2	151	518	804	580	2694	866	2807	3117	5535	4122	2771	3530	3029	2.73855	6.51839	4.24073e-14	1.79777e-11
TRINITY_DN113034_c1_g2	2	1	1	5	7	5	25	13	23	28	14	9	16	2.73794	-0.938216	3.01259e-06	0.000187448
TRINITY_DN110543_c0_g3	8	16	16	30	125	48	164	185	121	182	82	53	35	2.73727	1.72834	1.07372e-08	1.2819e-06
TRINITY_DN94168_c1_g2	100	302	282	325	1124	732	1707	1207	2118	1880	1715	1995	1900	2.73676	5.52689	3.49375e-27	1.42388e-23
TRINITY_DN101539_c1_g7	2	1	4	3	27	7	17	20	10	12	17	20	24	2.7349	-0.811787	3.74334e-08	3.9027e-06
TRINITY_DN98973_c0_g1	6	13	22	15	30	19	44	119	212	174	72	72	58	2.7318	1.43346	3.83937e-06	0.000230648
TRINITY_DN100111_c0_g2	0	4	0	2	7	4	10	10	14	13	9	15	10	2.73155	-1.43119	6.21479e-07	4.72224e-05
TRINITY_DN111399_c0_g2	58	195	224	204	776	275	764	1086	1639	1388	1175	1277	1158	2.72923	4.93737	1.1832e-14	5.67309e-12
TRINITY_DN96289_c0_g4	3	1	3	4	14	11	7	27	18	11	40	11	32	2.72922	-0.666791	3.47376e-06	0.000211806
TRINITY_DN107969_c0_g1	2	3	2	1	17	13	9	24	10	18	7	12	11	2.72917	-1.06297	3.18502e-06	0.000196938
TRINITY_DN83886_c0_g1	6	29	35	15	92	55	138	205	234	131	76	149	128	2.72805	1.98721	1.11963e-11	2.72791e-09
TRINITY_DN88951_c0_g2	24	67	63	51	225	179	329	311	324	291	329	537	480	2.72519	3.26925	1.70839e-25	5.89139e-22
TRINITY_DN107147_c0_g3	2	3	3	0	6	7	17	5	17	24	18	7	27	2.72498	-1.04735	1.21959e-05	0.000625393
TRINITY_DN94726_c2_g6	3	7	9	5	24	12	25	57	67	34	29	68	39	2.72135	0.287692	1.49065e-08	1.72233e-06
TRINITY_DN113034_c1_g1	32	116	74	122	272	207	381	542	977	973	484	379	467	2.71939	3.94554	8.74785e-11	1.72762e-08
TRINITY_DN110684_c1_g1	27	50	79	56	135	223	301	364	343	281	471	501	487	2.71898	3.32767	1.07787e-16	8.12122e-14
TRINITY_DN93922_c6_g1	2	7	9	6	34	31	37	60	21	17	33	54	62	2.71783	0.25886	6.07686e-11	1.25833e-08
TRINITY_DN100332_c0_g4	13	54	101	43	300	106	208	551	485	369	133	422	320	2.71639	3.23789	3.1533e-09	4.30988e-07
TRINITY_DN91924_c0_g1	4	15	31	21	108	29	122	140	165	116	74	124	120	2.71385	1.70104	8.04053e-13	2.55646e-10
TRINITY_DN108986_c0_g2	174	667	1052	593	3013	1273	2536	4960	6231	5010	3236	3803	3533	2.71173	6.77131	5.13739e-13	1.68727e-10
TRINITY_DN102554_c0_g1	8	22	27	17	126	87	111	125	135	85	90	144	146	2.7116	1.81132	4.00027e-21	7.17336e-18
TRINITY_DN111525_c1_g2	22	94	244	132	501	114	344	591	1294	844	1070	777	1055	2.70829	4.39668	1.3759e-07	1.24863e-05
TRINITY_DN112903_c1_g3	7	29	46	27	96	30	92	231	318	212	151	194	177	2.7063	2.29216	1.94937e-08	2.17686e-06
TRINITY_DN104005_c3_g1	2	4	4	3	29	8	13	30	30	15	10	35	21	2.70351	-0.517832	1.78337e-07	1.56994e-05
TRINITY_DN85394_c0_g2	27	146	74	45	269	171	367	311	768	526	527	580	577	2.70199	3.72642	1.83533e-11	4.22485e-09
TRINITY_DN92681_c6_g3	0	7	2	10	33	14	31	46	29	40	21	20	28	2.70004	-0.117501	6.09791e-11	1.26123e-08
TRINITY_DN110684_c1_g2	5	5	10	17	37	26	54	46	27	52	118	113	59	2.69323	0.827678	6.02026e-09	7.70018e-07
TRINITY_DN89460_c1_g1	3	1	8	3	24	13	14	38	37	25	10	39	21	2.69248	-0.314913	6.32963e-07	4.79933e-05
TRINITY_DN94571_c0_g6	0	6	2	5	13	14	9	27	16	35	17	25	23	2.68703	-0.595611	1.3951e-08	1.61714e-06
TRINITY_DN98765_c0_g1	2	6	3	8	15	19	35	37	41	35	23	39	24	2.68667	-0.0787132	2.6318e-11	5.85533e-09
TRINITY_DN103021_c0_g2	3	15	25	6	74	67	116	104	58	21	49	97	97	2.68478	1.18643	2.06955e-09	2.93141e-07
TRINITY_DN114352_c7_g2	1	10	26	8	51	20	32	125	103	85	28	75	86	2.68169	1.01937	7.40185e-07	5.49385e-05
TRINITY_DN93487_c2_g3	79	365	297	291	1691	716	1162	2241	2220	1550	844	1935	1127	2.68107	5.47339	2.97214e-14	1.28962e-11
TRINITY_DN107302_c2_g1	5	4	7	3	22	12	27	26	18	26	40	59	63	2.67207	-0.000156263	2.67333e-08	2.89136e-06
TRINITY_DN89208_c0_g2	0	1	1	4	9	5	8	9	17	15	5	12	5	2.6716	-1.49648	1.59578e-05	0.000791148
TRINITY_DN112199_c0_g1	1	2	3	3	10	18	21	7	13	18	13	16	11	2.66512	-1.01107	4.56504e-07	3.611e-05
TRINITY_DN88993_c0_g1	6	28	22	14	43	94	71	123	81	93	115	165	164	2.66346	1.66602	4.73417e-12	1.24114e-09
TRINITY_DN112994_c1_g1	118	414	483	408	1992	1409	1841	2633	3234	2454	1146	2276	1237	2.66335	5.93284	1.86471e-14	8.46541e-12
TRINITY_DN95786_c1_g2	69	155	220	146	644	455	709	1077	822	769	830	1442	1606	2.66278	4.73158	6.54394e-20	9.02672e-17
TRINITY_DN98179_c4_g2	3	6	3	5	15	25	44	29	40	25	17	23	22	2.66214	-0.212479	2.15688e-09	3.05025e-07
TRINITY_DN100536_c0_g3	15	35	26	52	147	53	155	223	299	308	181	173	208	2.6618	2.51427	1.49918e-12	4.42892e-10
TRINITY_DN97208_c0_g1	0	4	6	0	21	6	9	15	25	26	17	8	11	2.66132	-0.910359	9.15266e-06	0.000487604
TRINITY_DN108650_c0_g2	8	32	57	24	110	66	77	260	308	292	174	138	165	2.66058	2.40781	2.52492e-08	2.7541e-06
TRINITY_DN92737_c1_g2	1	14	11	7	23	13	32	50	90	97	43	45	40	2.6534	0.574869	4.16477e-07	3.32839e-05
TRINITY_DN65186_c0_g1	2	3	4	2	26	5	27	8	35	16	19	8	16	2.65075	-0.751123	7.80117e-06	0.000425851
TRINITY_DN98308_c1_g3	36	78	145	65	334	232	226	928	329	295	487	869	864	2.64998	3.86258	1.05215e-09	1.60436e-07
TRINITY_DN108986_c0_g3	1	5	10	2	13	10	25	29	56	41	23	26	26	2.64983	-0.175526	2.26741e-07	1.93802e-05
TRINITY_DN97755_c1_g2	0	3	2	2	6	11	17	9	5	11	6	18	18	2.64899	-1.3275	1.57993e-06	0.00010659
TRINITY_DN97794_c0_g1	24	83	54	59	270	155	176	421	481	409	257	375	408	2.64851	3.28198	1.00191e-14	4.92068e-12
TRINITY_DN113514_c1_g1	21	58	136	84	299	130	221	515	676	587	438	541	502	2.64651	3.6701	2.39712e-10	4.23504e-08
TRINITY_DN97337_c1_g1	14	39	21	13	203	89	183	191	180	85	46	147	101	2.64628	2.03918	2.81389e-09	3.8785e-07
TRINITY_DN113107_c0_g4	53	225	273	199	892	523	1728	993	1538	1132	992	931	1166	2.64625	4.98479	1.13109e-21	2.22889e-18
TRINITY_DN105469_c0_g2	1	4	1	4	36	3	24	4	14	21	18	10	9	2.64208	-0.924462	4.89442e-05	0.00205497
TRINITY_DN111784_c0_g1	1	6	7	1	28	17	47	18	20	6	13	31	34	2.64186	-0.406425	1.14418e-07	1.06145e-05
TRINITY_DN102388_c1_g3	5	5	14	6	34	21	25	57	49	44	55	91	49	2.64092	0.545084	1.53875e-09	2.25989e-07
TRINITY_DN102601_c0_g1	71	153	311	209	696	165	489	1375	1817	2012	1129	1288	909	2.64059	5.00683	8.96736e-08	8.57167e-06
TRINITY_DN99378_c1_g2	0	5	5	11	17	8	29	21	50	73	20	21	28	2.63267	-0.0856007	2.5945e-06	0.000164516
TRINITY_DN103480_c0_g1	94	349	455	363	1948	1002	1703	2386	2123	1584	1231	2508	1573	2.63211	5.71821	2.64603e-19	3.31812e-16
TRINITY_DN104437_c0_g1	2	6	1	9	14	13	30	22	55	33	34	11	30	2.62882	-0.212562	2.93145e-07	2.43593e-05
TRINITY_DN114417_c6_g9	1	7	9	10	19	28	50	56	26	29	24	59	76	2.62834	0.302395	5.7691e-11	1.19876e-08
TRINITY_DN114650_c0_g8	14	28	29	37	192	67	168	234	189	132	123	167	200	2.62738	2.26619	5.27116e-20	7.50187e-17
TRINITY_DN92411_c0_g1	8	28	40	12	69	38	78	161	226	129	141	185	169	2.62503	1.97032	4.09378e-09	5.449e-07
TRINITY_DN97145_c3_g3	1	6	5	5	38	5	36	27	35	12	14	28	41	2.62226	-0.286593	3.81708e-08	3.97265e-06
TRINITY_DN105018_c1_g4	8	40	22	26	114	131	230	101	106	105	134	187	149	2.62222	2.06007	7.17707e-18	6.9946e-15
TRINITY_DN95655_c1_g1	1	8	8	10	74	12	38	25	46	25	38	39	59	2.62092	0.287491	1.66475e-09	2.41722e-07
TRINITY_DN93319_c0_g2	0	4	3	10	23	13	8	73	17	13	7	37	20	2.62074	-0.385325	5.5768e-05	0.00230001
TRINITY_DN31661_c0_g1	2	12	7	11	56	17	62	42	50	49	37	60	58	2.61745	0.536171	1.16659e-15	7.18885e-13
TRINITY_DN99533_c0_g3	2	5	10	5	69	12	38	31	58	27	25	16	14	2.61597	0.0561971	2.90138e-06	0.000181472
TRINITY_DN88217_c0_g4	31	50	67	56	337	109	100	548	302	260	238	492	458	2.61412	3.20821	9.63284e-10	1.48784e-07
TRINITY_DN102600_c1_g1	1	7	8	12	26	45	59	32	33	24	50	28	67	2.61408	0.330896	2.49841e-11	5.62132e-09
TRINITY_DN103588_c0_g2	6	34	63	79	267	174	421	231	313	193	233	159	216	2.61369	2.85991	3.86988e-13	1.30935e-10
TRINITY_DN99533_c0_g4	391	1409	1297	998	4890	3335	4687	6814	7901	6317	4673	8056	6060	2.61319	7.43521	2.43028e-21	4.53961e-18
TRINITY_DN105239_c0_g4	8	44	28	19	108	66	173	134	245	195	106	148	114	2.61264	2.09744	1.47126e-12	4.37835e-10
TRINITY_DN98552_c1_g3	8	23	15	12	73	40	139	91	103	112	71	66	104	2.61185	1.39384	7.59714e-18	7.32438e-15
TRINITY_DN16270_c0_g1	1	6	3	2	11	4	18	31	32	16	22	14	18	2.61008	-0.714516	3.70458e-07	3.00186e-05
TRINITY_DN91381_c0_g1	5	13	12	10	67	16	87	58	89	84	39	65	38	2.6085	0.871381	3.41231e-10	5.79453e-08
TRINITY_DN107611_c3_g1	40	128	257	140	745	482	825	955	1146	927	569	735	707	2.60848	4.55167	1.31125e-15	7.81181e-13
TRINITY_DN107147_c0_g1	5	8	2	12	21	22	38	35	50	67	44	39	50	2.60733	0.343038	1.83473e-10	3.32091e-08
TRINITY_DN93418_c0_g1	2	8	3	0	6	15	21	25	13	18	22	32	31	2.60732	-0.590191	1.65947e-07	1.47316e-05
TRINITY_DN107649_c0_g1	5	11	18	22	73	34	107	73	119	110	44	103	69	2.6044	1.28977	8.95607e-13	2.81758e-10
TRINITY_DN95542_c1_g1	4	4	2	5	27	13	46	19	12	10	24	33	31	2.60213	-0.400343	3.37477e-08	3.55147e-06
TRINITY_DN92567_c0_g1	0	3	0	3	5	5	11	17	10	7	10	9	10	2.59813	-1.5351	2.55566e-06	0.000162283
TRINITY_DN104267_c1_g1	143	493	796	788	1899	845	2272	3202	5278	4650	3350	2870	2830	2.59531	6.46658	3.17216e-11	6.91176e-09
TRINITY_DN105395_c1_g2	1	3	3	2	16	10	9	19	17	18	10	6	17	2.59507	-1.06255	8.43312e-07	6.16204e-05
TRINITY_DN101548_c0_g3	187	648	815	626	1968	1092	2647	3127	5072	4210	3082	4330	3384	2.59479	6.54668	6.2958e-15	3.24418e-12
TRINITY_DN46413_c0_g1	0	2	2	1	8	4	12	9	6	9	5	5	14	2.59431	-1.71517	6.46048e-06	0.000361243
TRINITY_DN102143_c1_g4	0	0	2	2	7	4	8	7	8	6	4	3	11	2.59255	-1.93236	3.03596e-05	0.00137029
TRINITY_DN102973_c1_g1	0	1	6	2	7	9	11	16	13	19	17	14	16	2.58945	-1.08121	1.15459e-07	1.06955e-05
TRINITY_DN103490_c1_g1	8	26	23	26	55	46	111	118	204	208	122	103	97	2.58881	1.82953	1.9391e-10	3.48769e-08
TRINITY_DN114186_c2_g2	46	131	139	118	381	247	355	647	1121	865	641	592	724	2.58711	4.19601	1.94613e-12	5.61971e-10
TRINITY_DN99563_c3_g1	8	15	22	29	82	40	102	150	140	169	75	94	107	2.58455	1.67205	4.87809e-13	1.61393e-10
TRINITY_DN103730_c2_g1	23	80	139	81	421	203	339	718	596	475	284	551	445	2.58221	3.72719	3.14712e-13	1.09153e-10
TRINITY_DN94081_c0_g1	4	14	20	10	53	20	43	44	157	121	66	60	43	2.58218	1.06768	8.86689e-07	6.42955e-05
TRINITY_DN31849_c0_g1	0	0	4	3	10	4	14	28	6	2	5	6	23	2.58181	-1.38664	0.000347096	0.0107221
TRINITY_DN91924_c0_g2	5	14	35	9	107	45	84	110	122	91	55	114	88	2.5818	1.45962	3.5474e-11	7.67342e-09
TRINITY_DN110543_c0_g1	0	0	5	3	7	5	19	15	17	19	7	8	12	2.57967	-1.23338	2.43161e-06	0.000155175
TRINITY_DN114306_c1_g1	6	25	9	21	74	48	68	107	127	127	75	71	68	2.57964	1.38747	4.80071e-12	1.25675e-09
TRINITY_DN93997_c1_g1	2	18	23	6	120	47	107	95	65	23	48	38	74	2.57463	1.0611	1.14493e-07	1.06159e-05
TRINITY_DN91880_c0_g1	16	24	37	27	110	60	117	167	245	230	163	142	152	2.57366	2.20726	1.61427e-12	4.71455e-10
TRINITY_DN41875_c0_g1	1	6	6	1	19	7	25	21	20	20	21	32	24	2.5712	-0.554475	2.76615e-10	4.82052e-08
TRINITY_DN94934_c1_g1	0	3	2	1	4	12	11	15	6	11	10	3	8	2.57026	-1.55636	3.90427e-05	0.00169932
TRINITY_DN95184_c3_g1	75	286	294	245	946	552	1197	1241	1888	1562	1056	1487	1260	2.56879	5.19008	9.70626e-19	1.06782e-15
TRINITY_DN112522_c0_g3	3	6	1	8	48	5	21	23	52	39	15	11	20	2.56696	-0.23134	4.11249e-05	0.00177701
TRINITY_DN111312_c1_g7	2	3	3	6	13	24	32	16	10	17	9	25	41	2.56633	-0.557884	3.12318e-07	2.57971e-05
TRINITY_DN113269_c1_g1	40	92	139	99	411	179	416	552	680	772	482	743	522	2.56477	3.95501	8.50795e-15	4.24975e-12
TRINITY_DN113583_c0_g1	27	33	48	43	110	46	102	791	393	286	138	72	138	2.56429	2.77514	7.54728e-05	0.00296927
TRINITY_DN103798_c0_g2	7	17	25	13	121	56	92	95	94	83	57	115	81	2.55999	1.43255	3.29302e-15	1.78943e-12
TRINITY_DN90540_c0_g2	18	78	135	51	386	90	184	717	470	363	237	673	382	2.55902	3.50961	1.15586e-07	1.07006e-05
TRINITY_DN106194_c1_g1	84	381	157	173	705	365	638	722	1946	1654	1384	1298	1318	2.55834	5.03603	1.1153e-09	1.68654e-07
TRINITY_DN97276_c3_g3	5	15	12	7	56	12	30	68	78	51	49	84	92	2.55603	0.801389	8.13754e-09	1.00154e-06
TRINITY_DN111754_c0_g3	3	6	5	6	13	18	28	35	46	47	27	12	34	2.55022	-0.103564	6.44631e-08	6.37246e-06
TRINITY_DN112630_c2_g1	87	357	207	282	1272	599	966	1321	1693	1732	1198	1429	1049	2.54345	5.22211	4.90717e-17	4.0181e-14
TRINITY_DN90816_c0_g1	8	21	41	37	129	140	225	88	76	112	115	165	279	2.54176	2.12231	9.11322e-13	2.857e-10
TRINITY_DN111312_c1_g8	1	8	1	5	19	19	49	21	14	10	16	19	29	2.54054	-0.515295	2.95664e-08	3.16532e-06
TRINITY_DN104765_c2_g1	1	3	9	5	30	9	18	29	26	24	20	36	41	2.53963	-0.275869	1.05963e-09	1.61271e-07
TRINITY_DN108498_c0_g1	9	21	44	23	90	40	97	119	257	204	121	125	165	2.53622	2.01515	2.71671e-09	3.75899e-07
TRINITY_DN100994_c2_g7	14	20	10	16	63	27	69	126	100	69	90	113	187	2.53389	1.45373	2.17868e-10	3.88615e-08
TRINITY_DN99183_c2_g3	2	7	11	10	69	30	62	27	27	28	39	48	44	2.53079	0.376245	2.66678e-11	5.9258e-09
TRINITY_DN95100_c1_g3	0	3	4	7	18	14	20	17	25	23	11	25	23	2.53042	-0.618649	3.24003e-10	5.5409e-08
TRINITY_DN109365_c0_g1	306	802	1339	993	3752	1477	3142	4373	8320	5893	4199	5369	5067	2.52284	7.08698	9.18607e-13	2.87481e-10
TRINITY_DN92629_c2_g8	2	8	1	7	27	20	20	28	22	34	18	30	25	2.52147	-0.285329	3.51667e-10	5.95483e-08
TRINITY_DN107689_c0_g6	15	94	69	64	171	94	283	355	533	338	276	471	385	2.51893	3.23184	2.88512e-11	6.34805e-09
TRINITY_DN95590_c6_g1	9	15	28	23	45	34	91	79	149	111	124	154	180	2.51644	1.65465	1.05926e-10	2.04466e-08
TRINITY_DN104052_c0_g2	16	49	70	60	173	84	131	309	472	401	236	235	288	2.51586	2.95007	1.48053e-09	2.17973e-07
TRINITY_DN98690_c1_g2	66	281	323	261	905	394	1170	1224	2005	1456	1295	1547	1029	2.51496	5.16654	1.0254e-13	4.00603e-11
TRINITY_DN107610_c0_g1	5	18	13	25	34	27	36	183	128	140	61	58	53	2.51438	1.2963	2.75141e-06	0.000173423
TRINITY_DN96299_c1_g4	0	2	6	3	11	7	16	19	20	20	12	17	19	2.51341	-0.911358	7.07785e-09	8.88184e-07
TRINITY_DN96757_c7_g1	1	5	1	9	34	8	17	39	17	26	12	28	13	2.51221	-0.486546	1.08314e-06	7.66194e-05
TRINITY_DN101657_c2_g1	2	9	25	6	31	18	46	41	142	80	54	35	61	2.51144	0.803887	4.6333e-06	0.000271166
TRINITY_DN102285_c1_g1	13	53	75	88	239	110	217	305	593	486	227	189	223	2.51119	3.11963	1.0096e-08	1.20938e-06
TRINITY_DN91397_c1_g1	214	557	814	513	2076	1464	1946	5248	4118	2214	2335	2548	3695	2.50636	6.38869	4.0239e-14	1.71395e-11
TRINITY_DN108367_c1_g1	6	20	18	23	87	97	78	100	65	63	66	116	124	2.50613	1.45392	2.7235e-14	1.19118e-11
TRINITY_DN110792_c0_g3	5	22	20	24	74	37	38	74	136	186	101	87	92	2.49885	1.4968	1.83801e-08	2.06902e-06
TRINITY_DN113005_c1_g1	78	177	222	205	903	436	1326	917	1140	1000	843	899	980	2.49821	4.77266	2.13672e-30	1.32125e-26
TRINITY_DN90402_c6_g2	0	2	2	3	11	3	11	10	9	7	6	21	13	2.49806	-1.44613	8.09142e-06	0.000439688
TRINITY_DN99043_c0_g4	34	71	136	85	319	182	372	604	453	513	507	532	547	2.49623	3.70934	1.21144e-17	1.10835e-14
TRINITY_DN110240_c1_g1	6	7	2	6	11	24	33	42	12	21	25	45	77	2.49552	-0.00513953	2.83301e-06	0.000178128
TRINITY_DN112994_c1_g2	38	136	155	102	592	305	576	903	864	574	303	617	335	2.49517	4.08063	1.02126e-11	2.51213e-09
TRINITY_DN45772_c0_g1	0	1	5	3	2	13	16	12	9	18	12	15	16	2.49474	-1.17016	1.92742e-06	0.000127116
TRINITY_DN113333_c2_g1	30	108	82	100	447	207	440	442	639	462	371	318	468	2.49117	3.64651	1.1274e-19	1.49753e-16
TRINITY_DN88359_c0_g1	142	489	771	498	1663	1012	1238	3277	4121	3460	2601	2286	2213	2.49104	6.18238	1.14965e-10	2.19613e-08
TRINITY_DN110024_c1_g1	1	4	9	13	32	4	35	40	79	55	30	25	10	2.4893	0.135563	4.74638e-05	0.00200313
TRINITY_DN104265_c1_g1	13	34	36	16	134	75	141	114	180	154	151	149	128	2.48859	2.04347	5.58615e-17	4.53267e-14
TRINITY_DN122568_c0_g1	37	125	167	168	655	288	668	675	1037	793	430	609	566	2.48799	4.24127	5.29319e-15	2.7754e-12
TRINITY_DN99267_c1_g1	8	63	44	39	191	80	181	223	366	233	164	154	160	2.48524	2.55231	8.6961e-11	1.7193e-08
TRINITY_DN94275_c0_g1	2	6	3	10	27	18	14	38	20	27	50	30	28	2.48506	-0.135185	5.72144e-09	7.38115e-07
TRINITY_DN109462_c0_g3	0	1	4	3	9	3	17	7	13	15	14	10	15	2.48457	-1.30569	3.69454e-07	2.99508e-05
TRINITY_DN99453_c2_g2	2	3	1	6	27	4	23	24	7	14	17	18	20	2.48437	-0.813109	1.03036e-06	7.32616e-05
TRINITY_DN112296_c7_g1	0	0	5	6	10	5	19	12	16	11	11	32	22	2.47984	-0.960113	7.883e-07	5.81009e-05
TRINITY_DN95897_c4_g4	0	10	14	5	27	15	50	32	92	47	19	27	25	2.47761	0.232846	4.62222e-06	0.000270694
TRINITY_DN105638_c3_g2	290	926	1114	849	4231	1965	4150	3381	6471	4973	3565	4481	3838	2.476	6.93456	4.42831e-18	4.41163e-15
TRINITY_DN98944_c0_g1	39	147	329	224	976	229	445	806	1774	1602	978	641	643	2.47075	4.76318	6.16482e-07	4.69287e-05
TRINITY_DN105806_c0_g1	156	507	525	433	1753	670	1833	2127	3790	2776	1901	2236	1982	2.47001	5.96561	1.29538e-13	4.93184e-11
TRINITY_DN92066_c0_g1	8	38	39	34	177	70	254	204	189	121	106	115	182	2.46957	2.20673	2.69379e-16	1.89433e-13
TRINITY_DN92744_c0_g5	42	185	60	67	245	252	290	309	751	676	467	681	561	2.46855	3.81473	4.17781e-09	5.55354e-07
TRINITY_DN90301_c0_g1	6	18	15	24	54	30	58	65	143	125	100	77	87	2.46647	1.32629	4.07504e-10	6.81664e-08
TRINITY_DN87710_c0_g1	2	3	1	12	18	17	43	26	13	17	20	33	35	2.46528	-0.351695	1.82329e-09	2.62194e-07
TRINITY_DN114238_c0_g6	11	29	39	18	113	34	72	202	227	177	84	144	122	2.46473	1.97814	4.7066e-08	4.78185e-06
TRINITY_DN99499_c7_g1	3	7	6	18	29	18	44	17	71	52	61	52	57	2.46175	0.463256	1.19022e-08	1.40416e-06
TRINITY_DN110792_c0_g1	14	41	54	44	127	103	140	194	296	302	188	212	217	2.46045	2.57586	1.76313e-13	6.46561e-11
TRINITY_DN108596_c0_g3	1	3	1	3	5	7	13	18	16	12	13	8	8	2.45919	-1.30772	6.80683e-06	0.000378368
TRINITY_DN110026_c0_g1	38	68	124	106	233	104	177	475	1057	887	415	272	271	2.45545	3.71552	7.79019e-06	0.000425511
TRINITY_DN99026_c2_g1	5	35	40	20	55	59	62	79	199	150	161	178	200	2.45334	1.92834	4.85989e-08	4.92364e-06
TRINITY_DN99308_c1_g1	4	18	19	11	152	21	49	49	102	65	61	40	54	2.44777	1.04747	6.65911e-07	5.02024e-05
TRINITY_DN107443_c3_g10	0	8	5	3	9	7	20	31	19	11	14	43	42	2.44765	-0.529207	1.66665e-06	0.000111518
TRINITY_DN99989_c4_g1	261	507	561	459	1362	1324	1441	2824	2984	2728	2624	2966	3745	2.44537	6.16811	1.88586e-16	1.38597e-13
TRINITY_DN102090_c0_g2	0	13	8	5	26	25	55	31	32	19	29	34	60	2.44531	0.095406	1.58569e-11	3.72184e-09
TRINITY_DN97675_c0_g1	103	273	267	224	733	386	917	1174	1698	1582	1362	1254	1263	2.44526	5.08031	1.09406e-14	5.30243e-12
TRINITY_DN65936_c0_g1	7	10	15	15	39	37	75	37	76	78	67	66	96	2.44117	0.949105	4.43508e-14	1.87131e-11
TRINITY_DN95010_c0_g1	26	123	133	88	393	201	767	581	560	417	395	508	487	2.44071	3.79078	2.51036e-19	3.17016e-16
TRINITY_DN112507_c2_g6	23	23	85	53	117	69	126	344	383	355	256	275	298	2.44029	2.87036	8.46376e-08	8.12217e-06
TRINITY_DN100994_c2_g2	132	357	477	406	1675	1010	1778	2109	2269	1582	1296	2203	1811	2.44023	5.69696	4.29194e-23	9.86718e-20
TRINITY_DN93091_c0_g1	7	22	25	39	91	53	167	130	180	140	106	98	102	2.43987	1.82633	4.72768e-15	2.49346e-12
TRINITY_DN101041_c1_g1	70	275	302	301	1136	468	1220	1101	1585	1309	1120	1352	1415	2.43846	5.12203	1.35391e-20	2.16773e-17
TRINITY_DN113669_c1_g1	5	19	12	17	68	23	42	97	126	99	67	48	29	2.43747	1.0626	3.30885e-07	2.71556e-05
TRINITY_DN101342_c4_g1	20	63	97	75	130	83	176	319	682	497	326	317	352	2.43544	3.2528	1.94193e-07	1.69044e-05
TRINITY_DN90960_c6_g1	2	9	16	10	19	16	30	71	63	43	49	59	89	2.43406	0.563529	1.57164e-08	1.79853e-06
TRINITY_DN66070_c0_g1	50	123	98	117	316	352	540	460	683	597	561	334	723	2.43108	3.91659	2.80598e-19	3.49427e-16
TRINITY_DN107404_c0_g3	120	404	670	484	1812	1065	1994	2845	2595	2078	1243	2849	2242	2.43081	5.93907	8.80348e-16	5.50055e-13
TRINITY_DN103474_c1_g2	6	20	16	9	66	22	83	65	61	50	46	125	109	2.42783	1.04539	3.37021e-11	7.30776e-09
TRINITY_DN110854_c2_g1	142	661	1634	544	2401	1076	2321	6573	6493	3558	3076	3423	3980	2.42766	6.74571	1.28975e-07	1.18e-05
TRINITY_DN107226_c0_g2	1	10	6	16	31	16	39	33	73	54	42	36	47	2.42726	0.365999	9.25216e-10	1.43398e-07
TRINITY_DN105656_c1_g1	39	158	189	130	650	235	566	786	958	665	609	703	632	2.42596	4.25444	6.33928e-15	3.25723e-12
TRINITY_DN87691_c0_g1	9	10	19	20	77	55	59	88	92	67	49	94	102	2.42493	1.23151	4.56587e-14	1.92197e-11
TRINITY_DN101455_c1_g1	59	161	184	128	563	405	616	756	526	544	523	1135	1268	2.42475	4.35241	1.5801e-17	1.40968e-14
TRINITY_DN89633_c0_g1	5	9	17	6	49	31	44	20	35	41	74	60	97	2.42204	0.621257	5.7392e-09	7.39874e-07
TRINITY_DN84417_c0_g1	23	36	36	25	84	47	69	179	140	115	338	214	391	2.42012	2.33389	5.77102e-07	4.44341e-05
TRINITY_DN88352_c0_g2	16	40	89	58	265	189	335	273	186	125	170	429	342	2.41919	2.92609	1.58272e-12	4.62996e-10
TRINITY_DN104742_c0_g1	4	12	15	8	54	28	45	56	59	56	51	44	64	2.41846	0.661302	3.88314e-15	2.06627e-12
TRINITY_DN107446_c1_g2	11	25	11	21	80	54	89	67	88	111	85	121	108	2.41682	1.4444	5.79289e-17	4.64904e-14
TRINITY_DN113498_c0_g1	62	208	229	208	817	337	785	950	1167	1085	908	1025	880	2.41581	4.7069	2.14863e-18	2.26645e-15
TRINITY_DN104000_c1_g1	5	14	8	15	28	20	53	33	40	77	111	65	70	2.41534	0.74676	9.02253e-09	1.09542e-06
TRINITY_DN100107_c1_g1	10	49	79	59	184	64	182	171	378	373	296	292	201	2.4151	2.82961	8.78678e-09	1.07042e-06
TRINITY_DN99330_c0_g1	3	8	16	14	31	29	46	28	71	76	44	72	73	2.41508	0.692102	4.77146e-10	7.84979e-08
TRINITY_DN104495_c0_g1	6	6	12	10	16	26	28	48	65	77	53	37	57	2.41481	0.512819	8.80889e-08	8.44269e-06
TRINITY_DN89050_c0_g1	0	4	2	8	8	23	23	6	9	24	14	23	25	2.41311	-0.763118	5.10064e-06	0.00029467
TRINITY_DN110909_c0_g2	2	11	12	12	34	13	54	47	80	63	48	38	47	2.41192	0.538511	5.95383e-10	9.58395e-08
TRINITY_DN113606_c0_g1	1162	4063	3424	4048	12573	5592	14357	16063	24321	23604	15698	13637	14609	2.40438	8.85092	3.51213e-15	1.90272e-12
TRINITY_DN104398_c0_g1	10	38	50	45	155	52	154	147	295	254	187	174	159	2.4028	2.39484	8.67333e-11	1.71669e-08
TRINITY_DN104425_c1_g4	2	7	3	12	24	18	29	35	36	36	24	36	38	2.40209	-0.0285412	3.5037e-12	9.44663e-10
TRINITY_DN90750_c0_g4	16	45	47	16	92	69	114	216	204	160	163	250	208	2.39648	2.28659	1.02903e-10	1.99275e-08
TRINITY_DN99778_c0_g1	21	47	56	91	228	194	348	341	311	247	165	258	289	2.39572	2.98709	2.31023e-20	3.57133e-17
TRINITY_DN28726_c0_g1	49	139	237	223	986	466	868	1076	757	590	527	1062	674	2.3947	4.53817	1.46012e-15	8.6413e-13
TRINITY_DN98751_c5_g3	1	3	3	6	21	4	27	24	14	27	5	15	16	2.39186	-0.814052	4.05056e-06	0.000241474
TRINITY_DN96598_c1_g6	1	7	5	9	33	14	17	50	32	43	10	24	16	2.39166	-0.187414	2.02971e-06	0.000132788
TRINITY_DN108359_c3_g3	116	363	637	323	1064	529	1403	3299	2500	1644	1578	1987	2211	2.39007	5.70842	1.4753e-10	2.733e-08
TRINITY_DN100693_c2_g1	12	70	80	53	195	115	287	340	319	220	173	391	340	2.39006	2.95269	3.43718e-14	1.47809e-11
TRINITY_DN109607_c2_g1	48	147	225	215	548	189	361	867	1509	1179	761	684	684	2.38649	4.49721	6.81558e-08	6.69323e-06
TRINITY_DN95591_c0_g1	930	2322	4117	2763	7870	4320	6687	17326	23810	16296	11987	10064	12934	2.38532	8.52575	1.03944e-09	1.58769e-07
TRINITY_DN113885_c1_g8	0	4	5	3	13	9	14	15	26	11	18	17	15	2.38493	-0.913316	7.30739e-08	7.13323e-06
TRINITY_DN94656_c2_g2	0	3	5	3	12	6	21	14	7	16	15	24	15	2.38466	-1.01874	1.08699e-07	1.01363e-05
TRINITY_DN103600_c0_g2	72	193	227	214	760	300	667	1029	1250	1049	1008	897	915	2.38261	4.6951	1.24604e-15	7.54872e-13
TRINITY_DN100384_c3_g1	4	9	23	4	45	16	33	71	61	59	32	91	59	2.38	0.679038	3.01362e-07	2.49842e-05
TRINITY_DN112877_c0_g8	2	3	3	6	25	12	19	45	8	11	11	10	22	2.37925	-0.711619	1.60911e-05	0.000796675
TRINITY_DN96384_c1_g2	30	54	84	70	285	112	306	254	457	432	305	269	290	2.37559	3.16971	6.73485e-14	2.72317e-11
TRINITY_DN112628_c2_g5	5	28	14	14	105	13	50	102	141	122	34	59	33	2.37534	1.19379	2.25802e-05	0.00106249
TRINITY_DN97700_c0_g1	49	110	169	126	555	424	787	639	680	680	346	467	424	2.37523	4.07198	5.60413e-16	3.69465e-13
TRINITY_DN108684_c3_g2	30	83	109	87	228	151	334	337	558	605	401	369	452	2.37307	3.5014	3.50367e-13	1.19902e-10
TRINITY_DN112399_c1_g3	1	16	10	15	50	22	37	46	62	86	65	35	40	2.37094	0.634847	7.51031e-09	9.32016e-07
TRINITY_DN111017_c0_g4	78	343	299	309	1012	421	1030	1266	1865	1656	1208	1310	1234	2.37002	5.17811	2.93688e-14	1.28138e-11
TRINITY_DN101358_c0_g1	11	49	23	46	150	33	124	86	236	299	180	141	137	2.36745	2.21643	1.42195e-07	1.28651e-05
TRINITY_DN89172_c1_g1	7	21	1	20	43	38	61	70	80	81	45	72	55	2.36609	0.917881	1.34276e-09	1.99902e-07
TRINITY_DN100736_c8_g2	188	671	563	536	2130	2062	2647	2548	1952	1726	1852	3160	3056	2.36258	6.13546	3.11192e-23	7.34257e-20
TRINITY_DN113583_c0_g2	68	157	154	184	359	154	265	2171	1298	902	353	303	391	2.35411	4.36711	7.76546e-05	0.00304309
TRINITY_DN1281_c0_g1	1	3	4	1	20	5	16	6	13	14	8	13	10	2.35394	-1.24479	1.48891e-05	0.000744339
TRINITY_DN99232_c1_g3	9	21	15	24	38	27	45	83	139	151	90	145	42	2.35186	1.38721	2.11243e-06	0.000137348
TRINITY_DN110424_c0_g4	15	37	69	46	103	60	106	180	345	353	263	178	223	2.35168	2.59928	1.3037e-07	1.19094e-05
TRINITY_DN114539_c1_g3	133	608	564	459	1650	790	1911	2210	3395	2579	1699	2426	2009	2.35164	5.94268	6.92034e-14	2.76653e-11
TRINITY_DN66070_c0_g2	1	4	6	5	11	8	15	20	27	14	20	24	45	2.34911	-0.586904	1.9067e-07	1.663e-05
TRINITY_DN112907_c1_g1	4	22	8	13	40	14	38	94	107	68	46	47	58	2.34684	0.815045	3.14914e-07	2.59996e-05
TRINITY_DN112197_c0_g1	3	2	7	7	22	23	30	27	15	24	15	20	40	2.34525	-0.343384	4.84646e-09	6.35754e-07
TRINITY_DN88769_c0_g1	42	202	245	183	687	296	697	908	1241	917	608	856	794	2.34429	4.53128	7.15775e-13	2.29614e-10
TRINITY_DN99232_c1_g5	4	27	48	31	71	46	142	173	188	148	127	134	135	2.34229	1.94519	1.49672e-10	2.76696e-08
TRINITY_DN92076_c0_g1	33	185	187	192	710	213	814	527	1252	961	665	417	516	2.34095	4.33247	3.3367e-09	4.53635e-07
TRINITY_DN89239_c0_g1	8	35	35	22	106	61	107	185	130	159	73	142	115	2.33742	1.86397	1.52715e-12	4.49674e-10
TRINITY_DN108639_c0_g3	17	26	52	35	123	88	130	188	219	180	159	169	186	2.33521	2.28082	1.2179e-15	7.40325e-13
TRINITY_DN91848_c0_g1	3	11	17	11	36	9	38	58	115	76	42	38	39	2.33517	0.651341	3.8041e-06	0.000228759
TRINITY_DN92023_c2_g1	22	116	71	92	348	268	270	617	369	280	213	338	366	2.33172	3.37921	1.19427e-12	3.63599e-10
TRINITY_DN92136_c0_g3	0	5	3	5	19	5	21	16	25	18	20	8	10	2.3317	-0.882314	7.35787e-07	5.46834e-05
TRINITY_DN104875_c1_g3	1	3	8	7	25	9	25	13	38	36	28	15	16	2.33092	-0.399971	8.60701e-07	6.27409e-05
TRINITY_DN109112_c0_g3	11	30	29	30	52	160	107	55	62	75	173	115	269	2.32879	1.86883	4.18882e-07	3.34438e-05
TRINITY_DN100659_c1_g2	5	14	17	9	42	40	71	72	71	62	51	35	49	2.32775	0.781419	2.54381e-12	7.12753e-10
TRINITY_DN109401_c1_g4	5	7	9	15	36	15	36	56	62	57	45	34	58	2.32635	0.468756	2.68262e-10	4.6795e-08
TRINITY_DN101110_c0_g1	15	25	36	35	93	43	117	202	157	149	128	177	186	2.32562	2.04317	2.58491e-13	9.08884e-11
TRINITY_DN96905_c2_g2	4	4	6	4	21	15	28	24	23	16	19	25	34	2.32328	-0.416382	6.98811e-10	1.11389e-07
TRINITY_DN101641_c5_g3	9	15	47	18	90	54	104	171	142	95	81	135	104	2.32246	1.7203	1.16809e-10	2.2236e-08
TRINITY_DN114490_c3_g1	1	10	8	16	39	11	53	27	79	52	30	39	34	2.32179	0.343074	9.24964e-08	8.8133e-06
TRINITY_DN114417_c2_g1	1	6	5	5	34	7	25	33	18	14	18	23	15	2.32141	-0.536909	1.21032e-07	1.11529e-05
TRINITY_DN96065_c7_g2	53	132	223	118	376	201	490	690	855	710	753	699	1045	2.32139	4.23309	6.5471e-12	1.6796e-09
TRINITY_DN98435_c1_g1	83	231	231	171	681	275	625	841	1086	880	1081	1296	1165	2.32115	4.69025	6.80951e-14	2.73788e-11
TRINITY_DN114627_c2_g2	19	45	96	80	173	106	235	428	274	308	182	499	357	2.31966	3.06239	1.23155e-10	2.32467e-08
TRINITY_DN103748_c1_g6	4	16	16	9	25	26	42	76	55	36	48	106	85	2.31863	0.755638	6.928e-09	8.71208e-07
TRINITY_DN108359_c2_g1	167	709	578	351	982	873	2072	2676	3269	2295	1833	2870	2590	2.31855	5.98483	2.97441e-12	8.21844e-10
TRINITY_DN89967_c0_g1	44	129	141	142	504	370	459	625	657	654	359	633	454	2.318	4.00016	7.46516e-17	5.87135e-14
TRINITY_DN102430_c2_g3	2	2	1	3	11	3	14	8	16	7	9	15	10	2.31742	-1.39541	5.38537e-05	0.00223132
TRINITY_DN86108_c0_g1	3	13	16	16	53	29	59	76	65	36	34	88	77	2.31671	0.814102	3.50687e-12	9.44663e-10
TRINITY_DN109876_c0_g1	106	313	302	206	769	568	1018	1201	1662	1322	876	1505	1098	2.31526	5.0563	2.33408e-15	1.30797e-12
TRINITY_DN113245_c1_g3	46	39	100	72	158	102	163	426	614	611	429	199	229	2.31365	3.30955	4.74897e-06	0.000277017
TRINITY_DN112320_c1_g1	15	64	35	28	121	85	165	138	286	232	133	183	178	2.31353	2.35826	2.77652e-11	6.13923e-09
TRINITY_DN99582_c0_g3	6	5	17	9	39	10	33	46	67	45	68	54	59	2.31029	0.537218	9.51546e-08	9.01866e-06
TRINITY_DN102873_c1_g1	3	0	9	6	8	13	24	37	24	25	12	32	29	2.31007	-0.428829	1.99716e-06	0.000130993
TRINITY_DN85053_c0_g1	15	40	21	57	129	93	160	116	258	167	165	113	188	2.30483	2.23298	4.46688e-13	1.49428e-10
TRINITY_DN77242_c0_g2	2	10	7	7	18	23	18	7	29	38	33	61	49	2.30361	-0.0124275	3.86534e-06	0.00023213
TRINITY_DN99741_c1_g1	546	1478	1254	1540	3698	1776	3576	5966	9122	8090	6569	5554	6914	2.30239	7.39786	3.82243e-12	1.02144e-09
TRINITY_DN113005_c1_g2	6	36	19	26	100	46	141	105	124	98	103	88	119	2.30126	1.62242	1.37332e-18	1.46587e-15
TRINITY_DN110131_c0_g6	1	5	3	3	16	16	16	12	14	11	11	16	19	2.30055	-0.959801	1.79625e-07	1.57741e-05
TRINITY_DN109463_c2_g4	0	3	2	3	7	4	13	10	12	17	10	8	8	2.30053	-1.44527	3.9215e-06	0.000235031
TRINITY_DN97948_c1_g1	1	9	11	8	20	7	25	30	65	52	26	40	40	2.3001	0.105324	1.15895e-06	8.13088e-05
TRINITY_DN99829_c0_g1	5	8	22	13	32	48	106	75	78	51	42	45	38	2.29918	0.835146	4.99734e-09	6.52683e-07
TRINITY_DN95184_c2_g1	0	16	17	16	33	13	60	63	82	61	40	69	82	2.29163	0.754563	4.3569e-08	4.46706e-06
TRINITY_DN91159_c0_g1	12	52	85	52	204	108	291	261	283	219	197	258	266	2.29128	2.78124	2.02562e-17	1.77189e-14
TRINITY_DN92455_c2_g1	7	34	46	38	99	70	94	204	176	203	100	173	139	2.29049	2.09208	1.27709e-10	2.39801e-08
TRINITY_DN100111_c0_g5	34	41	105	79	238	215	333	309	334	253	245	470	404	2.29005	3.22085	2.73235e-16	1.91395e-13
TRINITY_DN113825_c5_g2	24	77	65	82	217	94	224	365	583	391	203	222	245	2.28955	3.09653	5.93254e-09	7.60855e-07
TRINITY_DN108359_c3_g2	163	555	900	428	1693	785	1750	4557	2992	1987	1770	2923	2958	2.28744	6.12092	4.03775e-10	6.76689e-08
TRINITY_DN105806_c0_g3	5	38	15	43	154	50	82	122	158	125	80	113	97	2.28615	1.75306	1.81411e-09	2.61293e-07
TRINITY_DN114029_c0_g2	1	10	10	10	22	19	44	24	71	59	25	24	25	2.28377	0.167101	8.21436e-07	6.01968e-05
TRINITY_DN114650_c0_g7	14	47	60	42	159	104	157	247	199	155	158	290	233	2.28346	2.50587	3.38774e-16	2.31868e-13
TRINITY_DN91403_c0_g4	10	23	47	45	79	36	137	133	295	208	147	99	151	2.28307	2.10287	1.54658e-07	1.38529e-05
TRINITY_DN105594_c6_g3	99	233	384	248	722	453	718	1555	1406	1157	1034	1662	1497	2.2825	5.06372	1.15983e-12	3.56102e-10
TRINITY_DN102352_c1_g4	0	1	3	4	8	5	9	11	6	9	8	13	20	2.28155	-1.4623	3.11547e-06	0.000193379
TRINITY_DN39817_c0_g1	10	14	2	6	33	24	55	36	58	47	34	30	53	2.2813	0.38051	2.32383e-08	2.55665e-06
TRINITY_DN93997_c1_g4	70	292	269	174	839	424	1324	988	1199	702	715	1205	1014	2.2756	4.77517	2.41167e-17	2.06922e-14
TRINITY_DN108974_c0_g1	194	581	717	447	2023	1306	1984	3035	2343	1881	1623	2998	3004	2.27286	6.058	1.43792e-18	1.52574e-15
TRINITY_DN97678_c1_g4	3	19	24	16	36	32	48	79	98	91	60	91	100	2.27148	1.11195	6.8412e-10	1.09144e-07
TRINITY_DN90560_c0_g1	28	54	33	57	101	67	251	215	256	207	219	246	377	2.27094	2.64041	1.06175e-12	3.29975e-10
TRINITY_DN94846_c0_g2	8	32	17	17	102	40	73	50	48	62	112	176	125	2.27087	1.40351	1.14892e-08	1.36328e-06
TRINITY_DN91596_c8_g2	12	24	29	13	52	59	75	63	89	99	136	137	146	2.27046	1.53405	1.22218e-10	2.30942e-08
TRINITY_DN92182_c0_g1	8	15	15	9	43	39	39	47	43	38	75	95	96	2.26821	0.827804	9.34687e-10	1.44616e-07
TRINITY_DN96518_c0_g2	9	66	39	45	179	66	158	102	186	230	215	246	206	2.26721	2.40314	2.96248e-11	6.51026e-09
TRINITY_DN83113_c0_g1	20	48	109	37	162	73	204	256	401	293	270	302	299	2.266	2.90019	7.6054e-09	9.42512e-07
TRINITY_DN110072_c0_g4	3	10	2	11	14	14	37	31	32	40	31	26	54	2.26459	-0.0348347	2.70982e-09	3.75236e-07
TRINITY_DN90227_c1_g1	0	18	7	9	27	14	26	51	66	39	46	29	35	2.25778	0.241364	6.64727e-07	5.01473e-05
TRINITY_DN92955_c1_g1	27	147	139	125	455	216	502	513	610	437	332	752	511	2.25728	3.83734	2.34517e-14	1.04352e-11
TRINITY_DN111569_c1_g6	39	175	118	216	573	375	1093	554	585	546	473	616	607	2.25448	4.14981	1.97665e-20	3.08223e-17
TRINITY_DN98650_c2_g3	50	168	189	193	475	272	447	752	1017	1022	621	714	575	2.2521	4.30808	2.86058e-11	6.30953e-09
TRINITY_DN82706_c0_g1	65	208	268	218	623	236	729	796	1293	1123	823	1048	1026	2.25179	4.65641	6.62101e-12	1.69371e-09
TRINITY_DN101543_c1_g1	3	11	13	4	73	21	25	32	42	34	21	28	42	2.25051	0.20692	7.92625e-07	5.83957e-05
TRINITY_DN108253_c1_g5	4	12	10	10	31	26	53	48	30	36	52	36	70	2.24927	0.397356	1.63639e-13	6.07539e-11
TRINITY_DN112326_c0_g4	6	6	4	11	16	15	28	65	27	23	42	36	44	2.24915	0.0607973	2.56887e-07	2.17085e-05
TRINITY_DN108359_c2_g4	66	296	239	151	429	323	887	1280	1171	843	712	1073	1013	2.24825	4.65339	6.44788e-12	1.65889e-09
TRINITY_DN114346_c3_g2	90	548	302	198	542	369	819	1013	2131	1297	1585	1815	1988	2.24757	5.23128	1.07724e-07	1.00506e-05
TRINITY_DN91286_c0_g6	0	3	6	4	21	6	15	26	20	6	14	18	7	2.2454	-0.949043	1.97068e-05	0.000944631
TRINITY_DN107192_c1_g1	2	6	8	3	34	10	28	26	18	17	14	31	24	2.24411	-0.433511	6.16169e-08	6.13507e-06
TRINITY_DN108959_c2_g2	24	49	66	50	127	88	207	161	356	305	212	258	273	2.24394	2.72603	1.7231e-11	4.00764e-09
TRINITY_DN76652_c0_g1	3	24	30	22	72	101	71	96	59	53	53	136	107	2.2437	1.39513	1.46899e-08	1.6984e-06
TRINITY_DN108359_c2_g3	205	674	712	470	1084	835	2528	2925	3625	2330	2349	2726	2914	2.2394	6.1124	6.63382e-13	2.13571e-10
TRINITY_DN82833_c0_g1	3	3	2	5	9	12	11	27	21	16	17	13	11	2.23696	-0.888915	9.545e-06	0.00050595
TRINITY_DN95157_c6_g1	10	17	22	21	71	56	65	95	122	87	85	49	82	2.23123	1.3183	1.86114e-11	4.27877e-09
TRINITY_DN100762_c1_g4	8	14	30	17	40	30	74	168	82	45	87	85	124	2.22955	1.288	3.15345e-08	3.3421e-06
TRINITY_DN50398_c0_g1	1	6	6	13	36	22	25	28	19	28	25	43	32	2.22784	-0.0918995	4.67636e-10	7.70748e-08
TRINITY_DN106625_c0_g1	2	7	5	10	14	10	27	28	43	24	20	46	35	2.22685	-0.180825	6.68047e-08	6.57856e-06
TRINITY_DN103812_c1_g2	0	5	10	8	16	13	35	29	27	38	22	27	27	2.22632	-0.250065	5.92944e-10	9.56186e-08
TRINITY_DN109542_c0_g1	89	328	331	252	827	458	794	1196	1484	1141	1255	1415	1359	2.22482	5.03731	5.81139e-15	3.01188e-12
TRINITY_DN95308_c1_g4	5	40	19	19	86	58	87	82	81	83	92	117	142	2.22298	1.48607	2.4249e-15	1.34312e-12
TRINITY_DN60313_c0_g1	19	53	123	71	285	151	190	533	340	216	137	308	450	2.22124	3.11889	1.64454e-08	1.87358e-06
TRINITY_DN114346_c3_g1	1328	5145	2904	2670	7623	5089	7620	9565	21281	16317	14861	20177	18919	2.214	8.64604	1.03029e-09	1.5764e-07
TRINITY_DN95987_c2_g3	74	265	118	206	525	389	735	569	1006	1016	796	658	878	2.21363	4.4544	9.64767e-15	4.76595e-12
TRINITY_DN110961_c1_g2	155	603	432	574	1661	557	1217	1995	3247	2847	2466	1403	1401	2.21197	5.82054	6.58201e-09	8.34724e-07
TRINITY_DN109820_c0_g4	10	48	76	22	200	87	120	213	167	139	147	251	204	2.21054	2.36708	1.47932e-09	2.17973e-07
TRINITY_DN113662_c2_g6	1	9	10	3	22	16	14	29	45	34	7	28	31	2.21032	-0.252736	1.27878e-05	0.000651089
TRINITY_DN104243_c3_g8	71	248	258	176	924	912	841	904	418	515	366	1405	892	2.20865	4.6259	8.27058e-09	1.01582e-06
TRINITY_DN102475_c6_g3	12	21	35	24	95	50	102	153	164	109	73	92	97	2.20825	1.67845	3.28325e-11	7.13647e-09
TRINITY_DN90160_c0_g1	40	60	74	59	179	192	208	247	161	148	337	399	678	2.20762	3.05444	2.68903e-09	3.72645e-07
TRINITY_DN89217_c0_g1	7	25	49	32	140	54	74	160	166	114	107	143	127	2.20749	1.89183	4.13542e-10	6.90476e-08
TRINITY_DN88644_c0_g1	25	48	41	44	132	73	159	184	279	253	184	193	174	2.20313	2.46295	3.97979e-12	1.05885e-09
TRINITY_DN101081_c0_g6	27	105	45	49	130	48	174	185	464	344	329	299	336	2.2026	2.93104	1.09759e-06	7.75192e-05
TRINITY_DN105812_c2_g1	1	5	1	7	8	7	25	15	11	13	13	26	28	2.20084	-0.882248	1.01117e-06	7.20115e-05
TRINITY_DN94950_c1_g2	1218	5402	2840	2841	8275	5350	8155	10244	20812	15743	13929	19765	18624	2.20058	8.64189	1.79247e-10	3.26656e-08
TRINITY_DN88590_c0_g1	8	89	35	25	133	74	106	125	210	205	186	209	238	2.19538	2.3214	3.5242e-08	3.69571e-06
TRINITY_DN95478_c1_g4	12	80	79	41	140	45	158	294	441	280	192	248	219	2.19375	2.75182	1.3559e-06	9.34083e-05
TRINITY_DN88560_c0_g1	28	37	49	31	99	62	210	194	173	159	202	244	245	2.19124	2.37707	4.99462e-13	1.64944e-10
TRINITY_DN98807_c1_g3	4	17	17	25	54	17	59	78	110	90	84	49	62	2.19043	1.05104	2.04674e-08	2.26839e-06
TRINITY_DN105443_c0_g4	1	4	11	2	12	10	29	13	20	15	19	41	27	2.18878	-0.556696	1.3283e-06	9.17301e-05
TRINITY_DN108507_c0_g1	1	6	18	7	49	23	25	37	18	13	33	67	44	2.18834	0.144568	4.92951e-06	0.000286074
TRINITY_DN102259_c0_g2	206	384	583	384	1405	986	1381	2486	1935	1668	1569	1961	2440	2.18771	5.71548	8.4195e-18	8.03086e-15
TRINITY_DN92111_c2_g4	18	83	66	33	292	138	293	252	270	158	164	221	138	2.18534	2.71634	1.83526e-10	3.32091e-08
TRINITY_DN94072_c1_g4	3	6	8	13	25	37	55	20	29	22	27	41	38	2.18473	0.0849542	6.91332e-09	8.69972e-07
TRINITY_DN105870_c0_g1	349	958	998	893	2961	2209	4218	3123	2851	2549	2705	5712	5566	2.18448	6.7021	3.09652e-20	4.62728e-17
TRINITY_DN114977_c5_g6	2	4	5	4	18	7	14	24	13	19	13	27	18	2.18237	-0.778458	5.57331e-07	4.31155e-05
TRINITY_DN84636_c0_g1	7	40	53	44	146	55	111	128	215	192	131	198	165	2.18128	2.18171	3.86487e-10	6.51982e-08
TRINITY_DN109785_c2_g1	1	2	7	2	8	6	21	15	14	18	13	15	14	2.18127	-1.05328	2.1181e-06	0.000137667
TRINITY_DN111013_c0_g1	2	7	5	4	21	13	19	14	39	20	19	13	20	2.17859	-0.559677	7.88285e-07	5.81009e-05
TRINITY_DN101272_c0_g1	11	19	10	15	64	30	101	50	58	52	74	66	74	2.17798	0.955254	6.76409e-14	2.72573e-11
TRINITY_DN87721_c0_g1	11	26	27	18	65	44	82	85	126	123	94	104	97	2.17785	1.49286	1.32671e-12	4.00782e-10
TRINITY_DN112300_c1_g2	117	519	402	524	1221	450	993	1438	3082	2851	1944	1099	1152	2.17757	5.59008	3.07535e-07	2.54372e-05
TRINITY_DN99661_c0_g2	53	202	218	245	667	287	689	899	1091	754	542	1045	723	2.17505	4.47665	4.48313e-13	1.49428e-10
TRINITY_DN87243_c0_g7	7	38	74	36	130	53	76	198	257	207	107	211	196	2.17359	2.27975	7.23057e-07	5.38455e-05
TRINITY_DN109991_c1_g1	56	133	196	216	613	358	693	901	617	598	534	841	530	2.17026	4.25056	6.22809e-18	6.11127e-15
TRINITY_DN95521_c0_g3	24	59	91	54	125	107	162	261	449	405	234	200	258	2.16995	2.9036	5.15536e-08	5.19365e-06
TRINITY_DN114186_c2_g5	12	34	42	46	74	62	95	182	205	210	139	131	180	2.16899	2.11284	3.88381e-10	6.54561e-08
TRINITY_DN101402_c0_g2	5	17	19	18	74	26	55	68	73	69	74	66	64	2.16394	0.980075	5.05971e-13	1.6648e-10
TRINITY_DN101845_c0_g1	5	22	7	9	41	22	49	54	52	42	45	59	63	2.16351	0.567272	2.01957e-12	5.81304e-10
TRINITY_DN87646_c0_g1	9	54	66	91	146	91	191	219	334	282	268	195	238	2.16126	2.72326	4.64034e-10	7.66221e-08
TRINITY_DN94088_c0_g3	26	121	168	156	454	243	351	575	665	507	374	591	461	2.16055	3.83671	8.92589e-12	2.22616e-09
TRINITY_DN89523_c0_g1	3	13	26	25	45	40	55	85	93	85	62	76	83	2.15996	1.1107	4.1235e-11	8.85549e-09
TRINITY_DN104981_c2_g1	12	38	38	54	79	61	141	149	219	218	193	127	147	2.15962	2.17268	1.17687e-10	2.23794e-08
TRINITY_DN93962_c0_g4	140	401	414	432	1203	472	961	1619	2246	2105	1934	1327	1191	2.15954	5.4563	2.54225e-10	4.46068e-08
TRINITY_DN88743_c0_g1	21	63	86	42	110	69	113	144	407	346	299	278	283	2.1584	2.78618	1.6386e-06	0.000109927
TRINITY_DN97539_c0_g1	174	289	261	434	1256	548	1612	1152	1590	1339	1207	1325	1642	2.15837	5.26088	3.4931e-22	7.28361e-19
TRINITY_DN94950_c1_g3	14	68	37	28	74	44	94	157	274	157	147	277	202	2.15698	2.25245	7.46999e-07	5.53526e-05
TRINITY_DN110082_c0_g5	4	14	6	3	39	19	40	42	32	27	11	35	24	2.15683	-0.0312769	4.79692e-07	3.77609e-05
TRINITY_DN101488_c0_g1	93	391	352	413	1280	907	1237	1404	1567	1343	1187	1082	1199	2.15631	5.25571	2.32903e-18	2.44238e-15
TRINITY_DN108498_c0_g4	6	16	22	7	61	16	43	54	108	83	35	55	45	2.15538	0.817671	3.29612e-06	0.000202698
TRINITY_DN83436_c0_g1	3	4	8	9	16	21	67	21	24	27	22	11	33	2.15444	-0.215149	6.13896e-07	4.68248e-05
TRINITY_DN105018_c1_g3	163	416	431	634	1047	835	1320	1615	2131	2100	2238	1983	2121	2.1531	5.67892	1.31018e-15	7.81181e-13
TRINITY_DN105625_c0_g1	430	1216	1059	1112	2943	1607	3375	3632	6328	5728	4357	4200	4330	2.15127	6.92849	9.41042e-14	3.69255e-11
TRINITY_DN89775_c0_g1	84	287	241	219	635	350	763	620	1156	1176	1028	1082	1145	2.15065	4.71925	1.06988e-13	4.15266e-11
TRINITY_DN111700_c0_g1	9	14	17	38	56	15	79	96	144	114	89	64	94	2.15009	1.34593	3.91001e-07	3.15692e-05
TRINITY_DN98752_c1_g4	7	25	52	30	97	52	80	236	162	126	90	102	109	2.14988	1.85109	6.34926e-08	6.30084e-06
TRINITY_DN107334_c1_g9	4	6	5	11	17	15	31	15	34	23	32	34	60	2.1492	-0.111878	6.65255e-08	6.55466e-06
TRINITY_DN87447_c0_g1	0	8	13	20	49	12	47	40	21	46	35	72	55	2.14237	0.375714	2.6727e-07	2.24638e-05
TRINITY_DN99207_c2_g2	292	843	1169	938	2148	1604	2621	3893	4264	3626	3301	4565	4281	2.14075	6.65095	1.8914e-15	1.06657e-12
TRINITY_DN111509_c0_g5	6	16	38	16	72	35	64	115	84	67	68	123	103	2.14007	1.31504	5.30316e-10	8.66885e-08
TRINITY_DN111754_c0_g1	3	11	15	13	33	13	55	31	70	60	58	24	59	2.13802	0.481991	6.94191e-08	6.79867e-06
TRINITY_DN108359_c3_g1	127	506	742	330	1197	611	1499	3313	2364	1486	1298	2107	2135	2.13723	5.71458	3.53582e-09	4.77448e-07
TRINITY_DN105177_c1_g1	2	20	18	26	84	61	59	78	51	35	44	85	88	2.1368	1.04039	2.63074e-09	3.64848e-07
TRINITY_DN95274_c1_g3	2	24	18	29	76	15	76	60	96	108	93	60	71	2.13525	1.16035	9.43676e-08	8.96478e-06
TRINITY_DN109326_c1_g2	17	83	42	42	121	120	173	142	204	193	251	258	269	2.13415	2.54334	4.7376e-13	1.57034e-10
TRINITY_DN91674_c0_g1	369	1200	1190	1332	3687	1793	4319	3861	5186	4922	3736	5964	4277	2.133	6.9686	3.38143e-18	3.40655e-15
TRINITY_DN90205_c1_g1	27	143	164	101	882	192	304	413	335	280	259	616	645	2.13267	3.72069	1.75091e-07	1.5444e-05
TRINITY_DN113595_c0_g1	35	104	108	135	430	195	298	418	528	606	401	286	268	2.1324	3.56124	1.26967e-10	2.38658e-08
TRINITY_DN105044_c2_g1	50	120	120	110	324	323	444	451	445	387	319	608	513	2.13143	3.68844	3.03052e-20	4.56672e-17
TRINITY_DN107239_c2_g1	562	1771	1391	1780	3247	2250	4663	5235	8834	8516	6098	5829	6468	2.13041	7.41199	2.19544e-12	6.19986e-10
TRINITY_DN102225_c0_g1	11	34	66	42	104	45	88	305	245	233	119	125	134	2.12869	2.25015	2.40018e-06	0.000153552
TRINITY_DN112731_c2_g3	4	63	59	37	79	73	120	168	291	207	127	178	176	2.12859	2.27226	6.77106e-07	5.08609e-05
TRINITY_DN93487_c2_g2	25	34	75	40	138	48	110	188	410	314	163	146	186	2.12801	2.5401	5.42228e-06	0.000310849
TRINITY_DN106057_c0_g2	77	251	338	209	668	344	727	794	1460	1164	917	1132	882	2.12792	4.76119	8.39597e-11	1.66916e-08
TRINITY_DN114264_c1_g3	2	5	4	5	13	10	19	13	17	12	10	29	36	2.1278	-0.750006	2.09495e-06	0.000136329
TRINITY_DN106425_c2_g5	357	1279	1484	1122	3823	2091	4010	5950	4539	3558	3270	6767	5223	2.12721	7.01831	1.15184e-15	7.12242e-13
TRINITY_DN96571_c0_g1	47	126	135	115	281	157	324	449	720	638	462	461	514	2.12679	3.74597	1.32189e-10	2.47694e-08
TRINITY_DN111722_c0_g2	4	20	26	21	54	14	98	78	114	84	60	89	77	2.12501	1.1676	1.52206e-08	1.75298e-06
TRINITY_DN115019_c4_g3	12	21	16	19	87	53	83	103	60	65	48	94	66	2.12463	1.20514	8.81212e-12	2.20392e-09
TRINITY_DN88856_c0_g1	11	31	48	58	89	77	212	116	166	154	151	201	220	2.1227	2.1956	1.51426e-15	8.81621e-13
TRINITY_DN113348_c1_g1	5	14	3	4	20	21	32	23	43	28	22	31	34	2.12194	-0.10068	7.48689e-08	7.28862e-06
TRINITY_DN104041_c0_g1	26	79	93	74	207	134	286	286	376	295	269	372	327	2.12159	3.09327	2.83324e-17	2.39652e-14
TRINITY_DN81407_c0_g1	13	46	39	25	68	90	144	72	120	135	152	182	214	2.11871	1.98511	2.48594e-11	5.60029e-09
TRINITY_DN93029_c0_g1	136	420	414	438	860	429	942	1138	2177	2060	1857	1752	1813	2.11832	5.43275	8.95722e-10	1.39308e-07
TRINITY_DN100026_c1_g1	37	125	154	135	256	141	301	378	809	840	481	372	487	2.11456	3.77661	2.03739e-07	1.76242e-05
TRINITY_DN93512_c3_g2	34	99	175	105	313	263	232	660	620	453	284	445	418	2.11218	3.6629	5.10919e-09	6.6487e-07
TRINITY_DN110689_c1_g2	9	35	25	19	63	72	65	80	91	129	76	118	118	2.11109	1.50355	4.85384e-11	1.024e-08
TRINITY_DN96172_c1_g1	1	4	7	7	11	12	23	15	22	15	39	20	23	2.11045	-0.573211	3.06294e-07	2.53462e-05
TRINITY_DN108639_c0_g4	15	35	62	44	94	47	160	178	273	279	160	120	136	2.10907	2.29264	1.41792e-07	1.28351e-05
TRINITY_DN98694_c0_g2	86	456	371	432	1284	727	1688	1912	1215	965	966	1607	1584	2.10822	5.30058	7.75472e-17	6.07245e-14
TRINITY_DN111869_c0_g1	1	9	4	13	23	32	27	19	30	28	34	24	19	2.10779	-0.162475	1.93017e-07	1.68184e-05
TRINITY_DN63597_c0_g1	1	3	1	12	10	15	22	15	14	26	25	14	14	2.10533	-0.743509	3.92536e-06	0.000235105
TRINITY_DN103260_c8_g3	4	11	11	20	25	18	49	77	58	64	62	24	48	2.1045	0.568182	9.73611e-08	9.19378e-06
TRINITY_DN112416_c1_g1	31	176	239	157	348	225	581	521	470	341	837	986	1198	2.10356	4.14087	1.87756e-08	2.10562e-06
TRINITY_DN97640_c1_g2	3	19	39	9	67	32	53	73	108	65	67	90	80	2.10179	1.14064	1.23921e-07	1.13899e-05
TRINITY_DN113594_c3_g1	197	718	602	880	2408	898	2644	3173	3063	2759	2057	2309	1943	2.10161	6.14672	1.4036e-14	6.5717e-12
TRINITY_DN102321_c0_g1	10	29	27	14	121	51	102	56	98	54	57	111	110	2.10045	1.38891	5.34556e-10	8.72226e-08
TRINITY_DN112326_c0_g2	82	114	214	148	466	453	535	761	499	480	560	809	789	2.09756	4.17528	1.20695e-15	7.36168e-13
TRINITY_DN108138_c1_g1	5	10	9	10	24	11	36	69	38	30	52	33	35	2.09745	0.211126	1.13612e-07	1.0556e-05
TRINITY_DN110549_c0_g2	11	21	16	15	59	58	80	70	58	67	34	95	80	2.09563	1.07686	5.70352e-11	1.1865e-08
TRINITY_DN112540_c8_g2	5	35	41	42	117	55	102	132	186	98	108	144	132	2.09464	1.87543	6.26445e-11	1.29121e-08
TRINITY_DN104243_c3_g2	28	47	92	69	154	96	160	248	338	301	215	350	364	2.09392	2.89571	5.27012e-10	8.63847e-08
TRINITY_DN114772_c3_g1	13	37	27	27	76	50	117	121	165	146	100	93	102	2.09099	1.73431	1.24015e-11	2.98906e-09
TRINITY_DN93334_c0_g1	235	1122	615	510	1253	828	1674	2094	4171	3057	2508	3746	3363	2.08964	6.23126	2.67302e-08	2.89136e-06
TRINITY_DN100630_c1_g1	94	271	278	339	875	329	772	1114	1499	1415	966	930	830	2.08702	4.87962	4.87233e-11	1.02669e-08
TRINITY_DN88898_c0_g1	5	21	8	25	58	37	35	53	72	92	74	49	41	2.0866	0.879332	8.57514e-08	8.22305e-06
TRINITY_DN103308_c1_g2	4	6	3	11	8	17	48	25	37	30	27	10	27	2.08647	-0.263092	9.26939e-06	0.000492944
TRINITY_DN98350_c4_g1	1	4	2	6	14	7	17	8	14	21	22	8	10	2.08637	-1.05389	1.69525e-05	0.000832862
TRINITY_DN109358_c4_g2	3	7	3	6	19	10	21	30	26	28	13	22	9	2.08632	-0.557831	4.42874e-06	0.000260811
TRINITY_DN108639_c0_g6	66	218	221	237	560	259	674	811	1146	1165	662	605	722	2.08585	4.47014	7.85667e-11	1.56368e-08
TRINITY_DN104901_c1_g3	73	269	288	180	456	256	752	943	1201	902	732	1194	1000	2.08287	4.61342	2.42012e-10	4.27023e-08
TRINITY_DN93483_c0_g4	3	21	19	12	29	30	49	82	73	42	59	80	52	2.08169	0.793022	7.11316e-09	8.91367e-07
TRINITY_DN100193_c0_g2	275	793	657	651	2103	1191	2027	2788	3332	3005	2287	2633	2223	2.08164	6.19005	6.2596e-16	4.06697e-13
TRINITY_DN93064_c3_g1	60	147	117	156	378	210	422	542	669	720	567	324	587	2.08002	3.89333	1.47949e-12	4.39246e-10
TRINITY_DN109457_c0_g1	188	400	452	501	1559	928	1776	1592	1501	1464	1557	1674	2219	2.07941	5.56837	4.1476e-35	4.13198e-31
TRINITY_DN110275_c0_g6	2	4	7	6	15	14	16	26	23	33	17	10	21	2.07891	-0.577165	1.37026e-06	9.42531e-05
TRINITY_DN99728_c0_g1	395	1102	1239	1047	3111	2678	2914	6244	4123	3215	2759	4342	4422	2.07788	6.84075	5.34482e-15	2.7943e-12
TRINITY_DN108274_c1_g1	29	46	31	45	103	64	146	167	177	213	196	175	246	2.07711	2.3147	4.32756e-12	1.1429e-09
TRINITY_DN104282_c0_g1	0	8	14	19	53	29	56	43	31	56	18	28	32	2.07675	0.316803	8.63428e-07	6.2863e-05
TRINITY_DN86787_c0_g1	6	6	6	14	37	21	30	26	41	43	36	26	35	2.07095	0.113261	1.17946e-08	1.39514e-06
TRINITY_DN96037_c1_g1	1	12	9	7	27	10	35	14	33	25	41	39	43	2.06971	-0.0753777	6.25383e-08	6.21646e-06
TRINITY_DN103158_c2_g4	206	675	766	488	2379	870	1568	2936	2499	1672	1690	3078	2537	2.0684	6.00374	3.61912e-12	9.72994e-10
TRINITY_DN88908_c0_g1	12	76	49	42	81	49	147	256	257	146	194	200	281	2.06808	2.40864	5.46546e-08	5.47835e-06
TRINITY_DN102195_c3_g1	3	1	10	7	12	12	33	24	12	12	16	47	36	2.06706	-0.439914	1.51291e-05	0.000754234
TRINITY_DN104218_c0_g4	55	131	201	160	446	164	542	508	846	678	571	544	673	2.06687	4.04447	1.14663e-11	2.77971e-09
TRINITY_DN104128_c0_g1	5	13	9	12	74	36	71	32	28	37	18	24	32	2.06537	0.352682	3.09732e-06	0.000192386
TRINITY_DN105264_c0_g1	3	12	18	15	52	20	39	54	67	70	32	51	38	2.06524	0.593096	2.39533e-08	2.62873e-06
TRINITY_DN93566_c5_g1	11	36	41	34	90	49	81	96	197	216	148	90	103	2.06436	1.89573	1.63622e-07	1.45325e-05
TRINITY_DN114426_c1_g1	0	6	4	1	13	6	15	14	18	5	6	10	16	2.06414	-1.2629	2.70018e-05	0.00123805
TRINITY_DN110284_c2_g6	356	983	1079	1179	2846	2984	4334	3547	2480	1986	2426	6187	5151	2.06359	6.73598	2.20118e-13	7.87866e-11
TRINITY_DN104267_c0_g1	12	23	25	25	67	40	112	71	130	125	75	76	92	2.06215	1.43755	2.52362e-11	5.65675e-09
TRINITY_DN110346_c0_g1	112	288	300	387	714	324	979	950	2359	1597	1148	630	829	2.06207	5.01263	2.98091e-07	2.47244e-05
TRINITY_DN94927_c0_g1	15	86	76	62	197	212	407	260	226	151	152	263	183	2.06134	2.80751	6.1328e-11	1.26699e-08
TRINITY_DN112224_c0_g2	3	7	23	20	51	46	43	51	39	47	28	95	57	2.06083	0.70862	1.33386e-07	1.21478e-05
TRINITY_DN108445_c2_g1	4	9	12	4	19	34	16	43	40	30	23	28	27	2.06082	-0.0190347	4.12789e-06	0.00024535
TRINITY_DN105965_c1_g2	71	171	155	320	642	439	1009	587	559	660	954	566	908	2.05972	4.39253	4.43094e-19	5.26202e-16
TRINITY_DN95959_c4_g1	2	3	5	6	14	16	24	13	22	7	14	17	21	2.05944	-0.801821	1.31013e-06	9.07088e-05
TRINITY_DN96739_c2_g2	32	72	70	72	211	114	354	267	311	275	196	269	286	2.05858	2.92769	5.70586e-20	8.05658e-17
TRINITY_DN89681_c0_g1	66	186	255	152	750	324	738	655	608	513	656	875	868	2.05721	4.3134	7.50356e-18	7.27326e-15
TRINITY_DN102672_c0_g2	252	813	828	854	2365	1911	2592	3518	3458	3017	1594	2695	2327	2.0564	6.33127	2.20243e-14	9.84898e-12
TRINITY_DN114351_c1_g1	5	7	8	11	40	16	27	36	36	31	38	21	40	2.05627	0.0525563	4.70527e-09	6.18591e-07
TRINITY_DN115161_c0_g2	51	155	183	126	258	142	340	492	852	832	640	460	594	2.05479	3.94969	1.72295e-07	1.52348e-05
TRINITY_DN105781_c0_g1	1	8	15	13	11	32	31	33	50	35	33	49	44	2.05398	0.206697	4.41632e-07	3.51194e-05
TRINITY_DN107125_c1_g1	51	169	120	137	330	233	586	350	559	569	587	444	653	2.05189	3.83849	1.1466e-17	1.05441e-14
TRINITY_DN82737_c0_g1	24	31	13	25	62	72	119	76	72	85	119	133	207	2.05023	1.67049	1.36734e-08	1.58908e-06
TRINITY_DN102560_c0_g1	278	550	1138	976	2423	2089	4177	2533	3508	2733	1903	3285	3006	2.05013	6.43269	2.93179e-15	1.60775e-12
TRINITY_DN97503_c5_g5	22	62	64	94	181	73	171	208	245	288	372	271	328	2.05004	2.83258	1.10778e-10	2.13143e-08
TRINITY_DN106674_c0_g2	4	2	6	9	16	10	19	22	23	38	26	17	23	2.04761	-0.454049	1.84224e-06	0.000121992
TRINITY_DN87854_c0_g1	13	49	16	43	54	64	116	110	194	129	102	129	178	2.04761	1.87015	4.08516e-09	5.44249e-07
TRINITY_DN99109_c1_g1	5	3	16	6	17	23	30	21	35	52	30	37	33	2.0466	0.0319066	1.6816e-06	0.000112476
TRINITY_DN111461_c3_g1	32	99	92	157	410	176	303	413	478	572	339	249	225	2.0465	3.45258	3.52607e-09	4.7685e-07
TRINITY_DN108274_c3_g5	262	759	907	728	2532	1350	2599	3064	2853	2268	2313	3439	3080	2.04619	6.29455	5.30798e-21	9.011e-18
TRINITY_DN75754_c0_g1	5	40	30	32	84	91	154	114	113	110	78	92	56	2.04614	1.6467	1.32679e-09	1.97939e-07
TRINITY_DN114306_c1_g3	9	19	20	15	66	20	42	65	118	112	75	38	32	2.04556	1.02174	1.55696e-05	0.00077383
TRINITY_DN104506_c1_g2	1	3	19	8	17	23	29	19	44	44	30	30	33	2.04415	-0.0135914	3.83866e-06	0.000230648
TRINITY_DN103627_c1_g1	15	33	46	27	99	49	120	136	170	130	110	150	145	2.04222	1.91343	9.41477e-13	2.93613e-10
TRINITY_DN98973_c0_g2	6	23	26	15	74	50	78	68	85	52	33	102	76	2.04155	1.1155	1.04555e-09	1.59565e-07
TRINITY_DN92242_c0_g1	76	286	376	229	685	394	1081	1375	1144	716	816	1138	1189	2.04145	4.81243	2.17905e-13	7.83071e-11
TRINITY_DN93319_c0_g1	49	161	274	98	372	239	267	1717	428	305	368	731	782	2.04056	4.10617	3.28256e-05	0.00146208
TRINITY_DN88600_c0_g2	35	144	173	96	391	236	325	444	448	378	342	783	535	2.03786	3.71051	5.45489e-11	1.14407e-08
TRINITY_DN110108_c0_g1	4	15	15	21	66	33	66	50	61	79	46	39	29	2.03677	0.748779	1.23156e-08	1.44817e-06
TRINITY_DN90115_c0_g1	35	84	110	78	267	146	290	318	432	314	257	365	359	2.03514	3.21491	2.40422e-15	1.33891e-12
TRINITY_DN103096_c1_g1	998	2882	2284	3465	7592	3568	9359	9997	12963	13298	9022	9393	8188	2.03463	8.1279	5.35929e-14	2.22462e-11
TRINITY_DN88746_c1_g1	24	62	90	83	186	91	236	257	356	284	209	332	335	2.03324	2.93244	1.87436e-12	5.42996e-10
TRINITY_DN103667_c0_g1	55	111	85	116	240	129	285	225	507	627	534	402	416	2.03312	3.50488	1.66804e-08	1.89674e-06
TRINITY_DN104052_c0_g1	84	290	395	321	748	443	990	890	1289	1329	946	1523	1182	2.03209	4.96247	5.37305e-13	1.76144e-10
TRINITY_DN99067_c0_g1	86	236	107	250	324	405	613	537	1191	972	758	499	576	2.03026	4.33702	2.52379e-08	2.7541e-06
TRINITY_DN124662_c0_g1	17	83	92	74	151	153	258	306	237	174	240	382	394	2.02881	2.93361	6.35364e-13	2.04919e-10
TRINITY_DN100026_c2_g2	418	1043	1304	1263	2213	1021	2983	4234	6448	6217	3829	4278	4064	2.02832	6.87939	8.31052e-09	1.02003e-06
TRINITY_DN91583_c6_g5	2	6	1	9	23	13	27	14	19	19	7	13	26	2.02494	-0.704122	3.16713e-06	0.000196043
TRINITY_DN111293_c0_g1	1	6	10	7	17	8	22	18	33	32	31	28	23	2.02401	-0.350586	2.56101e-07	2.16523e-05
TRINITY_DN103802_c0_g2	9	40	38	29	106	45	122	117	197	151	65	103	81	2.01819	1.77395	4.61703e-08	4.70686e-06
TRINITY_DN108205_c1_g1	28	67	76	77	260	102	233	198	330	319	259	239	218	2.01798	2.88297	8.31129e-13	2.63321e-10
TRINITY_DN109173_c2_g2	9	15	14	14	68	22	42	66	73	45	34	54	69	2.01733	0.740171	8.77453e-09	1.07038e-06
TRINITY_DN113515_c1_g6	70	214	162	177	472	199	498	409	883	727	697	857	754	2.01726	4.1983	1.12306e-10	2.15621e-08
TRINITY_DN79716_c0_g1	3	7	10	5	23	21	13	22	25	13	30	49	24	2.01627	-0.265183	8.18002e-06	0.000443026
TRINITY_DN104265_c1_g2	12	32	31	12	39	38	93	94	163	112	84	93	75	2.01624	1.45439	5.38203e-07	4.18201e-05
TRINITY_DN98664_c0_g1	5	20	7	16	32	40	40	28	43	35	56	60	85	2.01486	0.569874	1.25107e-08	1.46727e-06
TRINITY_DN93657_c1_g2	15	35	42	35	68	60	105	168	139	106	130	185	177	2.01473	1.94297	6.29376e-12	1.62624e-09
TRINITY_DN107284_c1_g4	32	114	120	117	267	144	326	399	477	483	380	360	438	2.01445	3.45877	1.33622e-13	5.06582e-11
TRINITY_DN102321_c0_g4	17	66	73	44	132	87	186	175	278	211	170	272	222	2.0124	2.55238	1.73176e-11	4.02257e-09
TRINITY_DN100080_c1_g2	376	1122	1117	956	3068	1662	2700	3940	4482	3745	3046	4661	3434	2.0124	6.70033	4.06502e-15	2.15665e-12
TRINITY_DN112380_c1_g2	31	121	128	79	270	146	311	393	569	424	274	380	289	2.01206	3.3809	7.4088e-10	1.17054e-07
TRINITY_DN79761_c0_g1	6	17	9	13	24	81	35	21	45	19	54	38	52	2.01202	0.495472	8.26897e-05	0.00320469
TRINITY_DN101979_c0_g3	15	97	49	35	192	143	203	147	155	148	168	254	257	2.01154	2.51045	2.24352e-11	5.08613e-09
TRINITY_DN88752_c0_g1	139	392	439	414	954	773	1393	1176	1366	1147	1384	1848	2009	2.01115	5.32311	1.71069e-21	3.26345e-18
TRINITY_DN107446_c1_g1	2	14	17	13	44	20	80	40	47	42	42	48	41	2.00952	0.489944	1.97755e-11	4.50595e-09
TRINITY_DN108650_c0_g1	22	48	43	43	166	182	159	173	105	85	138	147	192	2.0093	2.25349	3.23984e-10	5.5409e-08
TRINITY_DN108265_c0_g1	17	68	55	68	188	61	137	249	284	253	213	183	174	2.00658	2.57452	2.72571e-09	3.76854e-07
TRINITY_DN112062_c1_g1	160	658	931	443	2134	949	1801	2204	2545	2141	1773	2716	2099	2.00637	5.95376	1.62765e-11	3.80539e-09
TRINITY_DN108446_c0_g3	0	5	3	2	7	8	13	11	7	9	7	6	23	2.00552	-1.41602	3.5022e-05	0.00154952
TRINITY_DN114368_c0_g1	27	92	99	99	222	127	293	300	389	369	377	274	349	2.0055	3.1845	1.67944e-14	7.78192e-12
TRINITY_DN99513_c1_g3	38	101	125	114	261	138	297	336	569	491	366	431	346	2.00541	3.45705	1.21162e-10	2.29188e-08
TRINITY_DN112543_c5_g1	13	39	55	33	118	74	80	153	231	139	120	170	90	2.00468	2.04912	6.52224e-08	6.43688e-06
TRINITY_DN103275_c0_g5	18	81	92	105	260	182	531	279	262	198	212	275	282	2.00363	3.04771	1.00457e-14	4.92068e-12
TRINITY_DN91159_c0_g3	61	276	391	232	816	463	719	1179	1027	845	644	1293	921	2.00344	4.74209	7.8324e-11	1.56148e-08
TRINITY_DN103797_c0_g5	0	6	16	6	20	26	21	21	31	32	24	28	30	2.00222	-0.188651	7.71065e-07	5.69946e-05
TRINITY_DN124187_c0_g1	11	34	37	40	91	38	95	199	175	135	114	87	104	2.00025	1.83329	1.61925e-08	1.84711e-06
TRINITY_DN106057_c0_g1	111	390	534	438	989	505	1177	1362	2137	1738	1197	1681	1442	1.99869	5.36044	9.65981e-11	1.88489e-08
TRINITY_DN103047_c0_g5	37	141	156	123	418	154	472	506	575	484	267	570	421	1.9974	3.69645	2.5186e-11	5.65675e-09
TRINITY_DN97184_c0_g1	64	278	394	189	843	326	642	985	1196	909	798	1150	826	1.99629	4.69826	2.51878e-09	3.5095e-07
TRINITY_DN103158_c2_g2	35	97	136	86	363	120	273	473	451	318	269	400	387	1.99536	3.36404	6.99766e-11	1.42433e-08
TRINITY_DN90783_c0_g1	3	17	6	23	65	29	65	34	26	30	25	80	56	1.99511	0.526369	6.1389e-07	4.68248e-05
TRINITY_DN86118_c0_g1	37	93	110	155	242	162	346	359	492	524	293	474	431	1.99509	3.48478	2.96576e-12	8.20719e-10
TRINITY_DN102321_c0_g5	21	63	70	43	177	94	235	247	236	194	85	290	150	1.99246	2.53948	2.27053e-09	3.1984e-07
TRINITY_DN101641_c5_g2	9	18	24	19	66	48	60	114	86	81	23	81	39	1.99183	1.10138	1.52647e-06	0.000103568
TRINITY_DN100080_c1_g4	98	330	341	247	751	428	782	1023	1406	1158	905	1164	972	1.99126	4.86284	1.54229e-12	4.51905e-10
TRINITY_DN110876_c0_g1	1	7	12	9	30	9	26	41	16	33	31	39	24	1.99071	-0.143754	2.20877e-07	1.89331e-05
TRINITY_DN103325_c0_g1	45	115	176	123	639	370	560	577	295	204	234	580	369	1.98949	3.72354	3.01544e-08	3.22057e-06
TRINITY_DN98991_c0_g7	12	118	29	34	204	163	208	208	192	129	117	119	204	1.98806	2.43221	5.38255e-07	4.18201e-05
TRINITY_DN104041_c0_g2	30	81	97	70	325	140	330	303	279	268	176	311	261	1.98741	3.02284	2.42675e-15	1.34312e-12
TRINITY_DN111905_c0_g1	22	66	34	65	147	62	80	282	221	247	295	119	118	1.98719	2.44617	3.45133e-06	0.000210582
TRINITY_DN90151_c0_g1	362	958	780	1033	1757	1225	1912	2439	4411	4621	4400	3020	2628	1.9858	6.4916	3.85892e-09	5.1641e-07
TRINITY_DN103090_c1_g1	109	172	149	206	506	228	440	544	715	820	994	689	880	1.98529	4.28364	1.6422e-10	3.02655e-08
TRINITY_DN94319_c0_g1	104	305	391	335	655	446	795	1309	1410	1337	932	1341	1315	1.98389	5.00015	7.17341e-12	1.81688e-09
TRINITY_DN112294_c1_g1	45	143	103	127	367	142	347	323	396	419	557	532	514	1.98381	3.58642	1.55655e-13	5.79094e-11
TRINITY_DN110490_c0_g3	21	69	71	51	178	124	195	268	197	190	151	263	244	1.98344	2.6251	2.90107e-16	2.00859e-13
TRINITY_DN105382_c0_g1	68	156	157	144	280	226	556	438	661	594	693	387	840	1.98311	3.95243	2.0568e-12	5.90129e-10
TRINITY_DN94215_c3_g1	560	1673	2326	2101	4101	2728	4509	7621	8824	7838	5457	7491	6023	1.98274	7.52977	1.94105e-11	4.42842e-09
TRINITY_DN87918_c0_g1	10	29	66	33	100	75	74	143	195	157	98	167	122	1.98187	1.98771	1.28235e-07	1.17383e-05
TRINITY_DN105780_c2_g3	5	16	18	23	61	38	59	89	59	73	42	61	27	1.98082	0.869843	3.36351e-08	3.54378e-06
TRINITY_DN113602_c0_g1	231	855	811	738	2206	973	2084	2340	3518	3229	2573	2462	2333	1.98049	6.20076	1.53612e-12	4.50835e-10
TRINITY_DN98752_c1_g1	4	18	18	11	15	19	56	58	50	45	42	97	65	1.98037	0.621309	5.62026e-07	4.34038e-05
TRINITY_DN96031_c3_g2	48	128	106	130	242	138	412	320	476	543	423	511	505	1.97555	3.57023	1.32563e-12	4.00782e-10
TRINITY_DN105606_c0_g2	6	17	26	18	60	34	140	41	57	78	54	55	65	1.97426	0.995188	6.79944e-10	1.08574e-07
TRINITY_DN104834_c0_g3	74	141	35	113	246	210	410	387	459	490	437	216	505	1.97282	3.50576	4.06764e-08	4.19482e-06
TRINITY_DN106643_c0_g1	100	309	407	364	855	322	927	965	1631	1287	1175	1332	1305	1.97236	5.0317	1.05025e-10	2.03165e-08
TRINITY_DN114417_c6_g2	22	67	97	50	191	136	217	294	158	151	117	364	408	1.9716	2.76344	5.05536e-09	6.58342e-07
TRINITY_DN105451_c5_g2	14	62	21	24	99	84	120	137	145	114	72	76	185	1.97037	1.83353	5.91026e-09	7.59197e-07
TRINITY_DN113739_c1_g2	6	19	12	14	36	11	45	55	66	63	51	73	41	1.9696	0.631904	2.53511e-07	2.14434e-05
TRINITY_DN109618_c1_g2	47	165	111	150	365	181	349	310	561	630	589	546	362	1.96935	3.73391	4.6148e-10	7.62704e-08
TRINITY_DN103163_c0_g1	468	1215	1433	1111	3003	1777	3326	4118	5201	4213	3484	5712	5207	1.96662	6.91425	1.18955e-14	5.68834e-12
TRINITY_DN101254_c2_g1	337	1017	900	967	2388	1402	2658	2709	4252	3478	3162	3072	3748	1.96458	6.50041	2.49833e-16	1.77078e-13
TRINITY_DN111767_c1_g3	38	131	98	108	283	217	314	332	432	345	352	391	453	1.9641	3.41096	6.61167e-19	7.60012e-16
TRINITY_DN111171_c0_g1	40	93	179	86	204	143	253	359	501	390	448	616	486	1.96339	3.51278	4.02359e-08	4.16581e-06
TRINITY_DN111579_c3_g3	2	11	10	8	28	15	32	31	16	21	32	40	53	1.9609	-0.0634121	7.12879e-09	8.92702e-07
TRINITY_DN89381_c0_g1	1	3	10	7	22	16	11	27	17	8	22	18	35	1.95779	-0.57447	9.8241e-06	0.000519363
TRINITY_DN85855_c0_g1	46	219	274	213	572	274	537	972	959	733	443	909	533	1.95623	4.33549	1.2628e-08	1.47908e-06
TRINITY_DN115133_c5_g3	5	8	17	9	27	19	32	52	60	51	25	28	39	1.95366	0.275493	6.16567e-07	4.69287e-05
TRINITY_DN103325_c1_g1	46	146	202	106	516	196	341	547	527	425	370	693	538	1.95295	3.81447	1.80806e-10	3.28496e-08
TRINITY_DN102203_c0_g1	1	9	11	13	40	10	42	27	25	39	13	53	32	1.95219	0.0101662	1.43317e-06	9.81289e-05
TRINITY_DN96508_c0_g1	597	1446	1590	1406	2496	2092	3713	2494	4699	3724	8106	6532	10078	1.9521	7.16383	1.04812e-08	1.253e-06
TRINITY_DN113005_c1_g3	3	18	28	26	91	32	82	84	83	73	68	29	52	1.95063	1.06618	1.77672e-07	1.56486e-05
TRINITY_DN99043_c0_g2	17	31	34	26	76	62	76	131	112	99	91	156	132	1.95029	1.69822	1.928e-11	4.40494e-09
TRINITY_DN105270_c6_g1	148	412	410	476	933	599	1132	1143	1663	1504	1653	1611	1715	1.94999	5.32685	1.95421e-15	1.09854e-12
TRINITY_DN92827_c4_g1	3	24	26	35	71	45	87	60	82	88	77	93	108	1.94958	1.29387	1.66792e-13	6.16691e-11
TRINITY_DN112396_c1_g1	4	11	24	9	29	23	34	78	50	34	22	69	70	1.94779	0.524833	2.41419e-06	0.000154283
TRINITY_DN108842_c2_g1	113	378	379	440	1039	546	1275	1154	1546	1331	1109	1382	1173	1.94675	5.15515	3.45598e-17	2.85592e-14
TRINITY_DN106135_c2_g4	7	28	32	26	40	30	66	213	108	82	51	93	82	1.94502	1.39487	6.97999e-06	0.000386198
TRINITY_DN106167_c3_g1	26	103	119	106	236	166	335	293	406	390	359	281	388	1.94434	3.2748	7.11429e-15	3.61402e-12
TRINITY_DN100907_c1_g1	2	8	8	4	26	18	35	11	18	20	18	15	26	1.94282	-0.498683	7.34207e-07	5.46078e-05
TRINITY_DN100994_c2_g1	14	28	20	19	76	42	83	81	131	51	64	99	73	1.94278	1.29969	5.30559e-09	6.87931e-07
TRINITY_DN111946_c1_g1	3	15	5	10	29	11	28	45	44	50	28	22	12	1.94207	-0.00325811	3.24117e-05	0.00144829
TRINITY_DN91012_c0_g1	25	44	77	92	176	129	222	185	265	253	183	274	264	1.94135	2.73906	7.96913e-15	4.00291e-12
TRINITY_DN110854_c2_g2	18	74	116	48	142	93	159	351	326	197	174	310	352	1.9403	2.82254	2.11314e-07	1.81742e-05
TRINITY_DN103779_c3_g1	1	5	9	5	24	15	23	18	10	12	21	25	20	1.94013	-0.634745	6.43627e-07	4.87607e-05
TRINITY_DN108410_c1_g2	7	30	11	25	56	39	59	69	105	104	65	31	54	1.93923	1.06161	7.9775e-07	5.86768e-05
TRINITY_DN110417_c0_g3	48	116	251	158	593	345	636	555	517	542	400	505	507	1.93793	3.97817	2.75533e-13	9.63142e-11
TRINITY_DN111860_c1_g2	7	9	8	14	32	16	38	43	37	45	19	48	50	1.93721	0.232127	2.41105e-08	2.64275e-06
TRINITY_DN86939_c0_g1	38	125	120	172	249	137	299	352	635	556	450	469	482	1.93678	3.61733	4.49985e-09	5.93891e-07
TRINITY_DN101081_c0_g3	0	11	4	5	17	6	19	20	34	10	13	30	13	1.93628	-0.686761	5.43007e-05	0.00224673
TRINITY_DN108665_c2_g2	1	15	16	8	36	16	22	37	50	38	33	34	60	1.93585	0.228261	1.97263e-07	1.71335e-05
TRINITY_DN107921_c0_g2	3	11	7	10	28	9	27	43	27	32	19	40	37	1.93562	-0.0779462	8.13493e-08	7.864e-06
TRINITY_DN96016_c1_g4	61	169	134	157	410	186	442	384	626	511	482	686	642	1.93524	3.87332	1.06769e-13	4.15266e-11
TRINITY_DN71121_c0_g1	15	56	38	107	140	57	240	155	217	264	257	146	238	1.93499	2.51767	7.4806e-09	9.28972e-07
TRINITY_DN107404_c0_g4	8	32	30	11	55	26	67	104	103	84	61	87	100	1.93441	1.24269	2.6804e-08	2.89551e-06
TRINITY_DN110731_c12_g1	4	5	5	15	27	9	31	68	27	27	13	17	26	1.93422	-0.161363	6.38532e-05	0.0025731
TRINITY_DN100420_c1_g3	22	49	46	41	140	96	163	147	138	152	136	151	213	1.93305	2.19633	1.0075e-20	1.65749e-17
TRINITY_DN101887_c1_g3	19	105	112	100	185	115	307	346	400	301	267	412	329	1.93178	3.15982	1.19663e-10	2.27312e-08
TRINITY_DN108791_c0_g2	13	12	35	19	94	38	72	117	82	58	62	76	83	1.93111	1.25681	9.57974e-09	1.1537e-06
TRINITY_DN96516_c1_g1	5	8	4	10	17	18	52	23	29	21	27	22	23	1.93106	-0.23006	1.31565e-07	1.20052e-05
TRINITY_DN91787_c2_g2	2	7	8	15	23	10	40	40	42	23	31	22	34	1.92711	-0.06901	3.64874e-08	3.81072e-06
TRINITY_DN89046_c0_g1	5	21	28	28	83	36	97	61	68	64	67	91	107	1.9265	1.20678	4.75082e-14	1.99514e-11
TRINITY_DN112380_c1_g3	1	12	18	6	35	12	47	46	52	25	23	36	26	1.92383	0.120172	2.3737e-06	0.000152184
TRINITY_DN100095_c0_g6	7	33	34	34	112	76	112	118	80	69	58	125	104	1.92222	1.57938	2.6752e-11	5.92981e-09
TRINITY_DN105559_c0_g1	17	21	20	31	87	42	152	108	84	68	56	74	107	1.91992	1.40559	2.82412e-11	6.23679e-09
TRINITY_DN91501_c0_g7	26	91	66	65	156	72	185	284	424	352	132	226	170	1.91962	2.7862	1.59995e-06	0.000107697
TRINITY_DN91669_c0_g6	16	58	27	30	61	52	121	123	187	189	120	108	124	1.91774	1.90499	7.08857e-08	6.92717e-06
TRINITY_DN105607_c0_g1	10	16	20	17	52	31	100	36	58	66	83	55	56	1.9166	0.906708	3.9066e-10	6.57784e-08
TRINITY_DN97906_c2_g1	462	1341	1691	1309	3296	1571	3698	5685	6137	4820	3611	4989	5060	1.91544	7.02668	5.07096e-12	1.31979e-09
TRINITY_DN114070_c4_g1	8	14	21	18	60	19	61	124	63	83	33	32	33	1.91535	0.847593	1.70244e-05	0.000834802
TRINITY_DN98694_c0_g1	1074	3200	2912	3280	10021	5875	9858	10534	8848	8341	6109	13872	10041	1.91474	8.14874	3.43515e-17	2.85592e-14
TRINITY_DN93058_c1_g3	2	9	5	7	16	9	31	26	29	24	10	24	23	1.91315	-0.4817	4.72693e-07	3.72427e-05
TRINITY_DN93564_c3_g1	19	55	42	56	141	139	160	289	91	124	140	113	176	1.91225	2.26088	9.29574e-10	1.43949e-07
TRINITY_DN91675_c0_g1	165	461	419	573	1027	614	1455	1394	2130	1820	1237	1611	1670	1.91221	5.4484	7.10688e-14	2.83204e-11
TRINITY_DN112062_c1_g3	12	49	74	39	127	45	166	185	227	172	118	206	152	1.91069	2.24593	3.06125e-08	3.26173e-06
TRINITY_DN90701_c0_g1	9	17	23	14	27	43	55	57	52	91	62	72	65	1.91056	0.901652	1.41271e-08	1.6365e-06
TRINITY_DN101138_c3_g3	4	29	28	18	62	33	78	75	87	97	68	61	67	1.90965	1.13713	3.38233e-10	5.75452e-08
TRINITY_DN90508_c0_g1	360	1017	1144	1080	2845	1453	3209	3669	4083	3145	3265	3339	3996	1.90942	6.60674	3.8818e-19	4.70332e-16
TRINITY_DN113552_c0_g1	135	311	223	284	590	326	637	627	1156	1367	1275	895	1119	1.90925	4.75601	3.63067e-09	4.88417e-07
TRINITY_DN113351_c0_g1	16	48	49	57	81	55	176	115	177	176	204	169	246	1.90881	2.2233	6.4113e-11	1.31845e-08
TRINITY_DN114509_c3_g3	2	15	7	14	33	10	39	22	51	40	39	30	42	1.90852	0.134363	2.16237e-07	1.85531e-05
TRINITY_DN97325_c0_g1	50	264	319	168	603	474	1040	827	643	451	453	951	850	1.90721	4.39962	1.20213e-10	2.27874e-08
TRINITY_DN101643_c0_g3	21	35	49	33	161	75	157	165	133	133	97	113	118	1.90467	2.00354	2.47236e-12	6.93815e-10
TRINITY_DN107248_c0_g1	43	90	60	96	206	111	268	219	375	406	261	290	266	1.90395	3.03881	1.14842e-10	2.19613e-08
TRINITY_DN97603_c0_g1	40	172	68	96	264	147	315	278	531	444	399	224	410	1.90271	3.36216	1.1426e-08	1.35691e-06
TRINITY_DN112396_c1_g4	13	45	40	52	140	80	148	162	107	92	110	167	198	1.89988	2.0361	8.63626e-16	5.43393e-13
TRINITY_DN111722_c0_g1	5	16	17	20	67	13	71	38	74	56	36	64	50	1.89891	0.716641	1.34762e-07	1.22607e-05
TRINITY_DN106117_c1_g3	25	70	116	78	207	120	247	97	189	186	388	494	412	1.89793	2.9658	6.95224e-07	5.20973e-05
TRINITY_DN112525_c1_g6	71	137	168	169	349	185	460	526	764	690	515	475	513	1.89747	3.92691	9.54286e-11	1.86613e-08
TRINITY_DN88991_c0_g1	6	22	38	15	86	21	48	74	133	104	60	61	46	1.89733	1.17864	2.84701e-05	0.00129347
TRINITY_DN98245_c1_g4	175	380	290	455	691	722	1374	1076	1398	1361	1278	1089	1714	1.89633	5.17093	9.13686e-18	8.57822e-15
TRINITY_DN107742_c0_g3	3	4	2	3	12	7	17	15	7	11	5	14	15	1.89594	-1.24453	0.000134832	0.00483566
TRINITY_DN78363_c0_g1	10	8	8	19	27	31	60	31	29	38	45	57	65	1.89581	0.443759	1.66599e-08	1.89561e-06
TRINITY_DN93358_c8_g1	6	3	10	15	13	25	43	27	34	28	33	31	50	1.89529	0.0439133	1.70252e-07	1.5069e-05
TRINITY_DN110423_c0_g2	6	8	1	10	17	8	53	17	29	28	26	17	23	1.89424	-0.330345	3.14122e-05	0.00141211
TRINITY_DN104901_c1_g5	391	1268	1828	1129	2882	1736	3296	5083	4685	3753	4165	5937	5026	1.8942	6.93768	7.8057e-12	1.96041e-09
TRINITY_DN109086_c1_g3	94	356	218	295	591	388	746	790	1185	1113	911	878	960	1.89413	4.68401	2.06189e-12	5.90641e-10
TRINITY_DN100768_c0_g2	133	445	432	298	951	524	1145	1681	1374	889	862	1626	1559	1.89262	5.14813	1.63931e-12	4.77215e-10
TRINITY_DN103414_c0_g5	14	102	154	76	305	133	332	403	318	187	214	394	365	1.89243	3.15652	3.95818e-08	4.10523e-06
TRINITY_DN90733_c2_g2	52	182	147	213	377	217	586	332	576	606	662	619	706	1.89065	3.96767	1.88947e-13	6.8727e-11
TRINITY_DN91154_c0_g3	8	17	12	27	42	14	69	69	50	105	42	80	52	1.88971	0.862362	9.64342e-07	6.91711e-05
TRINITY_DN89211_c0_g1	271	609	664	674	951	825	1452	2412	2196	2254	2802	2254	3110	1.88913	5.92629	6.00115e-11	1.24409e-08
TRINITY_DN91237_c0_g1	105	430	465	321	943	500	953	1773	1536	1271	850	1319	1062	1.88758	5.11919	4.65626e-10	7.68141e-08
TRINITY_DN104099_c0_g3	27	106	77	90	170	95	216	329	341	300	325	288	301	1.88642	3.00293	7.30126e-11	1.47941e-08
TRINITY_DN101206_c0_g2	78	145	172	144	490	317	610	521	334	321	582	550	806	1.88436	3.92463	1.55213e-16	1.15972e-13
TRINITY_DN113766_c2_g1	5	9	6	16	15	15	30	33	47	47	22	36	48	1.88365	0.0863937	1.29314e-06	8.97055e-05
TRINITY_DN112308_c0_g5	7	6	14	13	19	17	32	42	52	39	40	41	51	1.8834	0.262945	1.363e-07	1.23817e-05
TRINITY_DN96211_c2_g2	13	69	48	77	185	95	128	233	233	198	155	126	190	1.88329	2.42758	7.39616e-10	1.16957e-07
TRINITY_DN98702_c0_g1	25	38	46	46	67	58	89	194	176	165	157	196	205	1.88314	2.15759	3.57539e-08	3.7472e-06
TRINITY_DN100645_c7_g8	5	36	22	34	75	50	57	81	67	60	90	125	142	1.88198	1.3698	1.57019e-09	2.29477e-07
TRINITY_DN106425_c2_g2	102	302	443	190	745	668	720	1039	800	690	664	1653	1219	1.87839	4.80941	3.51527e-09	4.75747e-07
TRINITY_DN91669_c0_g1	3	25	18	17	42	17	52	37	94	84	61	50	44	1.87768	0.776675	3.49244e-06	0.000212757
TRINITY_DN111510_c8_g1	5	7	13	11	26	13	41	33	28	76	40	11	26	1.8766	0.104399	6.02841e-05	0.00245297
TRINITY_DN107757_c4_g1	7	19	23	29	45	46	74	38	63	90	109	36	112	1.87651	1.1008	1.12349e-07	1.04441e-05
TRINITY_DN93192_c0_g4	42	157	181	120	285	180	343	673	679	395	366	520	444	1.87599	3.72579	8.22439e-09	1.01084e-06
TRINITY_DN100975_c1_g4	71	226	290	204	693	574	997	812	516	464	454	752	901	1.87514	4.39025	2.82586e-13	9.8396e-11
TRINITY_DN98038_c0_g1	2	6	3	4	23	7	20	16	9	11	8	12	18	1.87471	-1.02142	4.95845e-05	0.00207699
TRINITY_DN98207_c0_g3	47	111	85	148	378	249	446	274	336	402	403	230	326	1.87461	3.40056	6.47984e-14	2.6319e-11
TRINITY_DN108267_c1_g1	0	13	12	10	21	16	31	27	48	38	17	26	45	1.87182	-0.0267049	1.266e-06	8.79929e-05
TRINITY_DN94846_c0_g1	23	44	60	46	177	75	122	219	149	140	121	209	189	1.87037	2.27201	1.87091e-11	4.29571e-09
TRINITY_DN106664_c0_g4	5	4	2	7	9	18	16	10	20	14	16	20	26	1.86954	-0.760206	7.46809e-05	0.00294199
TRINITY_DN111395_c0_g1	380	913	1691	834	2975	1664	2958	3851	2913	2768	3197	6117	3906	1.86923	6.67531	1.36028e-10	2.54092e-08
TRINITY_DN94638_c4_g1	31	87	67	69	154	86	204	251	300	282	238	253	277	1.86787	2.79753	7.00276e-12	1.77868e-09
TRINITY_DN108639_c0_g1	10	28	52	34	54	52	86	146	108	135	117	138	138	1.86783	1.74518	3.64234e-09	4.89619e-07
TRINITY_DN112314_c1_g7	3	11	3	6	25	10	24	21	16	15	22	30	24	1.86762	-0.502447	4.29186e-07	3.41752e-05
TRINITY_DN109338_c0_g1	123	436	637	347	700	686	1154	1687	1804	1477	1102	1738	1515	1.86693	5.33156	1.14925e-09	1.73181e-07
TRINITY_DN111312_c1_g11	1	4	6	4	8	10	14	8	16	11	16	15	24	1.86609	-1.03976	1.60996e-05	0.000796855
TRINITY_DN109607_c2_g2	20	124	141	104	285	110	275	359	560	368	300	322	296	1.86583	3.3021	1.31619e-07	1.20052e-05
TRINITY_DN108683_c1_g3	6	57	47	28	95	39	104	220	137	72	104	148	135	1.86533	1.84356	1.04417e-06	7.4071e-05
TRINITY_DN106553_c0_g2	109	407	231	307	635	559	936	749	1225	914	861	1157	1126	1.86441	4.79889	1.30062e-14	6.15384e-12
TRINITY_DN113417_c1_g2	29	88	61	69	160	90	137	230	342	257	248	194	291	1.86241	2.74508	3.5415e-09	4.77854e-07
TRINITY_DN98714_c0_g1	1	9	6	11	25	7	24	17	48	28	24	12	20	1.86047	-0.367017	3.80464e-05	0.00166242
TRINITY_DN111812_c2_g2	40	145	120	114	359	195	420	283	431	416	386	358	394	1.86022	3.47215	9.24607e-17	7.02552e-14
TRINITY_DN93917_c5_g3	6	23	14	19	36	22	58	50	49	51	66	89	75	1.8601	0.78559	6.02573e-10	9.691e-08
TRINITY_DN89821_c0_g1	12	36	52	46	149	55	105	143	170	165	101	111	106	1.8571	1.95626	4.64863e-09	6.12042e-07
TRINITY_DN109972_c0_g1	94	301	451	259	1557	777	803	977	585	467	609	1361	1122	1.8564	4.84915	2.92983e-07	2.43571e-05
TRINITY_DN109005_c0_g2	16	42	33	36	102	53	88	120	162	156	148	76	84	1.85558	1.80767	3.70944e-08	3.8696e-06
TRINITY_DN102672_c0_g1	342	1323	1325	1138	2413	1656	3038	3861	4760	3967	3174	4528	3720	1.85218	6.72567	1.4991e-12	4.42892e-10
TRINITY_DN113641_c1_g1	2	24	12	21	34	27	53	60	53	63	37	69	49	1.85101	0.660587	4.57056e-09	6.02205e-07
TRINITY_DN97168_c1_g3	1	8	8	12	24	22	30	22	24	28	22	21	31	1.85084	-0.24981	9.71114e-09	1.16796e-06
TRINITY_DN94854_c0_g1	61	119	156	157	491	225	565	530	527	361	306	470	413	1.84955	3.72956	7.2944e-15	3.68464e-12
TRINITY_DN103516_c1_g3	3	12	15	28	52	29	61	71	46	44	36	43	61	1.84938	0.647934	1.67662e-10	3.08048e-08
TRINITY_DN115133_c5_g1	8	10	22	8	42	14	44	40	76	60	42	38	37	1.84711	0.506942	8.6117e-06	0.000462771
TRINITY_DN92845_c0_g2	2	4	6	11	12	9	25	13	29	21	17	24	33	1.847	-0.544198	1.61376e-06	0.000108437
TRINITY_DN90227_c0_g1	6	22	20	13	49	32	49	42	59	45	48	72	85	1.84554	0.767635	1.71014e-10	3.13564e-08
TRINITY_DN100669_c4_g2	2	14	16	14	57	15	32	48	54	38	27	43	31	1.84523	0.333783	1.11871e-06	7.89179e-05
TRINITY_DN106425_c2_g4	14	33	61	27	80	95	88	183	93	98	73	178	163	1.84337	1.87888	1.56848e-07	1.40281e-05
TRINITY_DN112630_c2_g3	6	34	13	23	59	28	88	64	44	77	85	68	79	1.8415	1.03365	6.83531e-11	1.39763e-08
TRINITY_DN93486_c6_g1	281	932	959	955	2120	1580	2748	2644	3207	2706	2194	3126	3124	1.83869	6.32155	8.22049e-19	9.15599e-16
TRINITY_DN103216_c4_g3	37	93	125	72	344	211	459	276	201	182	205	298	413	1.83761	3.13451	1.39356e-11	3.31868e-09
TRINITY_DN93156_c0_g2	48	185	198	139	436	266	411	664	515	380	359	689	590	1.83653	3.87879	8.95904e-12	2.23132e-09
TRINITY_DN110490_c0_g2	123	582	502	466	1724	996	1257	1719	1602	1232	713	1648	1058	1.83395	5.39085	3.05596e-09	4.19602e-07
TRINITY_DN106425_c2_g6	48	112	196	111	435	220	465	485	315	311	260	663	490	1.8336	3.62522	1.42822e-10	2.65676e-08
TRINITY_DN89661_c0_g2	2	9	14	8	38	8	40	23	28	22	18	43	41	1.83271	-0.0885221	1.2406e-06	8.65881e-05
TRINITY_DN103191_c1_g2	23	71	107	109	224	148	377	313	230	198	162	332	372	1.83259	2.98246	1.96433e-13	7.11612e-11
TRINITY_DN111673_c6_g1	117	264	239	251	612	408	715	797	1006	770	705	861	987	1.83182	4.5483	1.81393e-17	1.5945e-14
TRINITY_DN108522_c1_g3	48	292	384	203	695	412	833	1015	831	578	450	1077	876	1.82988	4.52022	1.16678e-08	1.38196e-06
TRINITY_DN103688_c1_g1	53	160	192	186	248	219	533	397	641	537	581	480	909	1.82763	3.91864	1.02707e-10	1.99109e-08
TRINITY_DN103517_c0_g1	170	572	382	455	1209	552	1114	1095	1619	1767	1698	1717	1163	1.82669	5.35496	6.76255e-11	1.38591e-08
TRINITY_DN96211_c2_g3	25	44	49	74	116	54	88	265	218	320	213	94	89	1.82596	2.35972	5.44519e-05	0.00225194
TRINITY_DN94659_c3_g2	15	38	54	56	93	69	110	145	161	161	134	186	172	1.82177	2.08975	1.03236e-11	2.5325e-09
TRINITY_DN113885_c0_g1	2	7	6	8	14	13	28	25	18	15	7	33	27	1.82006	-0.558027	3.66006e-06	0.000221061
TRINITY_DN99638_c2_g4	0	11	5	6	24	18	11	25	17	17	9	17	22	1.8193	-0.65756	2.59862e-05	0.00119699
TRINITY_DN111395_c0_g2	33	88	120	45	205	164	206	307	223	208	203	416	288	1.81896	2.94084	4.66145e-09	6.13279e-07
TRINITY_DN89563_c0_g1	35	113	69	108	178	132	245	288	418	279	300	287	323	1.81662	3.07324	1.54844e-11	3.65355e-09
TRINITY_DN98576_c0_g2	22	76	61	56	183	87	162	154	220	223	170	221	207	1.81643	2.49477	1.18863e-12	3.62496e-10
TRINITY_DN107953_c0_g6	22	49	68	41	111	94	128	181	197	114	130	220	227	1.81631	2.27573	1.87659e-10	3.38887e-08
TRINITY_DN96457_c0_g9	3	18	6	21	46	19	46	30	27	54	48	38	52	1.81583	0.366496	1.80874e-08	2.04248e-06
TRINITY_DN87303_c0_g2	7	33	40	32	71	37	90	138	122	109	62	100	107	1.81566	1.53477	6.70445e-09	8.4905e-07
TRINITY_DN81105_c1_g2	83	238	341	298	587	372	750	891	1295	922	594	841	807	1.81422	4.59859	3.24954e-10	5.54967e-08
TRINITY_DN107689_c0_g4	8	19	29	12	30	17	77	88	78	50	64	80	59	1.81318	0.912763	7.70808e-07	5.69946e-05
TRINITY_DN113881_c1_g2	2	9	5	11	18	13	17	30	33	34	25	14	16	1.8131	-0.376942	8.45367e-06	0.000455919
TRINITY_DN108683_c1_g1	127	433	446	301	702	349	926	1706	1571	1132	985	1296	1309	1.8129	5.06868	7.10393e-09	8.90833e-07
TRINITY_DN115232_c2_g3	26	101	71	83	125	79	209	330	332	267	246	250	282	1.81165	2.8471	5.38045e-09	6.97134e-07
TRINITY_DN107652_c0_g1	158	533	527	466	1334	575	1307	1719	1890	1579	1030	1592	1515	1.81034	5.41675	2.9054e-12	8.06735e-10
TRINITY_DN111869_c0_g6	14	20	48	50	111	85	178	107	115	110	71	114	100	1.80976	1.79642	1.74588e-10	3.19463e-08
TRINITY_DN92989_c1_g1	84	257	242	300	756	341	657	666	830	946	962	687	592	1.80689	4.47703	7.09337e-12	1.79915e-09
TRINITY_DN97797_c0_g2	6	21	13	25	43	20	49	52	78	63	38	76	71	1.80656	0.791088	3.18081e-08	3.36513e-06
TRINITY_DN96543_c1_g1	26	87	93	104	154	72	219	338	409	319	273	219	289	1.80513	2.96445	8.27551e-08	7.9741e-06
TRINITY_DN107286_c4_g4	287	672	667	882	1441	881	2152	2022	2972	2728	2203	2133	2418	1.80507	6.00603	2.44319e-13	8.65845e-11
TRINITY_DN111678_c1_g5	11	26	40	28	166	84	170	61	37	54	40	95	77	1.80502	1.47887	3.98228e-05	0.00172866
TRINITY_DN93194_c2_g2	121	498	497	533	734	657	1240	810	1734	1781	1582	1664	1667	1.80295	5.33595	1.34615e-09	2.00161e-07
TRINITY_DN108932_c1_g3	5	8	13	11	36	17	31	29	54	36	18	40	19	1.80127	0.0727353	7.94645e-06	0.000432596
TRINITY_DN114207_c3_g3	0	11	4	6	16	8	28	14	26	19	16	19	11	1.80098	-0.719352	7.31958e-06	0.00040275
TRINITY_DN90013_c1_g1	7	9	5	10	33	7	30	16	43	37	34	19	29	1.79932	-0.115014	6.15905e-05	0.00249538
TRINITY_DN105677_c3_g3	62	239	171	245	575	274	543	505	848	759	632	518	469	1.79875	4.15391	2.96019e-10	5.12876e-08
TRINITY_DN91132_c1_g8	8	49	44	49	70	92	137	107	81	55	107	224	218	1.79834	1.89598	5.15843e-07	4.02182e-05
TRINITY_DN93443_c1_g1	10	17	16	23	32	35	33	67	76	68	51	79	60	1.79796	0.858871	2.05791e-07	1.77673e-05
TRINITY_DN112349_c1_g1	7	23	58	33	61	56	104	82	110	112	111	108	152	1.79728	1.6302	3.59022e-09	4.837e-07
TRINITY_DN95805_c3_g2	340	982	928	1054	1527	1049	1936	2059	3941	3814	3622	3197	3337	1.79637	6.38109	7.02854e-09	8.82613e-07
TRINITY_DN114413_c1_g1	7	23	12	27	47	17	63	98	72	64	25	88	42	1.79518	0.86354	9.43719e-06	0.000500827
TRINITY_DN112062_c1_g4	16	65	97	36	156	59	146	253	255	162	157	205	196	1.79185	2.44886	4.00641e-07	3.22031e-05
TRINITY_DN91849_c11_g2	4	17	13	35	55	15	41	77	77	95	52	40	26	1.78932	0.791995	8.31322e-05	0.00321489
TRINITY_DN92629_c2_g12	693	2201	2170	1766	3717	2801	4810	5845	6534	6468	5872	7435	7276	1.78796	7.42958	5.5143e-14	2.27319e-11
TRINITY_DN109309_c0_g1	4	26	21	33	79	45	73	115	41	30	36	87	93	1.78623	1.07261	1.65033e-06	0.000110591
TRINITY_DN103286_c0_g4	4	10	21	14	41	21	35	50	45	42	45	39	48	1.78464	0.409071	2.51072e-09	3.50099e-07
TRINITY_DN99152_c1_g1	1	8	6	8	16	9	19	28	22	20	13	21	25	1.78204	-0.598679	5.44995e-07	4.22383e-05
TRINITY_DN101720_c1_g1	22	50	87	51	126	51	117	199	228	182	223	229	236	1.78146	2.44243	1.33498e-07	1.21518e-05
TRINITY_DN84147_c0_g1	8	31	27	32	90	64	51	118	95	82	46	71	71	1.78039	1.3278	1.60888e-07	1.43251e-05
TRINITY_DN90258_c0_g2	42	166	274	168	627	163	383	597	670	521	484	663	502	1.78037	3.98514	1.50036e-07	1.34929e-05
TRINITY_DN106083_c1_g1	96	587	265	394	549	759	1108	489	931	686	1447	1705	1889	1.77945	5.01132	6.63305e-07	5.00611e-05
TRINITY_DN96177_c0_g3	84	248	513	249	681	547	543	1107	1214	999	652	1021	992	1.77922	4.7583	9.52531e-08	9.02323e-06
TRINITY_DN55479_c0_g1	5	23	22	13	53	32	39	74	74	42	35	64	45	1.77916	0.739076	3.85897e-07	3.11852e-05
TRINITY_DN94685_c0_g1	25	70	73	65	157	66	174	200	254	253	160	272	203	1.77892	2.57992	1.31605e-09	1.965e-07
TRINITY_DN57075_c0_g1	27	79	141	120	185	137	200	479	361	243	255	375	400	1.77611	3.17046	3.62265e-08	3.78567e-06
TRINITY_DN88027_c0_g1	6	20	34	23	38	34	70	76	82	64	49	102	102	1.77498	1.10289	9.72903e-09	1.16854e-06
TRINITY_DN95788_c0_g1	56	115	112	148	328	114	260	338	549	565	484	299	244	1.77333	3.47268	9.12839e-07	6.60315e-05
TRINITY_DN100737_c0_g1	7	33	23	20	63	32	72	38	83	69	75	110	67	1.77204	1.10744	3.59613e-08	3.76234e-06
TRINITY_DN103882_c1_g3	22	63	123	58	204	105	177	282	305	215	148	285	200	1.77141	2.74412	1.02196e-07	9.58975e-06
TRINITY_DN106408_c5_g1	49	64	95	109	224	116	237	549	278	446	279	133	141	1.76971	3.07052	1.67198e-05	0.00082369
TRINITY_DN97777_c5_g1	53	172	198	181	380	182	398	499	683	533	471	636	587	1.76945	3.89799	1.35027e-10	2.52485e-08
TRINITY_DN100637_c1_g1	10	16	10	20	40	22	45	43	65	63	63	36	46	1.76638	0.619598	2.11867e-07	1.82131e-05
TRINITY_DN102363_c0_g1	33	71	85	69	206	122	201	218	235	177	166	375	227	1.76481	2.74195	4.39202e-11	9.36487e-09
TRINITY_DN90919_c0_g3	24	83	77	65	181	110	247	316	256	158	73	281	191	1.76225	2.6456	1.57401e-07	1.40565e-05
TRINITY_DN105049_c3_g1	62	162	124	151	241	211	591	326	434	410	486	427	672	1.76146	3.66658	3.86948e-15	2.06513e-12
TRINITY_DN113598_c1_g2	73	231	321	145	322	351	505	815	808	574	482	820	999	1.76061	4.27053	3.26881e-08	3.45212e-06
TRINITY_DN100989_c0_g1	87	280	325	288	673	366	685	936	1154	983	804	615	704	1.76033	4.58525	4.03538e-10	6.76689e-08
TRINITY_DN102445_c2_g1	12	35	28	43	51	49	112	119	128	97	78	126	102	1.7589	1.58531	2.57654e-10	4.50762e-08
TRINITY_DN112309_c0_g4	8	14	11	14	55	9	39	26	61	50	36	57	23	1.75729	0.384376	5.80221e-05	0.00237603
TRINITY_DN100105_c2_g1	18	49	91	48	162	104	146	193	193	139	118	230	199	1.75614	2.3754	9.98457e-10	1.53687e-07
TRINITY_DN104431_c3_g1	391	1139	837	1154	2119	1430	2762	3464	3824	2831	2421	3019	3726	1.7546	6.44577	1.8756e-15	1.061e-12
TRINITY_DN95444_c1_g2	3	16	9	6	17	22	22	13	32	38	31	31	42	1.75349	-0.0996192	7.93703e-06	0.000432227
TRINITY_DN100758_c0_g1	38	139	147	109	309	184	232	466	516	356	282	291	425	1.7529	3.41556	4.45044e-09	5.88976e-07
TRINITY_DN90919_c0_g1	762	2912	3222	1934	5563	4062	7889	10345	8475	6149	3592	9684	7219	1.75216	7.75056	1.56812e-09	2.29363e-07
TRINITY_DN96888_c0_g1	67	138	100	147	259	335	448	381	328	309	389	310	621	1.75173	3.54587	1.13798e-13	4.38847e-11
TRINITY_DN103840_c2_g4	2	17	18	15	35	34	47	31	33	23	39	61	70	1.75101	0.423588	9.75671e-08	9.20838e-06
TRINITY_DN103880_c1_g5	5	8	14	13	28	17	34	18	44	44	30	38	43	1.7496	0.124373	3.68825e-07	2.99133e-05
TRINITY_DN109356_c1_g1	8	15	21	29	78	35	86	81	47	79	46	35	37	1.74834	0.916092	6.60561e-07	4.9875e-05
TRINITY_DN98409_c0_g4	40	135	117	164	220	142	395	345	600	494	304	340	374	1.74818	3.46347	8.06877e-09	9.93872e-07
TRINITY_DN94203_c1_g1	143	409	473	407	688	392	962	1035	1784	1478	1266	1471	1246	1.74742	5.13806	1.14948e-08	1.36328e-06
TRINITY_DN90919_c0_g2	929	2797	3475	2572	6546	5129	7705	9488	9286	7882	4054	10928	7963	1.7464	7.90018	7.6324e-11	1.52795e-08
TRINITY_DN90919_c0_g4	887	2909	3437	2610	6526	5179	7820	9532	9376	7851	4028	10779	7866	1.74596	7.90046	9.46583e-11	1.85512e-08
TRINITY_DN91690_c0_g1	10	33	47	22	55	33	77	139	117	82	85	119	118	1.74504	1.51504	1.87004e-07	1.63709e-05
TRINITY_DN93419_c3_g1	26	97	37	43	78	86	202	110	211	160	238	169	279	1.74487	2.38237	2.40539e-07	2.0462e-05
TRINITY_DN96457_c0_g8	148	372	352	407	1009	423	994	1361	1189	990	855	1292	1236	1.74421	4.99063	1.10863e-14	5.35856e-12
TRINITY_DN98982_c2_g1	13	32	28	45	96	35	88	103	153	150	70	83	56	1.74377	1.57497	2.65796e-06	0.000168124
TRINITY_DN94659_c3_g1	40	122	151	153	363	212	330	420	395	301	267	573	404	1.74259	3.49869	8.47011e-12	2.12134e-09
TRINITY_DN88157_c0_g1	4	22	26	14	61	58	60	49	36	27	39	62	68	1.74086	0.75352	1.00495e-06	7.17111e-05
TRINITY_DN113952_c5_g1	9	31	32	39	77	42	112	84	80	61	133	109	102	1.73895	1.47039	1.5085e-11	3.57341e-09
TRINITY_DN95496_c0_g2	5	24	35	12	43	30	51	71	85	65	54	72	75	1.73867	0.959634	1.58296e-07	1.41223e-05
TRINITY_DN106425_c1_g1	13	19	64	31	96	36	117	108	113	57	118	190	107	1.73844	1.69872	2.91968e-06	0.000182426
TRINITY_DN92071_c0_g3	18	47	66	27	115	92	160	127	98	97	110	175	201	1.73823	2.02265	1.07264e-10	2.06603e-08
TRINITY_DN95217_c0_g1	229	418	732	491	964	938	959	2223	1949	1652	1359	1756	1761	1.73746	5.55915	3.82787e-09	5.12637e-07
TRINITY_DN91183_c0_g2	16	55	25	35	128	128	108	127	71	46	68	136	98	1.73554	1.73865	6.71352e-06	0.000374109
TRINITY_DN95972_c3_g4	1	1	6	11	19	11	15	22	9	16	9	17	18	1.73484	-0.88187	4.54208e-05	0.00193191
TRINITY_DN112694_c1_g1	18	39	65	38	105	42	99	151	204	144	97	178	150	1.73186	2.0249	4.26872e-07	3.4006e-05
TRINITY_DN115373_c8_g1	6	20	19	20	33	17	69	64	81	57	33	63	56	1.73177	0.739018	2.75159e-07	2.3057e-05
TRINITY_DN96420_c0_g2	671	1962	2952	2714	6704	3335	6873	8970	6292	5853	4751	7350	7328	1.73136	7.61628	1.84681e-13	6.74488e-11
TRINITY_DN110792_c0_g2	76	240	207	334	402	269	584	629	1005	932	781	669	616	1.73037	4.34506	1.21839e-08	1.43362e-06
TRINITY_DN106351_c1_g3	38	53	34	79	110	114	144	155	235	249	216	107	183	1.72718	2.42702	4.16183e-07	3.32839e-05
TRINITY_DN108889_c0_g2	5	20	30	23	56	30	57	44	66	86	71	77	59	1.72662	0.968328	1.95201e-08	2.17686e-06
TRINITY_DN113558_c1_g1	11	20	32	17	52	24	81	70	86	80	50	68	87	1.72308	1.06798	9.17872e-09	1.11137e-06
TRINITY_DN88421_c0_g1	29	121	159	68	269	187	278	503	301	249	151	385	292	1.72132	3.18828	4.29432e-07	3.41796e-05
TRINITY_DN106194_c1_g2	28	98	63	70	113	163	234	147	249	268	204	198	243	1.72125	2.67833	4.277e-10	7.11466e-08
TRINITY_DN97477_c1_g1	13	20	11	26	77	54	88	39	37	46	48	56	68	1.72114	0.896826	3.11777e-07	2.57643e-05
TRINITY_DN91154_c0_g2	7	16	27	30	70	19	75	74	57	83	67	65	60	1.72038	1.00566	1.32795e-08	1.54682e-06
TRINITY_DN96420_c0_g3	94	344	465	283	730	416	1076	1436	1047	856	620	1140	995	1.71954	4.81954	6.78914e-10	1.08506e-07
TRINITY_DN92896_c1_g2	101	239	269	255	465	324	649	741	864	753	793	717	927	1.71816	4.41162	2.55441e-14	1.12546e-11
TRINITY_DN111869_c0_g2	56	106	112	111	324	252	556	330	287	245	194	331	307	1.71737	3.29143	6.58064e-12	1.68579e-09
TRINITY_DN109173_c2_g3	13	39	18	25	86	43	85	107	98	64	52	75	74	1.71623	1.288	9.89113e-09	1.18721e-06
TRINITY_DN113454_c3_g1	14	51	32	54	79	90	126	78	107	134	150	111	176	1.7153	1.88366	7.50079e-11	1.50939e-08
TRINITY_DN111362_c0_g3	11	14	11	22	39	17	37	34	88	92	42	40	36	1.71361	0.645576	0.000133621	0.00479799
TRINITY_DN77673_c0_g1	10	54	91	33	174	62	96	285	131	110	117	182	117	1.71167	2.1634	2.92018e-05	0.00132369
TRINITY_DN84091_c0_g1	119	356	471	419	777	627	890	1180	961	962	1018	1543	1480	1.71072	5.01458	2.31979e-13	8.27018e-11
TRINITY_DN77589_c0_g2	102	356	543	366	984	1054	1631	807	673	465	897	1248	1522	1.71067	5.00268	9.35167e-08	8.90106e-06
TRINITY_DN104437_c0_g2	2	8	7	20	17	20	37	22	31	22	26	43	41	1.70929	-0.0692091	2.47466e-07	2.09916e-05
TRINITY_DN102859_c0_g4	4	18	20	18	38	29	56	34	56	42	41	67	60	1.70836	0.603738	1.47694e-09	2.17973e-07
TRINITY_DN101759_c1_g5	5	15	16	8	30	19	24	71	39	33	20	47	32	1.70796	0.223919	2.26417e-05	0.00106454
TRINITY_DN108267_c1_g2	2	8	2	14	12	13	34	12	34	16	19	20	23	1.70788	-0.518569	2.37453e-05	0.0011057
TRINITY_DN109972_c0_g2	46	117	187	117	700	168	228	293	314	289	255	644	320	1.70757	3.50286	1.30373e-05	0.000662663
TRINITY_DN59673_c0_g1	14	36	68	103	86	88	188	129	163	165	215	178	296	1.70728	2.35728	3.29506e-08	3.47574e-06
TRINITY_DN108402_c1_g4	15	22	32	42	106	49	116	90	73	87	65	121	88	1.70603	1.4867	7.25007e-11	1.4707e-08
TRINITY_DN105188_c2_g1	32	81	67	74	129	111	194	150	256	327	217	201	216	1.70584	2.65881	2.56828e-09	3.56766e-07
TRINITY_DN109650_c1_g2	13	25	21	17	45	22	57	82	93	60	69	68	68	1.70517	1.00497	1.47974e-07	1.33341e-05
TRINITY_DN112622_c4_g4	1	6	11	13	34	6	36	13	31	31	15	32	15	1.70448	-0.317201	0.000152064	0.00535936
TRINITY_DN101993_c2_g3	5	10	9	6	24	20	23	42	21	17	8	26	39	1.70357	-0.259998	5.70939e-05	0.00234713
TRINITY_DN106696_c0_g1	511	1199	1409	1187	2199	1497	2958	3374	4661	4502	3641	3750	4056	1.70053	6.71547	3.33182e-11	7.23327e-09
TRINITY_DN99572_c0_g4	14	49	40	59	120	72	98	119	143	193	149	97	89	1.70028	1.95719	6.09614e-08	6.07994e-06
TRINITY_DN104160_c0_g1	116	392	500	358	1000	475	1018	1037	1295	1169	939	1199	1241	1.69837	5.00888	1.69425e-12	4.91611e-10
TRINITY_DN93643_c1_g3	6	9	24	7	42	12	44	52	35	29	28	51	47	1.69491	0.292645	3.95822e-06	0.000236827
TRINITY_DN104726_c1_g1	130	359	333	414	558	500	1173	653	991	942	1110	1235	1550	1.69083	4.87452	2.7801e-13	9.69908e-11
TRINITY_DN102905_c0_g6	14	32	43	37	67	75	79	106	66	63	112	135	188	1.6885	1.63924	2.50472e-08	2.73706e-06
TRINITY_DN90909_c0_g1	30	92	75	102	157	62	246	146	420	384	256	176	200	1.68821	2.83015	1.13136e-05	0.000585506
TRINITY_DN108974_c0_g2	3	9	11	17	37	7	51	19	36	29	31	40	31	1.68458	0.0278517	3.56493e-06	0.000216409
TRINITY_DN110047_c0_g1	56	145	136	191	347	156	417	396	455	503	400	489	491	1.68141	3.64431	1.44151e-13	5.39654e-11
TRINITY_DN92583_c3_g1	62	168	116	169	314	206	440	335	431	486	478	431	469	1.67979	3.63046	1.64584e-15	9.3694e-13
TRINITY_DN86208_c0_g1	8	26	19	12	53	32	45	49	53	40	63	53	69	1.67693	0.72966	2.56848e-09	3.56766e-07
TRINITY_DN107094_c1_g4	12	60	79	58	96	91	191	125	208	153	156	204	167	1.67451	2.27743	2.48261e-09	3.46719e-07
TRINITY_DN92150_c0_g1	3	15	23	21	49	22	56	49	43	41	50	52	66	1.67417	0.60727	1.70839e-10	3.13563e-08
TRINITY_DN29126_c0_g1	86	241	304	228	490	526	647	893	492	448	421	1046	897	1.67342	4.3444	3.19084e-09	4.35124e-07
TRINITY_DN108118_c0_g4	6	15	26	10	28	31	33	57	55	19	46	51	83	1.67219	0.542408	1.23621e-05	0.000632648
TRINITY_DN107149_c1_g1	232	597	645	690	1232	704	1476	2178	2136	1916	1810	1597	1738	1.67079	5.67016	6.50405e-12	1.67094e-09
TRINITY_DN96565_c0_g2	35	85	87	87	117	226	223	117	213	231	235	314	320	1.66809	2.82662	7.39191e-08	7.20789e-06
TRINITY_DN92533_c5_g4	79	325	248	204	838	341	711	805	624	612	389	774	672	1.6679	4.32135	3.43308e-10	5.82429e-08
TRINITY_DN111799_c2_g1	9	30	20	16	30	25	90	62	76	50	50	80	74	1.66754	0.910737	6.49836e-08	6.41685e-06
TRINITY_DN97864_c1_g1	2	4	9	5	15	15	16	25	15	7	19	10	17	1.6674	-0.832527	0.000103876	0.00388726
TRINITY_DN98325_c0_g3	21	71	33	45	68	74	111	98	157	153	155	170	200	1.66657	2.05051	4.73911e-08	4.81216e-06
TRINITY_DN98627_c2_g5	62	151	249	227	355	276	428	433	414	371	608	916	907	1.66639	3.99683	1.94309e-08	2.17367e-06
TRINITY_DN114915_c7_g2	4	30	22	26	95	43	90	66	44	49	76	31	35	1.66586	0.947405	9.99167e-06	0.00052707
TRINITY_DN112421_c1_g4	95	476	593	321	688	555	976	1791	1029	751	691	1841	1593	1.6649	5.07026	1.04213e-06	7.39814e-05
TRINITY_DN111885_c1_g1	340	1332	1147	1086	2105	1057	2446	2344	4125	3670	3264	3603	3511	1.66415	6.48447	3.51115e-09	4.75549e-07
TRINITY_DN109751_c0_g4	26	86	42	48	105	79	111	161	214	154	160	205	219	1.66104	2.30086	2.62158e-08	2.84416e-06
TRINITY_DN89133_c0_g1	31	106	75	104	220	135	207	216	312	285	257	243	209	1.6583	2.88512	6.77491e-11	1.38686e-08
TRINITY_DN112731_c1_g3	267	597	571	790	1466	872	2325	1791	1969	1556	1401	2001	1989	1.65731	5.71166	1.34184e-19	1.75637e-16
TRINITY_DN100556_c0_g3	9	25	24	21	33	32	69	78	54	53	45	82	112	1.65495	0.9631	1.67552e-08	1.90404e-06
TRINITY_DN89809_c0_g1	47	101	137	128	150	189	304	310	398	342	310	374	458	1.65465	3.29314	1.46836e-10	2.72577e-08
TRINITY_DN100536_c0_g5	19	52	21	51	91	35	90	115	157	116	129	117	139	1.65303	1.79125	1.72221e-07	1.52348e-05
TRINITY_DN99808_c3_g1	12	33	40	53	61	30	126	64	120	157	149	103	124	1.65299	1.69185	1.13413e-06	7.98802e-05
TRINITY_DN89269_c0_g1	98	353	300	289	581	481	762	655	769	772	970	1074	848	1.65277	4.58588	1.1703e-13	4.4842e-11
TRINITY_DN105539_c7_g1	170	433	488	503	823	442	905	1130	1797	1694	1647	1104	1142	1.65274	5.21425	7.69806e-08	7.47796e-06
TRINITY_DN111734_c1_g2	99	239	202	198	631	248	389	668	842	582	489	634	604	1.65221	4.15584	6.14836e-09	7.84166e-07
TRINITY_DN66091_c0_g1	12	28	26	26	86	18	95	82	92	83	70	47	72	1.65137	1.18528	4.43405e-07	3.52069e-05
TRINITY_DN114627_c2_g1	19	51	63	62	153	85	180	174	152	143	93	161	179	1.65093	2.20511	2.37379e-13	8.4459e-11
TRINITY_DN102446_c1_g1	77	212	166	213	500	270	522	448	617	520	527	548	553	1.64832	3.97171	4.17159e-16	2.80172e-13
TRINITY_DN108763_c1_g1	3	16	25	13	33	28	39	38	41	25	51	67	62	1.64778	0.478269	5.62974e-07	4.34583e-05
TRINITY_DN104875_c1_g1	14	64	71	47	91	54	145	120	202	176	174	154	194	1.64505	2.18103	5.69124e-08	5.69194e-06
TRINITY_DN95478_c2_g1	500	873	1409	1106	1717	1304	2349	4113	4006	3158	2847	3292	4416	1.64408	6.53702	2.82649e-09	3.89287e-07
TRINITY_DN101098_c1_g7	13	29	44	41	75	72	129	104	85	101	61	118	113	1.64322	1.6033	2.24697e-11	5.08753e-09
TRINITY_DN105254_c0_g4	13	19	49	20	96	28	83	95	102	79	65	74	85	1.64218	1.32805	9.98673e-07	7.13767e-05
TRINITY_DN92294_c2_g1	232	571	462	594	932	548	1187	1405	1961	1960	1596	1347	1777	1.64062	5.4509	1.16129e-09	1.74849e-07
TRINITY_DN106527_c0_g3	18	89	88	38	205	160	178	170	106	143	66	255	232	1.64046	2.43393	1.41996e-05	0.000715054
TRINITY_DN96361_c4_g6	2	13	12	17	33	16	32	44	44	32	25	33	31	1.63824	0.109589	2.71526e-07	2.27845e-05
TRINITY_DN88705_c0_g1	34	92	106	110	214	142	348	167	246	276	284	301	327	1.63786	2.98897	7.74142e-15	3.89946e-12
TRINITY_DN96274_c1_g1	737	2314	1910	2559	4319	2426	4402	5537	7347	8065	6668	5006	5054	1.63768	7.41279	1.7034e-09	2.46734e-07
TRINITY_DN113088_c2_g3	107	279	330	286	563	274	656	711	879	902	833	977	1013	1.63728	4.54012	9.64057e-11	1.88319e-08
TRINITY_DN90505_c0_g1	18	118	32	56	162	106	124	142	178	145	143	211	239	1.63716	2.35586	3.33955e-07	2.73825e-05
TRINITY_DN100527_c0_g1	10	11	25	33	51	19	59	83	93	60	53	48	73	1.63382	0.942784	2.3473e-06	0.000150706
TRINITY_DN90525_c0_g1	9	45	36	29	53	57	92	96	56	66	100	128	152	1.63167	1.47814	1.79536e-08	2.02993e-06
TRINITY_DN99955_c0_g1	19	76	67	61	119	105	291	154	189	164	113	152	205	1.62932	2.36346	1.55435e-11	3.66267e-09
TRINITY_DN91560_c0_g3	280	588	534	634	1153	800	1458	1440	1939	2142	1371	1856	1758	1.62923	5.59504	3.644e-12	9.76755e-10
TRINITY_DN98677_c5_g1	155	566	421	478	796	429	1037	1028	1402	1719	1449	1521	1289	1.6292	5.19786	7.13408e-09	8.92741e-07
TRINITY_DN106654_c0_g1	51	139	163	91	345	217	365	239	279	313	317	456	493	1.62809	3.39179	3.07006e-11	6.72177e-09
TRINITY_DN115121_c3_g4	98	293	299	204	379	325	638	737	761	705	700	963	859	1.62648	4.38002	1.87891e-10	3.38964e-08
TRINITY_DN105197_c0_g1	8	49	52	43	97	65	101	116	97	83	103	157	169	1.62622	1.78872	7.61477e-10	1.19466e-07
TRINITY_DN106731_c1_g2	263	950	389	909	1078	867	1891	1354	2217	2125	2141	2226	2701	1.62594	5.82335	3.50466e-09	4.75028e-07
TRINITY_DN103648_c7_g1	18	57	35	39	88	98	108	99	89	110	136	102	163	1.62479	1.82991	1.87587e-10	3.38887e-08
TRINITY_DN113351_c1_g2	24	54	50	63	90	46	189	141	150	137	172	140	275	1.62377	2.17499	1.81948e-09	2.61856e-07
TRINITY_DN101932_c0_g1	331	769	1112	951	1661	1057	2243	2898	2092	2110	2206	3750	3319	1.62377	6.17777	1.75345e-11	4.06242e-09
TRINITY_DN106373_c0_g1	134	437	484	406	1213	759	1167	1648	839	692	644	1307	1198	1.62335	5.04568	1.98085e-09	2.8236e-07
TRINITY_DN112116_c1_g3	185	472	635	494	1031	708	1208	1225	1501	1127	1436	1820	1843	1.62236	5.35608	5.59342e-13	1.82024e-10
TRINITY_DN106357_c1_g3	74	294	371	184	484	359	658	1265	654	406	475	888	889	1.61874	4.37895	5.79412e-07	4.45737e-05
TRINITY_DN90977_c1_g1	37	145	143	129	253	124	281	332	540	460	296	317	300	1.6182	3.34847	3.0599e-07	2.53328e-05
TRINITY_DN105559_c1_g5	1026	2794	2402	2926	4370	4175	7020	6814	6750	6826	6869	8069	9942	1.61772	7.70683	1.07525e-17	9.9905e-15
TRINITY_DN86066_c0_g1	104	236	380	214	574	318	509	1132	765	558	552	927	979	1.61506	4.44072	5.31023e-08	5.33468e-06
TRINITY_DN103662_c7_g1	13	27	22	26	58	33	71	59	78	52	83	83	82	1.6146	1.09822	4.49815e-10	7.44799e-08
TRINITY_DN113952_c4_g2	6	30	17	28	29	49	78	33	67	65	72	51	78	1.61348	0.916281	3.63523e-07	2.95501e-05
TRINITY_DN102905_c0_g3	3	25	26	15	39	24	54	66	60	47	51	55	55	1.61087	0.699691	2.76289e-08	2.97387e-06
TRINITY_DN108253_c1_g3	13	45	50	65	137	81	106	132	130	79	87	199	141	1.60908	1.9603	2.92176e-08	3.13359e-06
TRINITY_DN110781_c0_g1	458	1969	1381	1112	3309	2725	3191	3068	4166	3366	2646	4990	3611	1.60762	6.78549	1.11058e-09	1.68202e-07
TRINITY_DN109579_c4_g4	66	142	227	164	488	274	654	672	468	295	214	436	485	1.60696	3.78628	3.04136e-08	3.24439e-06
TRINITY_DN93227_c1_g4	109	257	406	303	556	424	676	1186	618	608	664	1252	1136	1.60465	4.60775	5.13044e-09	6.6715e-07
TRINITY_DN113286_c0_g1	85	244	159	221	364	236	491	517	652	652	600	508	687	1.60422	4.02433	1.92831e-11	4.40494e-09
TRINITY_DN89556_c0_g2	7	13	13	16	28	25	34	41	29	41	39	47	43	1.6032	0.282565	3.01175e-08	3.21855e-06
TRINITY_DN93502_c0_g1	14	52	54	42	113	38	129	72	96	83	139	230	182	1.60274	1.89082	2.02617e-06	0.000132605
TRINITY_DN111579_c2_g1	364	904	1062	1239	2571	1113	4399	2038	2464	2964	2867	1997	3134	1.60005	6.31561	4.71869e-13	1.56697e-10
TRINITY_DN106725_c3_g6	8	9	21	15	25	25	50	47	21	34	33	61	71	1.59982	0.400387	2.38158e-06	0.000152525
TRINITY_DN113722_c0_g3	4	30	45	27	84	24	70	99	92	74	54	108	59	1.59979	1.246	1.35148e-05	0.000684994
TRINITY_DN106193_c1_g1	238	595	543	627	1008	713	1299	1586	1800	1686	1723	1511	1878	1.59736	5.51316	4.37816e-13	1.46748e-10
TRINITY_DN106563_c1_g1	25	68	56	51	97	73	169	153	183	163	122	187	197	1.59698	2.22717	2.52323e-11	5.65675e-09
TRINITY_DN107616_c4_g6	192	618	806	672	1471	876	1752	2088	1509	1334	1139	2392	2096	1.59691	5.65362	1.66367e-11	3.88454e-09
TRINITY_DN100042_c0_g2	16	40	26	30	66	53	92	59	105	83	88	77	128	1.59579	1.42082	7.05275e-10	1.12319e-07
TRINITY_DN100257_c0_g1	171	539	601	575	871	590	1252	1168	1621	1469	1285	1946	1982	1.59414	5.38064	1.80194e-10	3.27715e-08
TRINITY_DN102577_c0_g2	179	509	420	563	805	507	979	1022	1569	1747	1516	1253	1356	1.59392	5.22458	5.44713e-09	7.04755e-07
TRINITY_DN97873_c1_g2	34	78	93	72	153	99	169	274	247	191	165	290	256	1.59234	2.68803	1.51396e-09	2.22712e-07
TRINITY_DN95583_c1_g6	12	29	9	23	33	28	54	50	58	69	91	51	56	1.59114	0.83217	3.39698e-06	0.000208044
TRINITY_DN93187_c0_g2	3	21	24	22	49	24	67	78	29	33	21	78	72	1.59083	0.674528	1.35221e-05	0.000685166
TRINITY_DN90392_c0_g1	86	271	211	350	453	350	670	541	869	809	705	642	731	1.59073	4.33226	3.16349e-11	6.90127e-09
TRINITY_DN91962_c0_g1	694	2618	2756	1928	4011	3586	6914	7962	4024	3513	3998	9246	8609	1.58949	7.46091	8.99219e-09	1.09248e-06
TRINITY_DN109063_c2_g1	297	1031	1720	1238	4908	722	3476	2700	3188	2916	2264	4083	2516	1.58837	6.52659	5.60963e-06	0.00032036
TRINITY_DN88792_c0_g1	9	37	23	20	47	29	80	70	60	64	75	69	100	1.58818	1.06306	3.39129e-10	5.76429e-08
TRINITY_DN92722_c6_g1	17	87	55	42	84	63	129	93	209	159	206	139	216	1.5881	2.18076	2.18526e-06	0.000141366
TRINITY_DN107125_c0_g4	203	855	1195	595	2094	1137	2340	2741	1387	1031	1403	3337	2605	1.58304	5.95086	7.1484e-07	5.33666e-05
TRINITY_DN106289_c4_g1	123	335	293	391	529	400	794	656	1110	1077	1007	830	887	1.58255	4.6684	4.25304e-10	7.08137e-08
TRINITY_DN105254_c0_g1	63	215	313	145	469	240	346	950	618	436	396	736	479	1.58208	4.03346	5.7841e-06	0.000328962
TRINITY_DN112058_c0_g2	699	2519	2802	2461	7250	3724	7187	7015	4239	3542	4181	8842	7223	1.58114	7.52223	1.19427e-09	1.79308e-07
TRINITY_DN105053_c0_g2	19	21	22	16	59	43	55	45	55	36	88	71	103	1.5803	1.00675	4.72438e-06	0.000275687
TRINITY_DN102090_c0_g3	1	12	21	22	43	25	50	27	30	37	42	56	38	1.57897	0.356668	4.97437e-07	3.89696e-05
TRINITY_DN110284_c2_g4	10	25	39	33	68	30	107	92	90	73	64	95	81	1.57875	1.30117	1.16257e-09	1.74895e-07
TRINITY_DN94656_c2_g1	14	36	43	35	85	40	92	83	90	65	141	107	143	1.57856	1.56692	4.97547e-09	6.50774e-07
TRINITY_DN91847_c1_g1	86	294	255	243	358	302	548	487	663	696	785	881	942	1.57777	4.28283	2.00038e-09	2.84466e-07
TRINITY_DN97833_c0_g6	34	135	113	100	170	136	241	250	385	282	205	408	348	1.57639	3.08147	3.0206e-08	3.22417e-06
TRINITY_DN103979_c0_g2	137	384	430	385	780	616	777	1059	921	823	923	1264	1335	1.57327	4.89061	1.65112e-13	6.11739e-11
TRINITY_DN94096_c3_g4	6	14	18	24	33	25	50	64	39	38	52	51	49	1.57308	0.544509	6.88179e-09	8.67222e-07
TRINITY_DN114191_c2_g3	4	24	16	22	45	21	51	68	64	41	37	42	48	1.573	0.602127	1.73675e-07	1.53342e-05
TRINITY_DN92814_c3_g1	74	200	159	216	439	193	470	441	553	507	549	452	586	1.57219	3.85955	3.33307e-13	1.14501e-10
TRINITY_DN95643_c1_g6	14	17	45	20	54	36	62	77	66	88	78	91	92	1.57044	1.20752	2.31413e-07	1.97325e-05
TRINITY_DN110181_c0_g3	1	41	34	35	71	33	86	100	97	48	52	107	61	1.5686	1.22674	5.13996e-05	0.00214301
TRINITY_DN91131_c7_g1	13	52	57	45	116	55	116	187	139	92	74	150	123	1.56745	1.8946	1.10484e-07	1.02921e-05
TRINITY_DN93227_c1_g5	233	844	869	667	1688	1298	1490	2525	1451	1180	1219	3128	2275	1.56683	5.83122	6.10525e-08	6.08563e-06
TRINITY_DN102220_c0_g1	609	1812	1618	1800	3386	1796	4506	4070	4983	4357	4224	5097	4872	1.56658	7.00405	1.15956e-14	5.57467e-12
TRINITY_DN92238_c1_g1	63	89	188	202	175	195	396	437	337	347	441	545	699	1.56588	3.60061	9.01551e-08	8.60193e-06
TRINITY_DN99955_c0_g4	375	958	1038	1104	1905	1105	2469	2509	3270	3070	2221	2699	2898	1.56557	6.26188	3.01537e-12	8.3188e-10
TRINITY_DN94477_c0_g1	5	26	20	18	25	20	61	42	67	54	34	82	58	1.56536	0.667941	4.14165e-06	0.000245924
TRINITY_DN93743_c0_g1	5	12	26	31	52	30	52	43	51	50	75	31	80	1.56528	0.748571	4.70878e-07	3.7116e-05
TRINITY_DN88141_c0_g1	463	1099	1246	1352	1866	1471	2660	3157	3213	3052	3355	3576	4455	1.56389	6.52446	4.30627e-13	1.44608e-10
TRINITY_DN106918_c1_g1	3	17	19	11	44	17	50	47	25	15	16	61	48	1.56351	0.230691	7.69529e-05	0.00302086
TRINITY_DN104388_c2_g6	36	105	114	108	293	195	282	353	161	149	179	316	364	1.56244	3.00886	9.32126e-09	1.12787e-06
TRINITY_DN111495_c1_g3	102	371	330	318	686	451	1043	1009	1057	691	563	759	722	1.56127	4.6075	4.84562e-11	1.02347e-08
TRINITY_DN98465_c3_g1	621	1858	1796	2070	3910	2311	4339	4270	5012	4617	3847	6309	4835	1.55727	7.10222	1.36217e-13	5.13165e-11
TRINITY_DN113722_c0_g4	13	59	41	57	94	83	153	148	101	81	76	176	145	1.55498	1.8969	3.42527e-09	4.64971e-07
TRINITY_DN101106_c0_g1	4	13	16	13	21	25	27	26	39	39	31	44	38	1.55418	0.135552	1.14299e-06	8.03779e-05
TRINITY_DN99410_c4_g1	51	189	205	212	369	241	466	463	565	446	438	494	545	1.55313	3.81319	3.12975e-13	1.08766e-10
TRINITY_DN113488_c0_g2	5	10	14	13	32	11	32	21	42	29	22	41	43	1.55237	0.0239982	4.58559e-06	0.000268704
TRINITY_DN90427_c0_g1	1024	2833	3382	3104	6799	3612	7421	7783	8272	7854	6207	8520	8082	1.55152	7.81082	2.54511e-14	1.12413e-11
TRINITY_DN87857_c0_g1	40	91	197	115	216	150	257	463	319	385	292	363	331	1.55107	3.28271	1.67526e-07	1.48425e-05
TRINITY_DN112511_c2_g6	22	57	41	66	94	52	193	94	126	177	159	138	173	1.54978	2.06043	1.44864e-09	2.13982e-07
TRINITY_DN96086_c2_g5	4	14	14	15	28	14	37	35	40	53	24	32	35	1.54955	0.150512	1.32898e-06	9.17301e-05
TRINITY_DN86869_c0_g2	44	120	132	127	159	126	384	222	322	351	322	383	467	1.54895	3.2212	1.22594e-09	1.83504e-07
TRINITY_DN114191_c1_g2	8	24	18	27	46	31	64	60	67	56	52	56	55	1.54865	0.826419	5.2904e-10	8.66379e-08
TRINITY_DN92551_c2_g1	350	949	1247	1026	1856	1082	2309	2589	3043	2790	2537	3130	3099	1.54773	6.27707	2.67493e-11	5.92981e-09
TRINITY_DN102259_c0_g4	33	89	107	70	160	118	197	261	93	134	323	293	374	1.54771	2.74682	1.59452e-06	0.000107413
TRINITY_DN95590_c6_g2	8	39	32	55	74	45	80	87	110	119	109	92	86	1.5446	1.5289	4.25102e-08	4.3735e-06
TRINITY_DN113041_c2_g2	58	306	114	209	449	207	697	540	658	428	421	383	419	1.54325	3.86594	1.00833e-07	9.48671e-06
TRINITY_DN108085_c1_g1	5	9	10	8	23	13	32	19	29	18	29	16	29	1.53933	-0.323999	7.37115e-06	0.00040509
TRINITY_DN91051_c0_g1	23	62	51	72	110	121	110	190	132	126	130	182	173	1.53528	2.20277	1.18465e-09	1.78067e-07
TRINITY_DN94041_c7_g1	30	66	79	76	155	90	213	153	221	201	215	160	177	1.53418	2.48691	1.89015e-11	4.33433e-09
TRINITY_DN105544_c1_g2	1361	6406	5889	3598	10737	8195	12774	13183	10738	8142	8731	16661	15490	1.53338	8.51144	2.26626e-09	3.19489e-07
TRINITY_DN94190_c4_g1	444	2210	608	982	3365	2082	2286	2456	2687	2438	2390	4596	3479	1.53323	6.5167	1.60914e-06	0.00010822
TRINITY_DN109645_c2_g1	31	79	76	92	148	165	217	183	194	170	119	291	218	1.52781	2.61117	1.78101e-09	2.57146e-07
TRINITY_DN102765_c2_g2	9	25	18	20	36	26	94	65	49	60	57	33	42	1.5272	0.734383	4.06077e-07	3.25519e-05
TRINITY_DN112949_c1_g1	344	1416	951	1136	1602	1098	2512	2234	3194	3050	3231	3210	3389	1.52709	6.34175	1.90095e-09	2.72444e-07
TRINITY_DN108426_c2_g6	194	585	753	524	782	550	1650	1655	1605	1369	1751	1626	1956	1.52451	5.4615	1.54221e-09	2.25999e-07
TRINITY_DN107778_c4_g1	31	132	148	152	292	154	359	336	418	305	235	342	305	1.52384	3.27117	1.00018e-09	1.53693e-07
TRINITY_DN105081_c3_g5	19	45	41	35	75	58	101	135	103	85	88	129	117	1.52158	1.66993	2.1998e-10	3.9173e-08
TRINITY_DN57086_c0_g1	128	347	371	326	647	455	900	905	838	768	677	983	1175	1.52031	4.66849	2.78365e-16	1.93477e-13
TRINITY_DN104901_c1_g1	1758	5270	5696	5020	7843	6765	9683	10999	13768	12817	12915	17822	15764	1.51934	8.56332	2.12036e-10	3.78713e-08
TRINITY_DN110716_c1_g1	7	39	35	22	48	26	110	79	102	50	51	107	68	1.51932	1.17733	6.41493e-06	0.000359481
TRINITY_DN114940_c2_g2	61	130	181	154	349	195	452	507	183	176	435	432	660	1.5181	3.52706	2.23802e-07	1.91564e-05
TRINITY_DN104933_c2_g1	640	1984	1846	2062	3583	1777	3987	4219	6160	6272	5116	4199	4049	1.51708	7.11068	1.12933e-08	1.34471e-06
TRINITY_DN110392_c1_g1	244	663	513	699	1029	1049	1727	1197	1161	1282	1826	1638	2240	1.51543	5.51267	2.56885e-14	1.12905e-11
TRINITY_DN101728_c1_g2	7	17	19	25	37	19	72	36	35	37	62	56	80	1.51482	0.619901	1.41075e-07	1.27767e-05
TRINITY_DN109138_c0_g5	1061	3007	3255	3509	5967	2809	7904	7881	8603	7897	6963	9399	9097	1.51388	7.83727	2.18305e-12	6.18435e-10
TRINITY_DN91241_c0_g2	6	17	23	14	60	20	37	49	55	31	13	60	46	1.51372	0.465653	0.000140556	0.00501287
TRINITY_DN91063_c0_g2	3	24	11	24	26	42	47	28	45	37	39	49	51	1.51371	0.450039	2.37627e-06	0.00015224
TRINITY_DN104797_c2_g7	47	166	112	199	322	157	346	335	437	368	401	376	387	1.51177	3.45698	5.85022e-11	1.21421e-08
TRINITY_DN112987_c2_g10	110	377	364	341	578	414	861	948	992	838	634	995	981	1.51114	4.65521	6.35829e-12	1.64055e-09
TRINITY_DN109950_c2_g2	6	30	20	26	36	62	38	55	54	51	25	69	88	1.50901	0.841642	3.54093e-05	0.00156357
TRINITY_DN91106_c0_g1	58	187	202	129	333	214	292	421	647	484	337	394	328	1.50773	3.63434	1.09474e-06	7.73488e-05
TRINITY_DN112353_c0_g1	2	16	6	14	21	22	38	16	20	27	30	27	30	1.50751	-0.181907	3.77253e-06	0.000227241
TRINITY_DN105210_c0_g1	244	543	662	666	1104	620	1508	1654	1143	1317	1767	1990	2263	1.50704	5.51009	4.1972e-12	1.1101e-09
TRINITY_DN113041_c2_g7	312	1127	448	740	1731	913	2378	1843	2555	1825	1584	1732	1558	1.50528	5.82088	1.10986e-08	1.32241e-06
TRINITY_DN113507_c2_g1	66	117	141	129	292	265	421	295	248	228	238	382	507	1.49937	3.33768	7.8369e-11	1.56148e-08
TRINITY_DN94455_c6_g3	13	60	65	35	153	69	220	116	95	62	69	113	169	1.49922	1.8908	3.42785e-06	0.000209434
TRINITY_DN98082_c1_g2	100	369	305	408	783	244	599	774	1167	1280	814	603	579	1.49881	4.6044	1.27118e-05	0.000648141
TRINITY_DN90967_c0_g1	33	94	107	86	206	104	174	351	237	175	204	266	228	1.49652	2.78385	2.00292e-08	2.22671e-06
TRINITY_DN111754_c1_g3	27	105	113	117	187	77	315	238	318	275	275	207	277	1.49585	2.9083	2.03539e-08	2.25861e-06
TRINITY_DN113242_c2_g1	111	270	195	248	557	224	395	574	928	624	482	661	651	1.49504	4.17198	3.40755e-07	2.78509e-05
TRINITY_DN109107_c0_g2	420	1075	1393	1016	2485	1325	2039	3275	3438	2781	1956	3298	3013	1.49323	6.37901	5.00965e-09	6.53813e-07
TRINITY_DN102942_c1_g1	186	731	641	609	1715	753	2188	1141	1170	1226	1186	1748	1909	1.49297	5.48668	1.0153e-11	2.50091e-09
TRINITY_DN99380_c2_g2	11	35	26	40	80	68	68	108	66	64	32	63	112	1.49149	1.27987	3.89766e-06	0.000233915
TRINITY_DN95643_c1_g3	39	115	112	180	262	120	252	385	301	265	288	387	384	1.48989	3.20396	9.43755e-10	1.45893e-07
TRINITY_DN102098_c2_g1	350	1056	1109	1028	1508	1167	2333	2460	2426	2554	2595	3096	3326	1.48912	6.21301	3.03919e-12	8.35879e-10
TRINITY_DN93332_c1_g1	341	1042	1326	1096	2549	1933	2472	4230	2089	1532	1483	3270	2636	1.48748	6.30074	2.2789e-07	1.94506e-05
TRINITY_DN106355_c2_g2	473	1346	1386	1588	2389	1653	3201	3466	3771	3257	2773	4107	3909	1.48451	6.63631	2.5362e-13	8.95269e-11
TRINITY_DN90595_c0_g2	102	317	368	274	643	229	993	894	804	680	661	776	833	1.48429	4.47761	6.4565e-10	1.03467e-07
TRINITY_DN91274_c3_g2	82	170	197	160	398	239	377	451	466	485	437	465	426	1.48368	3.73743	1.04091e-11	2.5465e-09
TRINITY_DN102260_c0_g3	58	226	178	199	461	312	460	624	367	309	289	528	511	1.48323	3.77486	1.6779e-09	2.43434e-07
TRINITY_DN108489_c1_g2	1008	2710	3145	3265	5814	2861	6483	7241	8365	7546	5876	8889	7205	1.4825	7.71707	6.96098e-11	1.41847e-08
TRINITY_DN91555_c0_g1	212	510	414	524	852	501	1168	1061	1490	1299	1356	1149	1326	1.48092	5.15452	2.42619e-11	5.47256e-09
TRINITY_DN89715_c0_g1	7	47	19	23	55	58	73	92	53	72	37	46	71	1.4809	1.04346	8.26911e-06	0.000447326
TRINITY_DN87853_c0_g1	17	36	29	59	80	49	76	105	128	110	110	91	87	1.47864	1.60643	1.36912e-07	1.2431e-05
TRINITY_DN96576_c2_g3	139	638	231	384	553	523	829	922	1464	955	962	846	1074	1.47323	4.84745	8.50784e-07	6.20432e-05
TRINITY_DN109490_c2_g1	11	41	42	54	100	65	68	96	80	124	137	73	99	1.47261	1.62805	4.03176e-07	3.23338e-05
TRINITY_DN113853_c1_g1	107	390	443	363	805	421	1003	863	876	772	704	1253	956	1.47258	4.73643	3.62568e-11	7.8333e-09
TRINITY_DN107557_c0_g1	62	145	89	144	214	129	332	214	408	385	330	296	421	1.47162	3.25336	2.5515e-08	2.7797e-06
TRINITY_DN91734_c0_g1	401	1013	848	929	1444	1682	1718	1787	2054	2583	2445	2631	2687	1.47035	6.08847	3.05179e-10	5.2722e-08
TRINITY_DN113793_c1_g1	50	135	170	114	315	135	299	351	430	343	245	373	320	1.46925	3.31553	2.57082e-08	2.79905e-06
TRINITY_DN114191_c2_g1	152	381	363	478	681	438	989	730	1251	1180	1031	930	896	1.46839	4.8402	9.21077e-10	1.42917e-07
TRINITY_DN96211_c2_g1	260	727	754	738	1334	655	1479	1617	2097	2069	2166	1573	1708	1.46783	5.68901	4.18161e-09	5.55448e-07
TRINITY_DN110800_c0_g5	15	31	22	29	46	32	68	66	92	90	69	64	68	1.46773	1.12012	3.53624e-07	2.87977e-05
TRINITY_DN80628_c0_g1	4	25	27	25	37	44	47	65	57	52	34	44	88	1.46746	0.785582	1.52619e-06	0.000103568
TRINITY_DN113041_c2_g3	309	1359	479	706	1776	938	2533	1928	2722	1979	1598	1877	1538	1.46684	5.89333	3.05969e-07	2.53328e-05
TRINITY_DN107569_c1_g2	284	940	1104	802	1388	1003	2317	2444	2431	2065	1520	2868	2537	1.46659	6.00894	1.03153e-09	1.57696e-07
TRINITY_DN106998_c0_g1	8	26	23	25	39	19	59	56	88	62	51	62	55	1.46558	0.838407	2.12992e-06	0.000138234
TRINITY_DN95680_c1_g1	289	978	905	964	1671	1236	1791	2377	2474	2197	1806	2123	2403	1.46554	6.00132	4.90813e-12	1.27969e-09
TRINITY_DN100106_c2_g4	454	1065	1315	1228	2116	1636	2632	3352	2532	2088	1891	4324	3877	1.46554	6.41098	4.39801e-10	7.30241e-08
TRINITY_DN35324_c0_g1	39	127	180	125	237	180	416	349	360	259	338	269	370	1.46406	3.28307	3.63272e-11	7.83908e-09
TRINITY_DN78933_c0_g1	52	212	177	124	366	332	423	490	371	241	267	361	408	1.46383	3.55481	5.51192e-08	5.52184e-06
TRINITY_DN97002_c0_g1	148	950	843	507	1423	983	1904	1974	1442	988	1048	2179	2040	1.46376	5.60538	4.02343e-07	3.23103e-05
TRINITY_DN113245_c1_g1	24	60	86	65	177	92	158	173	166	150	98	185	197	1.46307	2.31905	1.99877e-09	2.84463e-07
TRINITY_DN102295_c0_g2	48	181	173	191	334	138	349	434	482	451	347	462	438	1.46227	3.58907	1.20357e-08	1.41898e-06
TRINITY_DN88186_c0_g1	61	143	127	202	196	172	445	285	404	391	390	385	552	1.46104	3.4754	2.51999e-10	4.42884e-08
TRINITY_DN95480_c2_g3	2	19	6	15	35	14	39	27	21	31	31	20	29	1.46103	-0.0971806	6.99195e-06	0.000386621
TRINITY_DN111526_c2_g1	4	28	29	24	52	38	65	82	74	34	24	54	62	1.45895	0.835586	2.04864e-05	0.000977557
TRINITY_DN87109_c0_g1	12	37	30	25	48	36	106	61	57	78	84	66	103	1.4585	1.18074	3.17797e-09	4.33699e-07
TRINITY_DN101887_c1_g1	467	1052	1516	1161	2961	1114	2542	3537	3417	2818	2131	3589	2964	1.4585	6.45737	9.53381e-09	1.14971e-06
TRINITY_DN96881_c0_g1	153	489	306	396	636	525	831	641	1019	953	968	1195	1205	1.45834	4.81017	3.76059e-10	6.35585e-08
TRINITY_DN111495_c1_g1	71	273	318	262	496	401	612	753	756	487	495	653	570	1.45733	4.22163	2.2898e-09	3.223e-07
TRINITY_DN93815_c2_g2	24	45	43	76	150	80	162	214	99	101	85	107	118	1.45641	2.00315	2.9523e-07	2.45098e-05
TRINITY_DN117122_c0_g1	23	138	68	94	185	87	297	220	282	183	232	173	200	1.45599	2.70536	1.19229e-07	1.10038e-05
TRINITY_DN109811_c0_g2	197	435	554	484	865	588	1018	1299	1166	1058	1055	1592	1390	1.45523	5.13487	7.55628e-12	1.91115e-09
TRINITY_DN89058_c0_g1	390	1396	1813	1495	2197	1749	2611	3411	4311	2911	2902	4584	4298	1.45392	6.66855	2.64185e-08	2.86249e-06
TRINITY_DN91675_c0_g3	198	630	544	679	981	592	1158	1132	1851	1766	1362	1490	1487	1.45277	5.38116	1.03349e-08	1.23634e-06
TRINITY_DN91241_c0_g3	31	101	138	109	219	131	344	305	279	228	133	307	263	1.45123	2.9551	1.86319e-08	2.09211e-06
TRINITY_DN109326_c1_g1	332	947	835	971	1674	1047	2006	1898	2619	2381	2017	2297	1981	1.44877	5.98746	1.7622e-11	4.07219e-09
TRINITY_DN85915_c0_g1	18	37	39	62	63	67	126	88	113	108	132	78	147	1.44659	1.72127	4.8891e-09	6.40879e-07
TRINITY_DN104960_c0_g1	49	120	145	155	260	98	324	239	389	372	355	356	386	1.44641	3.27677	3.17848e-08	3.36465e-06
TRINITY_DN90056_c0_g1	17	57	71	41	128	48	118	131	138	108	96	197	134	1.44427	1.9661	6.15231e-07	4.68867e-05
TRINITY_DN92915_c0_g1	424	1243	1357	1413	2053	1249	2911	3113	3365	3035	2695	3848	3554	1.44402	6.48781	3.02022e-11	6.62096e-09
TRINITY_DN92637_c0_g1	504	1759	1081	1266	2003	1962	2337	2967	3551	3051	3413	3364	4100	1.44326	6.56734	8.4224e-10	1.31561e-07
TRINITY_DN98433_c2_g1	12	39	26	62	65	48	122	89	88	118	121	53	92	1.44323	1.51413	4.21831e-07	3.36493e-05
TRINITY_DN109336_c1_g1	190	579	465	432	760	542	995	676	1905	1444	1546	884	915	1.44319	5.11496	9.58449e-06	0.000507893
TRINITY_DN106128_c2_g1	24	52	43	65	105	49	124	74	105	151	164	161	176	1.44164	1.96911	1.83277e-07	1.6079e-05
TRINITY_DN87963_c0_g2	120	424	390	324	803	526	741	1260	739	641	485	1137	883	1.44011	4.68	8.3374e-08	8.02943e-06
TRINITY_DN107735_c0_g1	330	1109	994	1415	2009	1031	2442	1989	3066	3342	2900	2356	2480	1.43939	6.24997	9.70911e-09	1.16796e-06
TRINITY_DN90166_c8_g1	39	118	98	109	242	112	313	99	192	211	299	373	323	1.43925	2.9145	7.02795e-07	5.25768e-05
TRINITY_DN108426_c2_g3	34	137	189	121	163	124	438	366	343	310	290	355	418	1.4361	3.26944	1.19601e-07	1.10325e-05
TRINITY_DN98765_c0_g3	28	71	76	73	103	93	173	139	162	175	171	206	252	1.43538	2.37802	6.91333e-11	1.41037e-08
TRINITY_DN109991_c1_g2	55	88	147	166	191	132	334	434	243	281	431	346	331	1.43523	3.24716	3.23312e-08	3.41845e-06
TRINITY_DN106141_c0_g2	122	634	650	332	1154	742	1343	1474	905	622	686	1532	1362	1.43278	5.10846	2.37593e-06	0.00015224
TRINITY_DN88230_c0_g2	29	92	83	78	92	135	146	212	172	148	170	285	277	1.43205	2.54526	2.77738e-07	2.32081e-05
TRINITY_DN95406_c0_g3	97	201	232	201	353	369	478	522	532	447	355	677	589	1.43146	3.9508	4.04624e-10	6.77479e-08
TRINITY_DN105217_c1_g1	8	31	44	43	55	60	66	88	76	90	75	98	99	1.43029	1.37211	5.23139e-08	5.25842e-06
TRINITY_DN106965_c1_g1	22	85	109	76	157	51	277	277	208	148	182	194	219	1.43015	2.56103	8.42484e-07	6.15882e-05
TRINITY_DN113680_c0_g3	14	51	61	47	91	69	146	103	122	108	114	114	135	1.42837	1.84081	1.05148e-11	2.56886e-09
TRINITY_DN115373_c7_g1	55	176	192	121	286	203	374	375	465	330	243	511	361	1.42764	3.48599	4.88188e-08	4.94034e-06
TRINITY_DN98013_c0_g1	142	367	403	441	826	362	746	910	980	1059	1108	939	809	1.42593	4.77786	3.77568e-09	5.06404e-07
TRINITY_DN89565_c0_g3	48	200	241	139	323	199	501	638	393	257	274	539	494	1.42562	3.65203	6.99448e-07	5.23701e-05
TRINITY_DN110463_c0_g2	83	212	298	290	411	299	568	548	655	591	508	689	797	1.42531	4.15095	2.69452e-11	5.96527e-09
TRINITY_DN102942_c1_g3	621	1755	1613	1639	4098	1996	5662	2660	3127	3414	3062	4508	4552	1.42517	6.84265	1.11207e-12	3.43825e-10
TRINITY_DN76210_c0_g1	8	40	33	23	53	42	83	87	42	40	49	107	103	1.41806	1.11595	3.90208e-06	0.000234101
TRINITY_DN98259_c0_g2	88	264	382	387	628	436	853	564	674	631	725	838	903	1.41735	4.45938	2.78358e-12	7.77502e-10
TRINITY_DN112659_c1_g2	14	45	56	44	83	51	104	78	93	73	165	119	157	1.41726	1.71206	1.93934e-07	1.68901e-05
TRINITY_DN111341_c2_g2	16	58	63	55	131	66	118	146	154	134	81	116	135	1.41551	1.96821	4.7776e-08	4.84808e-06
TRINITY_DN110510_c2_g1	6	13	16	20	26	19	56	18	33	36	36	49	52	1.41481	0.259143	2.98849e-06	0.000186142
TRINITY_DN98702_c0_g2	31	84	43	28	145	74	135	152	120	94	105	181	127	1.41481	2.0332	4.16988e-06	0.000247436
TRINITY_DN109005_c0_g1	25	80	58	78	160	72	151	170	153	197	189	136	139	1.41246	2.29953	8.94484e-09	1.0882e-06
TRINITY_DN104608_c4_g1	6	43	32	36	107	49	117	53	67	62	64	58	66	1.41244	1.23393	2.94321e-06	0.000183641
TRINITY_DN112396_c0_g1	40	98	110	70	178	111	285	295	231	161	138	255	242	1.4111	2.73937	1.30951e-08	1.5288e-06
TRINITY_DN103300_c3_g1	125	552	540	345	874	521	1028	1219	890	692	702	1583	1340	1.41068	4.94738	1.56292e-07	1.39853e-05
TRINITY_DN99642_c1_g1	318	847	882	1057	1459	766	2181	1723	2976	2497	2096	1801	2119	1.40998	5.951	2.79266e-08	3.00232e-06
TRINITY_DN110503_c1_g1	903	2604	2913	3044	6403	2998	6524	6440	6251	5733	5343	6944	6568	1.40998	7.54974	2.06339e-13	7.44489e-11
TRINITY_DN96364_c1_g1	42	87	93	113	147	109	261	146	246	250	264	226	322	1.40994	2.79192	1.13955e-09	1.72009e-07
TRINITY_DN107459_c2_g1	806	2004	1717	2359	3644	1776	4068	4322	5483	6283	5247	4356	4183	1.4094	7.12125	1.34964e-08	1.56952e-06
TRINITY_DN100136_c5_g2	1049	2733	3654	3344	5889	3292	7471	7399	8059	7108	6322	7689	7822	1.40815	7.74326	2.09235e-12	5.98412e-10
TRINITY_DN90684_c0_g1	7	24	32	29	55	20	58	81	58	40	46	96	75	1.40769	0.929602	5.18727e-06	0.000299386
TRINITY_DN93433_c0_g1	323	1404	1221	836	2242	1542	2084	3102	1937	1741	1673	4275	2410	1.4065	6.22364	1.17356e-06	8.23017e-05
TRINITY_DN93773_c0_g5	50	184	168	107	351	228	258	527	333	223	208	400	320	1.40627	3.36753	4.07203e-06	0.000242512
TRINITY_DN99847_c0_g1	86	290	304	235	481	362	575	669	733	529	510	603	652	1.4013	4.19141	1.2063e-10	2.28423e-08
TRINITY_DN102743_c2_g3	7	16	10	11	33	10	34	45	30	18	27	29	36	1.3999	-0.0148009	3.8548e-05	0.00168187
TRINITY_DN99144_c0_g2	24	74	28	38	91	70	130	87	136	103	100	105	140	1.39955	1.80006	1.52134e-07	1.36541e-05
TRINITY_DN93539_c0_g1	611	1549	2394	1821	5338	1934	4361	4230	3420	2964	3042	6317	4330	1.39913	6.98194	8.16842e-08	7.89212e-06
TRINITY_DN94163_c0_g1	202	635	958	623	1549	721	1199	2308	1903	1433	989	1888	1299	1.39901	5.5695	3.27927e-06	0.000201731
TRINITY_DN113793_c0_g1	12	50	61	23	98	39	114	111	139	85	56	105	83	1.39853	1.58584	3.45732e-05	0.00153194
TRINITY_DN96196_c3_g1	40	138	134	102	240	160	289	301	215	228	230	338	356	1.39533	3.05998	6.65274e-12	1.6994e-09
TRINITY_DN53845_c0_g1	18	113	143	87	203	133	196	257	184	145	172	383	275	1.39468	2.79435	1.078e-05	0.000562106
TRINITY_DN107404_c0_g6	84	236	333	234	581	288	458	680	665	544	362	776	570	1.39084	4.13949	3.38278e-07	2.76989e-05
TRINITY_DN109613_c0_g1	38	120	157	79	293	124	362	324	195	144	214	301	322	1.3901	2.99276	3.37926e-07	2.76827e-05
TRINITY_DN90385_c0_g1	9	28	19	51	55	45	93	71	58	56	73	65	80	1.38797	1.11356	4.93544e-09	6.46009e-07
TRINITY_DN83761_c0_g1	103	464	281	290	663	377	458	964	992	760	522	807	612	1.38794	4.47834	4.90669e-06	0.000284842
TRINITY_DN111936_c1_g2	2	11	24	21	37	14	67	22	41	32	35	22	57	1.38752	0.253581	7.67436e-05	0.00301332
TRINITY_DN109336_c0_g1	18	54	38	46	97	80	148	105	107	72	97	77	96	1.3865	1.68457	9.93359e-09	1.19151e-06
TRINITY_DN103300_c2_g4	273	1365	1319	750	2086	1218	2554	3168	2131	1453	1399	3577	2906	1.38604	6.16094	2.34473e-06	0.000150595
TRINITY_DN94026_c0_g3	51	204	233	280	539	269	753	308	413	385	423	565	484	1.38574	3.86396	2.44409e-08	2.67663e-06
TRINITY_DN96345_c0_g1	434	1333	1311	980	2424	1717	2051	3319	2555	2071	1791	3692	3030	1.3849	6.34092	2.70873e-08	2.92084e-06
TRINITY_DN109800_c1_g4	104	278	340	309	678	470	725	759	604	469	467	748	785	1.38168	4.35054	5.61414e-11	1.17335e-08
TRINITY_DN92267_c0_g1	1162	3059	4032	2614	6090	4706	5752	8022	9270	7747	4351	8342	5303	1.38152	7.7616	7.9751e-07	5.86768e-05
TRINITY_DN103300_c2_g1	608	3075	2875	1862	4470	2721	5730	5760	4818	3519	3861	8502	6836	1.38123	7.33217	2.52614e-07	2.13776e-05
TRINITY_DN93918_c1_g2	357	945	876	942	1638	1058	1896	1928	2383	2048	2082	2184	2333	1.38115	5.9601	6.10254e-13	1.97175e-10
TRINITY_DN90843_c0_g2	5	60	37	44	85	45	162	68	74	72	77	115	94	1.37892	1.48787	3.13983e-06	0.000194621
TRINITY_DN112928_c1_g2	4	12	25	16	35	16	46	25	41	50	47	19	40	1.3771	0.262285	6.60245e-05	0.00264396
TRINITY_DN110141_c1_g8	12	49	65	40	110	45	99	85	87	66	91	203	137	1.37367	1.71982	2.26824e-05	0.00106617
TRINITY_DN114763_c2_g3	14	27	25	24	55	27	47	65	65	86	59	49	64	1.37234	0.944025	3.56035e-06	0.000216203
TRINITY_DN104460_c0_g4	19	68	54	57	77	68	193	134	151	117	99	128	150	1.37091	1.98566	1.86149e-09	2.67044e-07
TRINITY_DN107737_c0_g2	18	65	65	51	111	105	140	137	115	104	56	194	118	1.36951	1.98844	6.446e-06	0.000360771
TRINITY_DN103191_c1_g1	7	33	54	38	67	56	110	102	73	59	54	100	99	1.36896	1.38011	5.09798e-07	3.97815e-05
TRINITY_DN100142_c0_g1	8	30	39	26	37	45	62	83	73	64	73	56	74	1.36862	1.0678	6.23851e-07	4.73825e-05
TRINITY_DN96528_c3_g1	249	613	958	707	1180	1143	1453	1558	1014	958	1245	2826	2704	1.36703	5.62739	2.84936e-06	0.000179031
TRINITY_DN96296_c3_g1	82	266	317	230	407	407	436	687	433	355	446	893	829	1.36352	4.1233	1.19419e-06	8.352e-05
TRINITY_DN92274_c0_g2	41	163	94	94	172	176	243	211	292	226	222	263	355	1.36052	2.9576	1.63968e-08	1.86923e-06
TRINITY_DN95523_c4_g1	18	78	48	88	109	71	124	143	219	169	116	115	160	1.35954	2.15479	2.21546e-06	0.000143164
TRINITY_DN85869_c0_g1	183	361	371	385	535	504	823	984	988	894	767	813	1135	1.35918	4.72429	5.57472e-11	1.16648e-08
TRINITY_DN113825_c6_g2	48	107	126	123	180	176	343	262	243	199	252	288	329	1.35739	3.01349	1.35317e-13	5.1085e-11
TRINITY_DN106276_c5_g1	108	301	296	299	580	239	651	576	901	819	604	534	625	1.35737	4.29898	1.4663e-07	1.3233e-05
TRINITY_DN108522_c1_g1	1076	3626	5166	3144	9397	5612	7911	10985	6220	4946	4371	11341	8652	1.35724	7.95933	4.00904e-06	0.000239317
TRINITY_DN113680_c0_g1	32	116	116	123	263	127	370	226	231	178	197	243	285	1.35608	2.90132	4.62021e-11	9.80479e-09
TRINITY_DN110970_c0_g2	128	318	293	319	464	542	698	604	508	559	690	738	1095	1.35435	4.39185	7.50812e-11	1.50939e-08
TRINITY_DN106291_c1_g2	1612	4208	4602	4165	8143	5314	10539	9037	9016	7628	8237	11681	11295	1.35251	8.15703	1.65202e-14	7.69465e-12
TRINITY_DN92002_c0_g1	57	243	129	225	363	249	423	401	397	330	381	509	418	1.35184	3.63743	3.14075e-10	5.40505e-08
TRINITY_DN104476_c0_g1	957	2548	2365	2477	5677	3004	6570	5041	4980	4293	4232	6559	5928	1.35183	7.35466	1.43563e-13	5.38578e-11
TRINITY_DN112827_c2_g1	989	2965	3380	2859	5567	3552	5082	7253	6866	6165	5201	8189	6994	1.35044	7.61656	1.0878e-09	1.65031e-07
TRINITY_DN106202_c0_g1	225	595	499	677	930	602	1190	1013	1685	1701	1482	1201	995	1.35017	5.27979	2.44686e-07	2.07852e-05
TRINITY_DN88704_c0_g1	311	919	1035	816	1771	1321	1364	2559	1791	1488	1377	2524	2410	1.34911	5.90088	7.84522e-08	7.61266e-06
TRINITY_DN114650_c0_g2	8	50	74	35	100	63	97	130	81	81	66	163	98	1.34894	1.68238	5.005e-05	0.00209404
TRINITY_DN106194_c0_g1	35	62	72	95	146	87	148	148	202	164	191	179	203	1.34864	2.40704	1.65811e-09	2.40953e-07
TRINITY_DN108074_c0_g1	149	321	261	464	584	387	671	779	881	1032	956	599	574	1.34374	4.54712	5.24897e-07	4.08701e-05
TRINITY_DN90348_c0_g1	96	250	209	215	438	205	585	459	598	513	565	469	477	1.34371	3.93417	4.54079e-10	7.51166e-08
TRINITY_DN102862_c2_g3	10	31	21	23	58	42	66	36	54	52	58	50	48	1.34284	0.810839	7.63655e-07	5.65167e-05
TRINITY_DN96770_c1_g1	28	57	60	69	91	98	112	136	113	109	166	169	191	1.34049	2.10593	1.55045e-08	1.7803e-06
TRINITY_DN101064_c0_g1	20	33	31	32	71	23	81	91	128	75	77	57	66	1.34035	1.29503	6.45722e-05	0.0025974
TRINITY_DN111894_c1_g2	195	615	688	675	830	674	1633	1141	1559	1339	1533	1313	1689	1.33816	5.36229	1.40489e-10	2.61606e-08
TRINITY_DN110451_c4_g2	152	441	427	488	704	438	1055	906	1123	870	852	1041	1163	1.32894	4.84428	2.10722e-12	6.01705e-10
TRINITY_DN108377_c0_g1	39	219	154	115	321	274	365	395	229	223	241	291	395	1.32867	3.31105	1.18291e-06	8.28926e-05
TRINITY_DN102745_c1_g1	3	28	19	25	63	23	59	48	38	35	51	40	35	1.32858	0.554427	1.06112e-05	0.00055508
TRINITY_DN95154_c2_g1	470	1067	729	1264	1546	1094	2507	2254	2486	2270	2308	2213	2992	1.32847	6.11097	7.78384e-12	1.95766e-09
TRINITY_DN109751_c0_g3	58	125	154	142	184	200	248	362	314	300	260	413	319	1.32709	3.23643	4.03755e-08	4.17785e-06
TRINITY_DN114519_c0_g1	284	764	709	983	1642	698	1618	1525	1854	2292	2092	1469	1257	1.3265	5.69777	2.83741e-07	2.36216e-05
TRINITY_DN114296_c3_g2	14	52	76	51	131	58	139	121	114	115	70	129	157	1.32485	1.89287	2.69904e-07	2.2659e-05
TRINITY_DN93399_c5_g2	171	419	518	532	848	427	1254	700	1073	1181	910	1282	1247	1.32453	4.96845	1.54824e-09	2.26639e-07
TRINITY_DN114046_c0_g2	42	205	208	125	285	158	402	478	358	238	310	419	453	1.32328	3.44571	3.93394e-07	3.17338e-05
TRINITY_DN89602_c0_g1	933	2433	2921	3141	4671	2455	6929	5343	5990	5896	5212	7313	6927	1.32068	7.47279	1.16631e-11	2.82246e-09
TRINITY_DN101748_c3_g2	7	45	38	39	64	36	87	101	75	77	67	94	80	1.32061	1.30594	1.24941e-07	1.1466e-05
TRINITY_DN111862_c2_g2	10	21	9	16	47	23	28	29	33	42	45	39	20	1.32025	0.264128	0.00040024	0.0121011
TRINITY_DN97873_c1_g3	19	41	87	77	101	88	108	174	122	107	101	193	186	1.31648	2.09666	2.65775e-06	0.000168124
TRINITY_DN112659_c1_g1	14	20	31	26	60	30	71	61	36	37	81	50	87	1.31304	0.907196	4.67146e-06	0.000273132
TRINITY_DN112511_c2_g4	326	731	710	903	1238	950	2108	1273	1480	1506	2046	1727	2281	1.31229	5.6836	1.67976e-13	6.19791e-11
TRINITY_DN97400_c0_g1	16	51	60	52	109	47	111	105	89	66	114	157	171	1.31011	1.78706	4.59336e-07	3.63019e-05
TRINITY_DN114426_c2_g2	14	44	48	72	115	57	190	88	109	101	79	64	138	1.30982	1.74841	8.03491e-07	5.90507e-05
TRINITY_DN110871_c1_g1	131	377	390	546	1011	518	1249	740	684	655	694	1025	931	1.30618	4.73688	4.23492e-10	7.05776e-08
TRINITY_DN105649_c2_g3	45	122	121	111	182	173	339	165	234	225	293	199	345	1.30556	2.94715	1.63626e-09	2.38164e-07
TRINITY_DN105488_c1_g3	278	770	657	656	1163	832	1269	2081	1421	1154	1139	1705	1971	1.3033	5.50129	2.05592e-09	2.9167e-07
TRINITY_DN107679_c0_g1	1271	3145	3324	3858	6594	3852	6804	7132	8185	8503	6207	7187	5985	1.30176	7.77253	1.0767e-09	1.63486e-07
TRINITY_DN99415_c0_g2	144	359	360	409	622	468	748	691	642	675	776	1033	1154	1.29972	4.59544	5.92932e-12	1.53428e-09
TRINITY_DN92095_c0_g3	193	600	694	553	891	567	1395	1260	1422	1100	938	1784	1475	1.29967	5.25436	1.23606e-08	1.45156e-06
TRINITY_DN111456_c0_g1	38	200	184	146	306	255	395	360	253	223	242	438	419	1.29911	3.3795	3.2295e-07	2.6614e-05
TRINITY_DN106238_c12_g1	1293	3176	3652	4017	7298	3557	8588	7507	7883	6966	5653	8427	8380	1.29832	7.83118	3.80125e-12	1.01739e-09
TRINITY_DN94571_c0_g3	2	29	28	36	49	23	100	73	43	44	55	46	54	1.29388	0.815526	2.2537e-05	0.00106073
TRINITY_DN109898_c1_g1	540	1611	2113	1663	2597	2463	3576	3083	3783	3575	2542	5091	3601	1.29189	6.77678	5.20105e-08	5.23665e-06
TRINITY_DN94941_c0_g2	56	223	207	257	360	201	565	337	491	472	487	384	496	1.2872	3.75103	3.40769e-09	4.62935e-07
TRINITY_DN112959_c1_g3	19	57	56	36	109	39	88	130	114	93	80	114	139	1.28713	1.71509	2.17143e-06	0.000140572
TRINITY_DN94841_c0_g1	33	125	101	75	163	84	275	289	115	134	173	268	324	1.28674	2.66388	3.9594e-06	0.000236827
TRINITY_DN91241_c1_g3	225	1056	1036	724	1746	1051	1713	2534	1764	1166	1096	2310	2016	1.28647	5.78564	2.67262e-06	0.000168873
TRINITY_DN109637_c0_g2	351	1260	1434	1513	2219	1446	3042	2311	2865	2975	2429	2746	2903	1.28481	6.35687	2.34414e-10	4.15781e-08
TRINITY_DN110126_c0_g1	10	49	58	35	84	47	100	127	86	63	49	106	132	1.28443	1.51944	1.08865e-05	0.000566507
TRINITY_DN89753_c0_g1	70	201	233	242	390	261	550	495	411	371	339	540	525	1.28408	3.79063	2.95231e-12	8.18259e-10
TRINITY_DN97948_c1_g4	138	369	443	390	575	429	820	839	883	813	698	996	974	1.28294	4.64744	9.08076e-11	1.78943e-08
TRINITY_DN122879_c0_g1	60	162	161	101	257	167	345	341	235	201	232	418	457	1.28244	3.22964	9.47799e-08	8.99266e-06
TRINITY_DN111782_c1_g1	192	588	639	581	946	968	1130	1293	986	857	930	1570	1510	1.27978	5.20747	1.13775e-08	1.35384e-06
TRINITY_DN91845_c0_g1	154	362	389	443	624	383	908	574	903	887	852	930	1075	1.27723	4.66058	2.66516e-10	4.65356e-08
TRINITY_DN107044_c0_g3	150	450	339	461	874	364	681	760	926	955	1009	818	787	1.27472	4.69759	8.46541e-08	8.12217e-06
TRINITY_DN106030_c0_g1	57	145	85	141	233	197	246	284	309	264	188	233	264	1.27464	3.03621	1.01014e-07	9.49867e-06
TRINITY_DN124970_c0_g1	84	271	346	275	308	365	625	532	551	458	528	851	793	1.26903	4.15579	1.6644e-07	1.47638e-05
TRINITY_DN108403_c0_g3	48	207	206	146	258	206	379	456	442	290	272	375	399	1.26753	3.47027	2.24296e-07	1.91895e-05
TRINITY_DN113755_c3_g1	8	48	37	30	72	33	121	71	69	56	48	79	94	1.26664	1.20971	1.37428e-06	9.4457e-05
TRINITY_DN110901_c2_g2	102	275	221	224	415	280	519	634	456	441	428	589	578	1.2634	3.96005	1.82935e-11	4.21649e-09
TRINITY_DN108592_c0_g1	126	400	352	481	805	332	755	706	902	886	804	797	864	1.26335	4.61939	6.04577e-09	7.7273e-07
TRINITY_DN106907_c5_g3	1601	4347	6825	5768	8180	5859	12632	9319	10529	10442	9902	14124	13068	1.26165	8.38303	1.22029e-09	1.82925e-07
TRINITY_DN106892_c6_g1	16	42	37	42	95	49	114	81	55	58	40	107	128	1.26105	1.39704	6.29393e-06	0.000353576
TRINITY_DN113952_c3_g1	17	44	23	51	73	61	100	77	71	74	70	79	94	1.26101	1.37612	2.03757e-08	2.25962e-06
TRINITY_DN103300_c2_g2	863	3623	3342	2276	4569	3046	6358	6128	5643	4022	4498	9891	7635	1.25971	7.51431	8.28382e-07	6.0681e-05
TRINITY_DN109529_c1_g1	62	185	193	129	376	221	332	460	180	206	166	609	418	1.25905	3.41734	0.000168444	0.00582783
TRINITY_DN110351_c4_g1	336	902	1121	832	1920	887	1554	2381	1698	1411	1212	3274	2224	1.25892	5.88417	4.58673e-06	0.000268704
TRINITY_DN113967_c2_g2	115	244	278	327	446	322	818	481	635	581	477	565	729	1.25543	4.16709	2.18943e-12	6.19262e-10
TRINITY_DN104092_c0_g1	216	589	424	607	1026	745	1317	949	941	901	999	1236	1320	1.25225	5.0855	1.92913e-13	7.00274e-11
TRINITY_DN101041_c0_g2	92	324	439	423	441	564	698	690	596	600	596	1074	981	1.25136	4.4947	1.0091e-06	7.19211e-05
TRINITY_DN89565_c0_g2	339	1251	1601	1055	2423	1236	2490	3674	2146	1647	1648	3401	2624	1.24933	6.24647	3.61654e-06	0.000218948
TRINITY_DN103097_c3_g5	138	393	349	414	621	380	752	744	937	873	733	668	849	1.24597	4.56347	8.93565e-10	1.39094e-07
TRINITY_DN88049_c0_g2	87	263	321	266	511	289	592	679	576	434	347	636	655	1.23686	4.08091	2.76813e-08	2.97773e-06
TRINITY_DN91123_c0_g2	494	1494	1882	1683	2518	1534	3567	3328	3532	2863	3002	3604	3814	1.23415	6.62599	2.10169e-10	3.75753e-08
TRINITY_DN102294_c3_g1	59	225	223	209	285	229	492	509	368	316	286	620	469	1.23271	3.67242	1.8948e-07	1.65342e-05
TRINITY_DN101748_c3_g1	969	3536	3202	2282	4071	3072	7265	6359	7011	5082	4334	6575	6918	1.23171	7.49377	2.10121e-08	2.32158e-06
TRINITY_DN114296_c3_g4	62	188	207	186	345	214	384	399	329	356	267	468	473	1.23155	3.54297	5.95231e-10	9.58395e-08
TRINITY_DN88041_c0_g1	117	316	378	396	719	383	910	637	611	525	616	826	852	1.23088	4.43808	9.48834e-12	2.35334e-09
TRINITY_DN93322_c0_g1	965	3546	3867	4461	6597	3817	10728	5509	5909	6722	5802	9384	8319	1.22835	7.79394	5.84454e-09	7.52372e-07
TRINITY_DN113595_c0_g2	51	133	167	99	249	193	191	398	162	154	154	494	287	1.22806	3.06602	0.000450597	0.0133593
TRINITY_DN97028_c0_g2	403	1446	823	1261	1824	1237	2555	1533	2419	2342	2573	2280	2841	1.22681	6.13417	5.67791e-09	7.33026e-07
TRINITY_DN114242_c2_g1	581	1903	1492	1895	3327	2039	3731	2382	3808	4051	3693	2572	2895	1.22305	6.70493	1.26287e-07	1.15837e-05
TRINITY_DN106357_c1_g4	132	442	570	319	660	551	768	1536	731	513	406	1154	931	1.21999	4.71243	0.000182373	0.00622568
TRINITY_DN106527_c0_g5	17	78	129	68	180	87	206	158	139	140	134	208	170	1.21587	2.3678	7.70796e-06	0.000421662
TRINITY_DN105412_c4_g1	58	246	275	179	284	217	676	411	515	336	326	495	510	1.21223	3.73825	1.07415e-06	7.60144e-05
TRINITY_DN101748_c3_g3	292	1358	1124	822	1661	1102	2494	2455	2149	1568	1464	2281	2485	1.21155	5.97644	1.1724e-07	1.08426e-05
TRINITY_DN113214_c0_g3	15	31	27	49	84	36	89	90	64	60	58	70	58	1.20585	1.1845	2.59811e-06	0.000164629
TRINITY_DN92298_c0_g2	80	172	155	149	275	176	365	360	335	337	264	360	400	1.20324	3.37612	1.15686e-10	2.20458e-08
TRINITY_DN102626_c1_g1	82	254	261	298	369	276	656	270	479	538	535	631	610	1.19522	3.96747	1.56996e-07	1.40343e-05
TRINITY_DN90074_c0_g1	18	77	54	66	100	91	117	151	88	121	113	123	125	1.19272	1.93896	1.89316e-07	1.6528e-05
TRINITY_DN101748_c1_g1	65	214	161	148	283	173	402	444	387	249	236	330	442	1.19104	3.40261	9.65212e-08	9.12889e-06
TRINITY_DN92362_c2_g1	177	601	477	610	741	523	1350	886	1171	1015	1086	1013	1209	1.17647	5.00899	2.29476e-10	4.07426e-08
TRINITY_DN101748_c5_g1	122	556	491	315	698	443	1080	1003	837	593	550	962	983	1.17221	4.67697	1.44313e-06	9.86885e-05
TRINITY_DN89804_c0_g1	167	411	353	510	599	532	1122	696	653	663	804	883	1102	1.16649	4.66007	2.90623e-12	8.06735e-10
TRINITY_DN88806_c0_g1	17	57	44	37	98	46	66	100	81	82	65	111	104	1.16572	1.49436	7.72633e-06	0.000422537
TRINITY_DN99236_c2_g1	7	53	49	47	72	53	89	92	68	60	72	127	89	1.16335	1.42332	1.52169e-05	0.000758403
TRINITY_DN90048_c0_g1	6	21	14	12	25	15	40	22	26	33	37	28	36	1.16018	0.0219296	7.49359e-05	0.00295074
TRINITY_DN104571_c5_g4	27	95	96	113	149	86	250	134	261	162	171	142	206	1.15647	2.50464	2.54652e-06	0.00016176
TRINITY_DN16370_c0_g1	601	1524	2112	1711	3263	2242	3257	4007	2491	2172	2135	4763	3896	1.15555	6.68374	2.16526e-06	0.000140223
TRINITY_DN105248_c0_g2	616	1656	1869	1828	2583	1666	4125	2838	3327	3195	2826	4110	4134	1.15484	6.68633	1.39731e-10	2.60466e-08
TRINITY_DN101748_c3_g5	1641	5389	5143	4336	8193	5872	9732	10415	8721	7079	7145	10387	10536	1.15228	8.1503	2.30131e-09	3.23413e-07
TRINITY_DN98042_c3_g6	77	351	199	283	592	282	612	630	318	321	394	503	581	1.14645	3.9364	2.87901e-06	0.000180236
TRINITY_DN113967_c2_g1	16	73	62	77	88	69	180	106	116	122	112	119	163	1.14277	1.96301	2.22375e-08	2.45244e-06
TRINITY_DN94077_c6_g1	75	236	320	266	394	254	766	417	462	445	404	520	561	1.13355	3.91794	1.49632e-08	1.72778e-06
TRINITY_DN101748_c4_g1	217	871	789	583	1168	653	1673	1818	1309	855	1052	1404	1657	1.12985	5.37375	8.10516e-07	5.95182e-05
TRINITY_DN82866_c0_g1	920	2935	3144	2741	6702	3583	6112	5565	4312	3494	2941	7041	4775	1.12773	7.35818	1.23992e-05	0.000633643
TRINITY_DN114741_c1_g1	54	202	200	240	325	231	401	482	287	343	305	392	387	1.12688	3.5305	2.73161e-08	2.94374e-06
TRINITY_DN86969_c0_g1	377	1110	1399	1222	1778	1319	2324	2443	2312	2061	1373	2680	2600	1.12258	6.10457	1.51012e-07	1.3567e-05
TRINITY_DN105756_c0_g7	53	184	238	193	343	182	534	455	291	230	229	455	387	1.12131	3.47897	6.33913e-06	0.0003559
TRINITY_DN105938_c0_g10	1904	5099	6153	6137	9563	5193	12292	10297	9252	9886	9022	12271	12203	1.12121	8.34027	1.14631e-10	2.19613e-08
TRINITY_DN108864_c2_g2	62	118	296	159	323	210	427	322	368	291	302	378	350	1.12024	3.44803	9.12161e-06	0.000486238
TRINITY_DN101748_c6_g1	128	657	499	376	715	528	1130	1205	890	617	525	1018	955	1.11971	4.78062	1.71063e-05	0.000838127
TRINITY_DN101887_c1_g4	85	222	241	189	380	221	452	516	345	242	303	532	544	1.11747	3.6752	8.38322e-07	6.13089e-05
TRINITY_DN114283_c0_g2	44	115	90	117	187	96	240	209	199	192	184	188	229	1.10513	2.65735	5.6653e-10	9.18547e-08
TRINITY_DN94158_c0_g1	94	237	246	198	364	316	428	545	336	242	262	548	620	1.10483	3.74589	1.59686e-05	0.000791464
TRINITY_DN103840_c0_g1	7	16	24	25	39	27	37	54	31	23	31	42	46	1.08926	0.362376	0.000115249	0.00423498
TRINITY_DN102445_c1_g1	324	848	851	750	1396	925	1508	1764	1439	1107	1000	1977	1608	1.08098	5.54884	4.2288e-07	3.3718e-05
TRINITY_DN101702_c0_g5	7	26	23	23	45	21	57	41	44	28	43	40	44	1.07925	0.47613	2.24704e-05	0.00105787
TRINITY_DN96029_c0_g2	199	440	360	646	619	582	1125	575	872	818	825	1000	1082	1.07724	4.77715	8.42981e-08	8.10102e-06
TRINITY_DN96331_c3_g2	376	1064	699	1295	1684	1188	1997	2134	1512	1528	1302	1984	2010	1.0772	5.81795	3.59473e-08	3.76234e-06
TRINITY_DN106563_c1_g2	36	82	87	97	186	101	176	202	112	117	89	219	182	1.07654	2.36292	2.6551e-05	0.00122019
TRINITY_DN106918_c1_g2	260	1087	1205	835	1552	834	2358	2530	1266	972	965	2450	1946	1.03991	5.73992	0.000263462	0.00850639
TRINITY_DN98275_c0_g3	880	2534	3073	2686	4005	2801	6062	4372	4437	3965	3547	5460	5231	1.02668	7.19048	1.835e-08	2.06693e-06

## Sheet: down-regulated DEGs 
#GeneID	WT-1_fpkm	WT-2_fpkm	WT-3_fpkm	WT-4_fpkm	a-3-1_fpkm	a-3-2_fpkm	a-3-3_fpkm	a-4-1_fpkm	a-4-2_fpkm	a-4-3_fpkm	a-5-1_fpkm	a-5-2_fpkm	a-5-3_fpkm	logFC	logCPM	PValue	FDR
TRINITY_DN32579_c0_g1	10	23	22	32	0	0	0	0	0	0	0	0	0	-7.41531	-1.60786	2.9387e-30	1.75658e-26
TRINITY_DN102188_c1_g5	9	26	5	10	0	0	0	0	0	0	0	0	0	-6.7081	-2.14505	3.61542e-14	1.54731e-11
TRINITY_DN80764_c0_g1	229	695	0	642	2	14	1	2	1	0	6	3	5	-6.3914	2.25807	7.8493e-12	1.9686e-09
TRINITY_DN6797_c0_g1	1	18	20	0	0	0	0	0	0	0	0	0	0	-6.205	-2.39686	4.52147e-08	4.61731e-06
TRINITY_DN109550_c3_g1	8	22	35	27	1	0	0	1	0	0	0	0	0	-5.99788	-1.52519	3.91755e-26	1.56112e-22
TRINITY_DN104746_c4_g1	42	129	112	123	0	0	2	0	0	0	1	10	0	-5.97083	0.351049	1.25341e-35	1.40477e-31
TRINITY_DN92586_c3_g2	13	74	8	20	0	1	0	0	1	0	0	0	1	-5.92238	-1.25113	1.75705e-16	1.30198e-13
TRINITY_DN69315_c0_g2	4	5	12	8	0	0	0	0	0	0	0	0	0	-5.88321	-2.62044	4.83003e-11	1.02138e-08
TRINITY_DN103928_c2_g3	8	29	6	11	0	0	1	0	0	0	0	0	0	-5.86923	-2.06576	5.39432e-14	2.234e-11
TRINITY_DN79202_c0_g1	4	19	0	5	0	0	0	0	0	0	0	0	0	-5.83877	-2.649	5.25115e-07	4.08701e-05
TRINITY_DN89848_c0_g2	7	37	67	25	0	0	1	1	0	0	1	1	0	-5.81549	-1.07626	1.35082e-23	3.56224e-20
TRINITY_DN88209_c0_g1	2	11	7	6	0	0	0	0	0	0	0	0	0	-5.68062	-2.71343	5.76689e-10	9.3333e-08
TRINITY_DN76751_c0_g1	41	200	18	132	0	8	3	0	0	0	0	0	4	-5.56223	0.303873	7.93891e-13	2.52863e-10
TRINITY_DN48227_c0_g1	1	6	6	11	0	0	0	0	0	0	0	0	0	-5.51613	-2.78232	4.82762e-09	6.34212e-07
TRINITY_DN114943_c2_g2	12	35	22	33	1	0	0	1	1	1	0	0	0	-5.44652	-1.37899	7.86133e-29	3.70976e-25
TRINITY_DN108108_c2_g3	7	30	38	6	0	2	1	0	0	0	0	0	0	-5.41048	-1.62582	1.12731e-13	4.35672e-11
TRINITY_DN111805_c2_g2	13	28	33	19	0	0	1	0	1	0	2	0	0	-5.36456	-1.45731	1.30711e-24	4.1856e-21
TRINITY_DN100130_c1_g1	21	67	23	38	0	3	2	0	0	0	0	2	0	-5.34656	-0.895554	1.54931e-25	5.44755e-22
TRINITY_DN118936_c0_g1	3	8	2	6	0	0	0	0	0	0	0	0	0	-5.28081	-2.91033	1.68827e-07	1.49503e-05
TRINITY_DN106577_c2_g4	7	22	3	0	0	0	0	0	0	0	0	0	1	-5.26135	-2.49786	8.80806e-07	6.39724e-05
TRINITY_DN113954_c1_g4	4	49	49	24	0	0	1	0	0	0	1	2	2	-5.20741	-1.1648	4.43318e-20	6.46314e-17
TRINITY_DN99207_c2_g4	6	31	141	52	0	1	4	0	0	0	4	1	2	-5.187	-0.420661	2.45658e-17	2.09291e-14
TRINITY_DN84418_c0_g1	5	36	30	30	0	0	2	1	0	1	1	0	0	-5.1182	-1.41627	1.54789e-23	3.96529e-20
TRINITY_DN112297_c0_g1	25	129	92	78	4	2	8	1	1	2	1	0	0	-5.09593	0.0660666	1.19418e-37	1.64725e-33
TRINITY_DN93596_c2_g1	1	5	3	8	0	0	0	0	0	0	0	0	0	-5.05188	-2.99119	8.07917e-07	5.93516e-05
TRINITY_DN88580_c0_g3	3	9	6	13	0	0	0	1	0	0	0	0	0	-4.99994	-2.56196	6.64878e-11	1.36416e-08
TRINITY_DN98671_c5_g1	1	28	3	351	0	0	0	6	3	5	2	1	3	-4.97099	0.0968184	2.39696e-08	2.62892e-06
TRINITY_DN119136_c0_g1	5	13	17	8	0	0	1	0	0	0	0	0	1	-4.96691	-2.25952	5.04615e-14	2.10439e-11
TRINITY_DN103110_c5_g6	16	37	17	28	0	0	0	0	1	2	0	3	0	-4.96361	-1.37452	1.27898e-22	2.79694e-19
TRINITY_DN109399_c5_g1	150	487	679	469	8	24	5	1	7	2	11	33	24	-4.93445	2.45721	3.37096e-19	4.16888e-16
TRINITY_DN93287_c3_g5	65	152	64	50	0	15	3	0	0	0	0	1	2	-4.86141	0.250995	1.85163e-08	2.08174e-06
TRINITY_DN102329_c3_g5	1	12	18	27	0	0	1	2	0	0	0	0	0	-4.82869	-2.02022	1.0405e-11	2.5465e-09
TRINITY_DN96328_c1_g4	6	13	6	13	1	0	0	0	0	0	0	0	1	-4.78345	-2.36093	3.49145e-12	9.44334e-10
TRINITY_DN85308_c0_g1	11	19	19	10	0	0	0	1	0	0	2	0	1	-4.76214	-1.90669	1.51406e-15	8.81621e-13
TRINITY_DN99936_c3_g4	643	2245	2020	2039	118	51	194	42	25	24	44	25	26	-4.75263	4.41781	4.3937e-26	1.7128e-22
TRINITY_DN102090_c0_g7	8	65	80	45	1	3	1	2	0	1	0	2	4	-4.74171	-0.577385	2.2725e-23	5.58233e-20
TRINITY_DN94218_c0_g5	15	52	67	49	2	1	0	1	2	1	3	2	2	-4.69305	-0.641225	6.36824e-35	6.01035e-31
TRINITY_DN115085_c2_g3	12	31	23	25	1	0	1	0	1	0	0	0	4	-4.65504	-1.46284	6.13609e-24	1.66718e-20
TRINITY_DN89063_c0_g1	24	64	25	87	5	0	2	0	0	0	0	9	0	-4.65184	-0.524287	2.97202e-14	1.28962e-11
TRINITY_DN109991_c0_g1	21	64	60	12	6	0	0	0	0	0	1	6	0	-4.6374	-0.769081	1.59488e-11	3.73573e-09
TRINITY_DN106546_c2_g1	21	50	30	32	0	4	2	0	0	0	4	0	1	-4.62609	-0.975469	1.60379e-22	3.42374e-19
TRINITY_DN86144_c0_g1	7	16	0	9	0	0	0	0	0	1	1	0	0	-4.61625	-2.48244	8.31477e-07	6.08829e-05
TRINITY_DN99936_c3_g2	555	1922	1725	1631	105	62	168	33	29	18	45	22	27	-4.5855	4.18731	2.74294e-24	7.80747e-21
TRINITY_DN109625_c2_g3	2	17	10	17	0	0	3	0	0	0	0	0	0	-4.57028	-2.21811	5.53778e-12	1.43504e-09
TRINITY_DN106577_c2_g7	6	33	47	32	1	3	0	0	0	0	0	5	0	-4.55456	-1.18827	1.20213e-15	7.3573e-13
TRINITY_DN99415_c0_g1	203	642	831	701	18	13	8	15	7	9	45	69	31	-4.53558	2.89009	5.91273e-24	1.6312e-20
TRINITY_DN107538_c1_g7	3	11	6	12	1	0	1	0	0	0	0	0	0	-4.49124	-2.51336	2.49655e-10	4.39338e-08
TRINITY_DN96195_c0_g1	6	28	17	13	2	2	0	0	0	1	0	0	0	-4.48609	-1.83971	2.97734e-14	1.28962e-11
TRINITY_DN84956_c0_g1	27	147	94	123	8	2	6	0	1	0	5	5	9	-4.46712	0.338486	2.24341e-32	1.67622e-28
TRINITY_DN111439_c0_g3	18	50	69	23	2	1	1	6	2	2	1	0	0	-4.45144	-0.750843	2.89531e-21	5.35251e-18
TRINITY_DN88529_c0_g2	6	8	7	7	0	0	2	0	0	0	0	0	0	-4.4195	-2.58483	5.4384e-10	8.85762e-08
TRINITY_DN87514_c0_g1	39	70	486	43	8	4	9	8	0	1	2	26	6	-4.41364	1.06943	4.34058e-11	9.27726e-09
TRINITY_DN113041_c2_g5	19	85	12	34	3	3	0	0	1	0	3	1	3	-4.41356	-0.840643	1.59306e-15	9.09781e-13
TRINITY_DN104141_c2_g3	13	53	21	23	0	6	1	0	0	0	0	2	1	-4.36374	-1.21056	3.63106e-12	9.74744e-10
TRINITY_DN94218_c0_g3	3	29	17	22	2	1	0	0	1	0	1	0	1	-4.36104	-1.75918	2.41379e-14	1.0714e-11
TRINITY_DN96953_c1_g1	14	22	21	23	0	0	0	2	3	2	1	0	0	-4.31968	-1.55401	2.10464e-19	2.69577e-16
TRINITY_DN104025_c1_g5	16	102	19	90	4	7	1	2	0	0	1	2	4	-4.30083	-0.373369	1.53444e-14	7.1656e-12
TRINITY_DN90340_c0_g1	30	60	148	60	2	3	8	0	1	0	8	10	1	-4.27086	0.0598401	3.4299e-17	2.85592e-14
TRINITY_DN105625_c0_g3	2	14	5	16	0	0	0	0	2	1	0	0	0	-4.21921	-2.38772	7.3574e-09	9.16847e-07
TRINITY_DN107629_c3_g4	91	238	260	238	5	2	16	13	9	11	7	16	19	-4.21483	1.45702	3.7297e-66	3.34409e-61
TRINITY_DN81228_c0_g1	23	12	209	83	4	0	3	9	2	2	5	8	4	-4.21007	0.156633	8.53254e-14	3.3628e-11
TRINITY_DN111323_c1_g1	3	6	20	13	1	2	1	0	0	0	0	0	0	-4.1188	-2.24359	8.95492e-09	1.08869e-06
TRINITY_DN108676_c3_g4	5	56	3	40	0	1	3	0	0	1	5	0	1	-4.11373	-1.336	6.28065e-09	8.00468e-07
TRINITY_DN91778_c1_g6	4	29	33	14	1	0	1	0	0	0	0	1	6	-4.11245	-1.60109	1.64536e-12	4.782e-10
TRINITY_DN108154_c2_g4	15	35	38	16	1	5	1	0	4	0	0	0	1	-4.10744	-1.22396	1.38232e-12	4.15907e-10
TRINITY_DN89280_c0_g1	530	1764	1545	2009	115	65	147	27	69	40	131	74	71	-4.03533	4.22725	2.91507e-36	3.48491e-32
TRINITY_DN111684_c2_g4	6	28	15	11	0	1	1	0	0	2	0	0	3	-4.03321	-1.87834	1.12696e-12	3.47828e-10
TRINITY_DN113506_c1_g2	11	18	3	23	0	1	0	0	1	0	0	1	4	-3.99319	-1.93928	2.53609e-09	3.52814e-07
TRINITY_DN29429_c0_g1	27	101	34	65	1	10	4	0	0	1	4	3	6	-3.97132	-0.273452	1.67502e-14	7.78156e-12
TRINITY_DN109457_c0_g2	4	7	3	7	0	0	0	0	1	0	0	0	1	-3.96125	-2.78315	4.61147e-07	3.6429e-05
TRINITY_DN87558_c0_g1	40	156	379	160	16	4	15	9	6	8	7	25	12	-3.89993	1.27399	2.38505e-24	6.89825e-21
TRINITY_DN71230_c0_g1	5	8	8	5	0	0	0	1	2	0	0	0	0	-3.88073	-2.6055	1.21184e-07	1.11612e-05
TRINITY_DN109564_c5_g1	4	11	7	12	0	1	0	0	3	0	0	0	0	-3.85555	-2.40502	2.0277e-08	2.25146e-06
TRINITY_DN16807_c0_g1	10	29	12	18	1	0	5	0	0	0	0	1	3	-3.84777	-1.70369	4.39856e-14	1.86028e-11
TRINITY_DN47365_c0_g1	4	9	31	15	1	0	1	0	0	0	2	0	4	-3.83451	-1.89194	3.28045e-10	5.59712e-08
TRINITY_DN89772_c0_g1	130	359	397	298	19	6	24	7	3	4	30	50	50	-3.81575	2.02138	3.33473e-16	2.29115e-13
TRINITY_DN99065_c2_g1	2	7	13	3	0	0	2	0	0	0	0	0	1	-3.80231	-2.65714	9.45875e-07	6.8037e-05
TRINITY_DN88008_c0_g1	10	16	10	12	3	0	0	0	0	0	2	0	2	-3.79905	-2.04245	9.35224e-11	1.83888e-08
TRINITY_DN13065_c0_g1	16	99	49	71	3	1	6	1	6	1	4	6	8	-3.7435	-0.260461	9.41325e-26	3.51667e-22
TRINITY_DN111684_c2_g2	35	109	110	181	4	3	11	4	6	5	3	10	24	-3.72024	0.563961	9.93875e-30	5.40072e-26
TRINITY_DN107620_c2_g7	1	18	7	21	1	1	1	0	0	2	1	0	0	-3.71596	-2.1433	5.75878e-08	5.75176e-06
TRINITY_DN111733_c1_g4	58	151	161	145	8	5	12	9	7	12	7	14	13	-3.68159	0.869919	1.39737e-56	8.35266e-52
TRINITY_DN99047_c1_g1	9	32	17	47	3	2	2	1	3	3	0	0	2	-3.6791	-1.2447	5.80191e-17	4.64904e-14
TRINITY_DN109093_c0_g3	236	600	727	663	35	15	50	56	56	44	38	35	49	-3.67399	2.928	7.90305e-69	1.41719e-63
TRINITY_DN91778_c1_g4	33	119	161	140	9	5	16	4	1	7	11	11	11	-3.65976	0.642069	2.57165e-33	2.00501e-29
TRINITY_DN99379_c3_g1	7	8	14	9	1	0	0	0	2	0	1	1	1	-3.62739	-2.25738	1.25375e-09	1.87354e-07
TRINITY_DN112297_c1_g2	2130	8357	7194	6020	1133	227	939	487	260	168	311	325	295	-3.59846	6.31677	3.12168e-21	5.7121e-18
TRINITY_DN84529_c0_g1	7	33	21	10	2	3	1	2	0	0	0	0	4	-3.56293	-1.64027	2.56955e-10	4.50105e-08
TRINITY_DN86022_c0_g1	3	15	25	60	1	0	1	1	5	3	1	2	2	-3.55013	-1.30697	7.33134e-11	1.48383e-08
TRINITY_DN111439_c0_g2	18	91	132	55	4	3	7	7	6	4	5	13	4	-3.5238	0.0965956	6.54261e-22	1.31824e-18
TRINITY_DN104070_c0_g5	31	63	17	94	2	1	2	2	11	10	1	2	7	-3.52376	-0.343179	2.03164e-12	5.83842e-10
TRINITY_DN112297_c1_g1	6060	20039	17090	14414	3114	488	2329	1109	727	630	837	919	723	-3.51399	7.63817	1.01222e-21	2.01681e-18
TRINITY_DN82709_c0_g1	283	605	475	708	18	39	47	3	7	15	64	44	198	-3.49249	2.8908	7.50478e-10	1.18258e-07
TRINITY_DN104585_c3_g1	8	23	27	12	0	0	1	1	2	1	2	1	5	-3.49016	-1.64477	3.78925e-13	1.28692e-10
TRINITY_DN101333_c0_g5	15	65	13	19	0	4	9	0	0	3	1	0	5	-3.48236	-1.0887	2.05489e-08	2.27461e-06
TRINITY_DN105185_c0_g1	31	109	175	150	17	6	11	8	4	9	9	10	11	-3.47942	0.699782	5.75781e-31	3.97116e-27
TRINITY_DN105134_c5_g4	2	12	8	16	0	1	0	0	2	2	1	0	0	-3.47321	-2.29567	7.194e-08	7.02637e-06
TRINITY_DN113178_c3_g3	7	24	5	8	0	1	0	1	1	0	1	2	2	-3.46352	-2.11022	3.07489e-08	3.27238e-06
TRINITY_DN102343_c1_g4	10	24	29	10	0	4	1	1	0	1	0	5	2	-3.43084	-1.56392	1.33177e-09	1.98517e-07
TRINITY_DN100161_c1_g2	561	1555	1498	2357	14	327	21	26	89	29	124	346	55	-3.35292	4.35508	5.4206e-07	4.20611e-05
TRINITY_DN57669_c0_g1	11	34	45	28	0	4	1	2	0	3	5	4	5	-3.34445	-1.02611	1.90473e-16	1.39412e-13
TRINITY_DN105344_c2_g3	20	54	46	31	4	1	8	0	3	3	6	4	4	-3.32568	-0.691971	5.94943e-22	1.21235e-18
TRINITY_DN88539_c0_g1	61	135	29	124	2	10	6	3	9	8	11	10	20	-3.30814	0.450136	2.73843e-15	1.50632e-12
TRINITY_DN95319_c0_g1	40	113	102	108	2	9	12	3	1	1	12	21	20	-3.29574	0.443726	5.65087e-13	1.83241e-10
TRINITY_DN85298_c0_g2	4	6	2	10	1	0	0	0	0	1	1	1	0	-3.28383	-2.69872	1.40083e-05	0.000707484
TRINITY_DN92121_c0_g2	23	113	140	55	15	3	13	15	4	2	2	8	10	-3.28282	0.295039	1.52361e-15	8.84199e-13
TRINITY_DN110864_c4_g2	14	33	19	19	0	1	2	4	2	0	5	3	2	-3.27598	-1.36915	1.98131e-14	8.94943e-12
TRINITY_DN93121_c0_g1	1932	5354	3368	5265	623	203	871	314	273	209	406	338	433	-3.27219	5.83678	3.1299e-35	3.30153e-31
TRINITY_DN101348_c1_g2	8	75	31	63	9	1	7	0	3	8	4	2	2	-3.2507	-0.57868	1.32758e-12	4.00782e-10
TRINITY_DN105405_c2_g9	5	13	13	7	1	0	1	1	1	1	0	1	2	-3.24142	-2.23311	1.95576e-09	2.79229e-07
TRINITY_DN87145_c0_g1	72	292	418	320	24	8	40	29	14	21	20	59	32	-3.23888	1.93946	4.75952e-26	1.81593e-22
TRINITY_DN84720_c0_g1	7	37	43	25	4	0	3	0	2	0	8	0	8	-3.21733	-1.09935	1.19491e-09	1.79308e-07
TRINITY_DN108382_c6_g5	7	25	12	26	0	4	5	0	0	3	1	1	1	-3.21467	-1.62854	2.43525e-10	4.28973e-08
TRINITY_DN93254_c5_g2	2	8	14	9	0	0	2	0	0	0	0	0	5	-3.20195	-2.38802	2.07236e-06	0.000135233
TRINITY_DN112922_c1_g4	12	30	24	24	0	0	5	0	4	5	1	5	1	-3.19423	-1.31261	1.68754e-14	7.78307e-12
TRINITY_DN97328_c2_g4	138	311	339	311	8	2	6	47	60	19	35	46	47	-3.1907	2.03729	2.62295e-11	5.8429e-09
TRINITY_DN111663_c1_g2	9	20	19	11	0	1	6	1	0	2	0	2	2	-3.18527	-1.7735	6.47382e-11	1.32978e-08
TRINITY_DN92128_c0_g4	275	889	373	634	112	31	153	36	15	24	40	61	74	-3.17554	3.00224	6.37353e-16	4.12604e-13
TRINITY_DN95786_c0_g3	4	27	20	33	0	3	0	0	1	0	4	4	6	-3.16754	-1.45331	5.37971e-10	8.77e-08
TRINITY_DN91874_c0_g1	4	19	21	10	1	1	0	1	1	2	0	3	3	-3.16274	-1.89322	9.97548e-10	1.53679e-07
TRINITY_DN103118_c7_g1	404	1214	1030	745	78	39	157	136	61	35	77	150	139	-3.15771	3.65275	1.7447e-29	8.69062e-26
TRINITY_DN108154_c2_g1	15	53	54	48	3	5	11	0	3	6	3	5	4	-3.15565	-0.552634	4.47731e-21	7.79496e-18
TRINITY_DN32636_c0_g1	49	133	185	87	4	13	3	1	1	1	22	19	51	-3.15095	0.797207	2.00418e-06	0.000131405
TRINITY_DN101784_c0_g2	13	36	13	28	0	2	7	1	2	1	4	3	2	-3.13583	-1.30423	1.88318e-13	6.86375e-11
TRINITY_DN88894_c0_g1	16	21	18	29	2	1	5	3	2	1	1	3	3	-3.13189	-1.35815	1.53677e-15	8.88956e-13
TRINITY_DN104402_c0_g3	62	195	170	108	9	0	3	3	7	10	18	53	40	-3.11811	1.03553	1.57079e-07	1.40347e-05
TRINITY_DN65919_c0_g1	32	130	207	165	28	2	29	18	2	4	11	25	12	-3.10202	0.94566	4.87546e-12	1.27446e-09
TRINITY_DN102502_c5_g1	9	20	13	20	1	4	2	0	2	2	2	0	2	-3.08367	-1.70664	3.46562e-11	7.50559e-09
TRINITY_DN103874_c3_g1	15	46	13	29	11	1	4	0	0	2	3	2	3	-3.07963	-1.12541	5.04953e-09	6.58062e-07
TRINITY_DN32722_c0_g1	8	34	26	23	1	3	1	0	2	2	3	7	3	-3.07832	-1.30094	2.27898e-13	8.14087e-11
TRINITY_DN91954_c0_g1	30	127	52	103	11	11	24	6	2	4	2	7	11	-3.07391	0.252738	1.68837e-14	7.78307e-12
TRINITY_DN101070_c0_g1	10	21	48	19	5	1	6	0	1	3	0	5	4	-3.07335	-1.19595	2.58717e-11	5.77887e-09
TRINITY_DN90949_c1_g2	17	57	53	50	2	1	3	2	0	1	10	13	14	-3.07218	-0.48513	7.43019e-11	1.49707e-08
TRINITY_DN119670_c0_g1	4	23	18	19	5	2	2	0	1	0	3	0	2	-3.06155	-1.71279	1.06032e-09	1.61271e-07
TRINITY_DN101255_c0_g4	6	28	9	11	3	1	0	5	1	0	1	1	1	-3.05662	-1.86643	3.95874e-08	4.10523e-06
TRINITY_DN85197_c0_g3	10	28	50	28	1	2	0	5	3	1	5	8	4	-3.0528	-1.00403	1.38972e-13	5.22449e-11
TRINITY_DN85394_c0_g1	152	394	753	478	54	26	39	65	34	25	75	58	83	-3.04662	2.69644	2.47421e-27	1.04336e-23
TRINITY_DN100794_c3_g3	7	14	8	19	1	1	3	1	0	0	1	1	4	-3.0441	-1.99079	6.16145e-10	9.90039e-08
TRINITY_DN91359_c1_g1	19	23	42	27	1	3	2	2	3	6	2	3	8	-3.04313	-0.994254	5.22668e-15	2.74856e-12
TRINITY_DN109684_c1_g3	312	788	406	589	55	109	89	44	24	24	36	47	119	-3.04194	3.01925	1.33298e-14	6.29031e-12
TRINITY_DN85266_c0_g1	6	22	7	14	4	0	0	2	2	1	0	1	2	-3.03588	-1.96534	2.61916e-08	2.84416e-06
TRINITY_DN83343_c0_g1	3	16	17	33	6	0	0	2	1	1	2	3	1	-3.01937	-1.6548	9.05984e-09	1.09921e-06
TRINITY_DN11395_c0_g1	5	25	11	13	0	0	1	1	0	0	4	3	5	-2.99257	-1.87449	1.87463e-08	2.10364e-06
TRINITY_DN99192_c1_g2	3	28	35	20	2	0	5	0	0	0	5	6	4	-2.99075	-1.39156	1.55075e-08	1.7803e-06
TRINITY_DN95962_c0_g1	15	61	63	39	8	3	13	2	1	1	5	8	7	-2.9907	-0.463156	2.35166e-16	1.67343e-13
TRINITY_DN92677_c8_g1	43	90	53	51	12	11	4	2	5	7	14	2	9	-2.97916	0.0210954	1.45713e-12	4.34767e-10
TRINITY_DN78409_c0_g1	50	113	179	106	12	0	8	18	19	9	28	20	11	-2.97396	0.812675	8.95999e-14	3.52352e-11
TRINITY_DN90822_c0_g3	4	13	12	6	1	0	1	3	0	0	3	0	1	-2.96496	-2.27617	5.45286e-07	4.22383e-05
TRINITY_DN122700_c0_g1	17	62	50	65	4	2	6	0	2	7	19	4	8	-2.96214	-0.359897	5.60316e-13	1.82024e-10
TRINITY_DN90636_c0_g1	14	25	26	62	4	0	1	3	4	0	5	3	15	-2.9603	-0.896696	3.36468e-10	5.72993e-08
TRINITY_DN87716_c0_g1	3	21	7	8	0	1	2	0	0	0	1	2	4	-2.95729	-2.19672	1.20783e-06	8.44081e-05
TRINITY_DN96528_c1_g2	14	26	9	20	1	3	1	0	1	0	5	1	8	-2.95427	-1.53746	8.4532e-08	8.11915e-06
TRINITY_DN82154_c1_g3	7	8	11	11	2	0	3	2	0	1	1	1	0	-2.94454	-2.20363	1.95181e-08	2.17686e-06
TRINITY_DN86169_c0_g1	3	25	37	15	0	2	8	0	1	4	1	4	1	-2.94014	-1.45452	9.55208e-08	9.03904e-06
TRINITY_DN113551_c0_g2	328	849	1030	845	70	58	133	147	68	67	59	139	144	-2.92757	3.52513	3.27036e-38	4.88706e-34
TRINITY_DN26886_c0_g1	21	47	105	59	1	17	4	5	0	2	7	14	10	-2.9231	-0.0929098	1.48957e-07	1.34093e-05
TRINITY_DN98057_c0_g1	10	61	64	23	2	1	10	4	0	5	3	15	5	-2.91158	-0.60985	8.78233e-10	1.36826e-07
TRINITY_DN97656_c4_g1	20	69	56	62	15	3	14	1	2	3	5	6	10	-2.90801	-0.250322	6.85853e-16	4.39245e-13
TRINITY_DN91401_c4_g3	95	176	196	239	8	10	22	22	7	14	36	48	50	-2.89916	1.47483	6.09606e-17	4.85848e-14
TRINITY_DN89649_c0_g1	10	43	33	24	5	5	8	2	0	0	3	3	5	-2.896	-1.03895	2.86432e-12	7.97571e-10
TRINITY_DN90699_c0_g2	12	67	41	53	5	7	14	3	1	1	4	6	7	-2.89424	-0.507148	1.00707e-14	4.92068e-12
TRINITY_DN112786_c0_g1	38	141	154	150	16	7	31	7	15	15	15	15	17	-2.88881	0.875244	8.07526e-31	5.36323e-27
TRINITY_DN98632_c1_g1	9	29	27	32	2	3	9	4	2	1	2	2	3	-2.86149	-1.19592	3.75088e-15	2.00781e-12
TRINITY_DN101149_c0_g4	15	23	14	16	0	2	2	0	3	6	4	1	3	-2.86123	-1.5191	1.92765e-09	2.75781e-07
TRINITY_DN92993_c4_g1	9	10	18	9	5	0	2	1	0	1	1	2	2	-2.84925	-1.95447	9.0182e-08	8.60193e-06
TRINITY_DN102837_c2_g1	14	40	40	22	2	0	3	8	3	4	7	5	3	-2.84702	-0.939525	3.17661e-14	1.37262e-11
TRINITY_DN104585_c4_g8	19	50	71	30	3	4	11	6	1	2	4	9	13	-2.84291	-0.45829	6.36924e-15	3.26327e-12
TRINITY_DN102879_c1_g2	4	25	14	67	3	2	5	0	3	2	3	8	3	-2.83928	-1.12191	6.01315e-09	7.69657e-07
TRINITY_DN113970_c1_g1	63	191	43	142	15	11	15	15	31	16	8	14	6	-2.82957	0.831965	2.19083e-13	7.85726e-11
TRINITY_DN94813_c1_g6	46	173	37	126	4	15	26	2	2	11	30	19	6	-2.81322	0.60982	6.53078e-08	6.44176e-06
TRINITY_DN106707_c0_g2	18	56	82	47	5	4	10	3	6	8	5	11	10	-2.8092	-0.245896	6.94062e-20	9.5008e-17
TRINITY_DN100522_c1_g2	145	291	385	438	23	17	49	42	38	28	65	32	112	-2.80797	2.28632	8.50981e-24	2.27761e-20
TRINITY_DN90726_c0_g1	5	30	67	23	7	4	9	0	0	0	4	8	4	-2.80688	-0.897725	7.18942e-07	5.36058e-05
TRINITY_DN99192_c1_g3	3	26	28	20	0	0	3	1	7	3	3	0	5	-2.80588	-1.48205	4.33187e-08	4.44648e-06
TRINITY_DN84838_c0_g1	12	46	25	15	6	1	11	0	0	0	3	3	8	-2.80443	-1.13614	6.89773e-08	6.76963e-06
TRINITY_DN106911_c6_g1	9	40	30	12	1	2	9	2	3	4	0	6	1	-2.80206	-1.23577	3.10295e-09	4.25079e-07
TRINITY_DN86834_c0_g1	9	63	44	31	2	2	3	3	5	0	8	11	10	-2.79357	-0.689287	4.7298e-11	1.00255e-08
TRINITY_DN86479_c0_g1	179	330	260	377	27	39	68	24	21	18	78	32	73	-2.78575	2.22135	1.36766e-18	1.46587e-15
TRINITY_DN91655_c1_g2	12	37	21	41	8	2	8	3	2	0	5	1	5	-2.78392	-1.01412	2.46625e-13	8.72295e-11
TRINITY_DN112891_c2_g1	150	279	287	292	23	38	33	37	46	38	27	45	34	-2.7773	2.04214	1.86181e-30	1.19237e-26
TRINITY_DN106707_c0_g3	22	68	78	41	5	11	9	3	1	3	3	11	20	-2.77556	-0.178757	9.4653e-11	1.85512e-08
TRINITY_DN105163_c0_g4	199	361	275	452	83	11	131	29	43	30	27	48	40	-2.77491	2.38221	4.52087e-15	2.39142e-12
TRINITY_DN106897_c3_g1	10	38	41	38	4	5	12	4	2	0	3	4	5	-2.77217	-0.855856	1.14067e-14	5.4986e-12
TRINITY_DN88958_c0_g1	136	409	365	400	33	26	83	54	49	32	51	49	40	-2.76612	2.34051	2.335e-45	5.98167e-41
TRINITY_DN97099_c1_g1	376	1731	2176	1354	219	127	346	146	61	55	151	425	232	-2.76084	4.38346	2.40481e-13	8.53931e-11
TRINITY_DN111856_c0_g1	75	236	275	168	16	40	42	17	14	8	33	22	43	-2.75607	1.5748	1.25974e-14	5.992e-12
TRINITY_DN103836_c1_g3	11	21	6	33	0	1	7	0	2	2	2	5	4	-2.75128	-1.51723	1.86212e-08	2.09211e-06
TRINITY_DN87658_c0_g1	14	16	19	8	1	3	2	4	2	0	0	2	6	-2.74119	-1.6705	1.88588e-07	1.64805e-05
TRINITY_DN97796_c0_g1	8	18	9	19	1	1	2	2	2	6	2	0	1	-2.72411	-1.80051	9.07512e-09	1.10032e-06
TRINITY_DN90461_c0_g2	21	51	62	66	4	5	11	4	11	8	6	6	10	-2.71801	-0.241898	6.66745e-23	1.49452e-19
TRINITY_DN114082_c1_g2	11	17	21	17	0	1	6	1	3	2	4	2	3	-2.71675	-1.56458	1.75308e-11	4.06242e-09
TRINITY_DN100018_c0_g2	10	37	17	20	6	3	1	2	1	2	1	3	8	-2.7159	-1.30932	2.82052e-10	4.91051e-08
TRINITY_DN99224_c8_g5	18	19	35	36	3	4	10	8	0	1	2	4	5	-2.71448	-0.977643	4.68165e-12	1.22917e-09
TRINITY_DN74064_c0_g1	8	15	43	22	0	2	1	4	6	2	3	6	4	-2.71153	-1.26315	2.44832e-09	3.42464e-07
TRINITY_DN112278_c0_g3	1	42	36	18	0	2	5	0	3	4	6	4	5	-2.7107	-1.21384	4.90585e-07	3.85338e-05
TRINITY_DN113437_c3_g1	98	250	288	253	23	15	22	32	29	40	22	58	59	-2.69585	1.82419	1.08079e-25	3.95529e-22
TRINITY_DN114441_c1_g3	18	74	25	40	9	11	20	0	1	0	3	5	1	-2.69455	-0.545258	4.07864e-05	0.00176458
TRINITY_DN91536_c2_g9	4	9	18	7	2	1	1	3	0	2	0	1	2	-2.69342	-2.15338	1.81669e-06	0.000120575
TRINITY_DN93701_c0_g2	50	175	202	116	24	26	51	21	9	9	9	14	14	-2.6929	1.12142	1.40399e-12	4.21718e-10
TRINITY_DN111744_c1_g6	6	30	34	29	11	4	4	7	0	1	0	0	3	-2.67608	-1.15314	3.22512e-06	0.000199076
TRINITY_DN112786_c0_g3	38	85	95	104	6	3	20	7	5	17	18	15	22	-2.66596	0.415543	1.34463e-21	2.62088e-18
TRINITY_DN110309_c2_g8	11	36	44	42	2	3	6	1	6	6	4	10	6	-2.66206	-0.770148	1.48154e-15	8.71055e-13
TRINITY_DN88280_c0_g1	12	32	16	25	5	3	5	0	5	1	4	2	4	-2.64673	-1.27021	1.54769e-11	3.65355e-09
TRINITY_DN126920_c0_g1	6	15	13	33	2	1	7	1	3	3	1	3	1	-2.63631	-1.5946	1.9538e-09	2.79171e-07
TRINITY_DN101329_c1_g4	19	37	13	46	3	7	6	1	5	4	5	4	5	-2.62575	-0.887915	2.88032e-11	6.34527e-09
TRINITY_DN93734_c0_g2	5	14	22	13	3	3	4	0	1	2	2	2	1	-2.62305	-1.79063	3.10398e-08	3.29746e-06
TRINITY_DN108154_c2_g3	55	149	189	131	10	13	14	19	19	2	28	34	49	-2.62103	1.10077	3.05131e-12	8.37927e-10
TRINITY_DN114889_c2_g5	1437	3458	2291	4600	880	281	1223	321	282	448	291	256	193	-2.61521	5.54379	1.10253e-12	3.41466e-10
TRINITY_DN109808_c2_g1	8	29	40	36	10	1	6	16	0	0	0	1	4	-2.61484	-0.975055	4.61251e-05	0.00195815
TRINITY_DN13070_c0_g1	58	177	98	113	16	18	19	16	3	8	20	26	35	-2.61349	0.904946	3.1284e-15	1.70514e-12
TRINITY_DN89142_c0_g1	58	149	97	136	25	10	29	10	17	7	22	16	23	-2.61215	0.879936	2.23052e-24	6.55706e-21
TRINITY_DN65405_c0_g1	23	53	70	53	14	6	12	8	5	8	2	11	4	-2.60762	-0.198691	1.69247e-16	1.25932e-13
TRINITY_DN106759_c2_g3	1	16	15	18	0	1	3	4	0	0	2	5	1	-2.5937	-1.92382	5.23192e-06	0.000301574
TRINITY_DN105500_c2_g2	8	15	16	33	2	0	4	9	3	4	0	2	1	-2.58076	-1.4854	3.35767e-08	3.5397e-06
TRINITY_DN91766_c0_g2	36	67	124	89	12	10	10	6	7	6	23	17	25	-2.56909	0.427847	1.30317e-15	7.81181e-13
TRINITY_DN3811_c0_g1	24	162	279	515	13	32	16	26	10	12	43	81	82	-2.56382	1.81647	3.99085e-07	3.21062e-05
TRINITY_DN115262_c0_g2	20	80	75	53	22	10	34	2	3	2	0	8	0	-2.55669	-0.0410217	0.000154756	0.00544354
TRINITY_DN98630_c1_g3	42	114	352	127	15	6	19	22	20	10	46	42	60	-2.53503	1.35422	1.13263e-09	1.71108e-07
TRINITY_DN96528_c1_g3	25	48	14	25	0	5	7	2	1	1	9	7	16	-2.52388	-0.83078	1.69853e-06	0.000113524
TRINITY_DN112999_c1_g4	21	48	33	36	4	9	13	3	2	0	6	8	9	-2.50773	-0.622371	4.25278e-11	9.10044e-09
TRINITY_DN113437_c2_g1	19	62	85	64	7	2	20	11	3	5	10	14	17	-2.49984	-0.0277035	6.77106e-16	4.35197e-13
TRINITY_DN102475_c6_g4	84	130	89	137	20	12	24	42	17	10	13	16	29	-2.49722	0.987969	8.69118e-18	8.20273e-15
TRINITY_DN95489_c0_g1	8	23	27	29	5	0	2	1	8	3	2	8	3	-2.49288	-1.24228	1.99465e-09	2.84102e-07
TRINITY_DN106117_c1_g7	5	8	8	18	1	2	1	3	2	0	2	2	1	-2.4927	-2.10175	9.52211e-07	6.8383e-05
TRINITY_DN39649_c0_g1	22	39	58	68	2	13	3	5	3	2	5	22	14	-2.49188	-0.265303	2.15221e-07	1.84748e-05
TRINITY_DN107447_c1_g1	13	16	12	21	1	3	4	1	2	3	1	1	9	-2.48681	-1.56674	3.09716e-08	3.29217e-06
TRINITY_DN95044_c6_g1	65	185	301	212	19	19	43	34	21	17	22	64	58	-2.47948	1.63361	1.52299e-17	1.36552e-14
TRINITY_DN88696_c0_g1	9	33	6	32	4	1	11	5	2	1	2	1	4	-2.47163	-1.34233	1.7424e-07	1.53765e-05
TRINITY_DN97974_c1_g1	17	66	157	49	12	9	16	12	0	7	5	21	30	-2.4692	0.285684	1.84624e-07	1.61893e-05
TRINITY_DN109300_c1_g1	12	29	28	18	3	3	12	6	1	2	0	5	3	-2.46872	-1.1962	1.39797e-09	2.06754e-07
TRINITY_DN97092_c0_g4	399	1040	921	1049	53	219	120	145	81	105	161	203	179	-2.46609	3.81052	7.20649e-14	2.86537e-11
TRINITY_DN103277_c1_g2	80	232	141	157	30	23	14	28	19	25	23	46	33	-2.44986	1.39161	1.65124e-19	2.13024e-16
TRINITY_DN98115_c2_g3	4	7	12	17	2	0	0	2	0	3	2	1	5	-2.44624	-2.08182	2.4486e-06	0.0001561
TRINITY_DN113854_c0_g1	7	23	17	21	4	4	4	2	1	5	0	2	4	-2.44373	-1.50296	1.39856e-09	2.06754e-07
TRINITY_DN88018_c0_g1	16	56	106	50	3	5	12	8	5	3	14	12	30	-2.44155	-0.0216347	7.59226e-10	1.19322e-07
TRINITY_DN93308_c1_g4	8	24	6	16	0	3	2	3	0	4	4	2	3	-2.4415	-1.73985	9.4869e-07	6.81848e-05
TRINITY_DN85307_c0_g1	30	131	111	182	14	12	21	11	9	9	25	36	36	-2.43753	0.868015	5.49654e-15	2.85696e-12
TRINITY_DN114676_c4_g1	23	43	30	73	7	7	10	11	3	14	3	4	8	-2.43066	-0.375417	6.74295e-13	2.16695e-10
TRINITY_DN98876_c0_g2	69	195	229	200	35	8	40	39	39	34	21	35	27	-2.42435	1.53045	4.59915e-23	1.04396e-19
TRINITY_DN105711_c2_g1	4	23	14	14	1	3	2	0	5	1	2	2	5	-2.4135	-1.74544	2.6591e-07	2.23656e-05
TRINITY_DN94350_c4_g5	6	29	25	21	6	0	8	4	3	0	2	7	2	-2.41168	-1.31757	1.78452e-08	2.01895e-06
TRINITY_DN86527_c0_g1	779	2139	1916	2256	457	218	639	289	182	200	275	348	291	-2.40654	4.86616	2.16287e-23	5.38682e-20
TRINITY_DN100410_c3_g2	26	59	69	54	6	1	11	14	6	11	12	7	21	-2.39249	-0.0853962	2.09439e-16	1.51439e-13
TRINITY_DN106856_c0_g2	95	169	206	217	12	10	33	34	9	16	55	41	105	-2.38373	1.58203	1.72303e-09	2.49176e-07
TRINITY_DN111734_c1_g1	11	41	26	35	4	5	7	5	2	3	1	9	10	-2.3837	-0.897509	3.30969e-12	9.01977e-10
TRINITY_DN92480_c0_g2	69	224	157	214	40	20	46	12	26	25	34	27	45	-2.37188	1.48296	1.84284e-23	4.6544e-20
TRINITY_DN88394_c2_g1	18	71	17	38	8	11	13	1	1	2	4	10	9	-2.37018	-0.564008	1.00205e-06	7.15327e-05
TRINITY_DN95903_c1_g2	281	796	703	768	107	88	175	72	72	82	96	267	104	-2.36919	3.4108	3.94498e-17	3.24505e-14
TRINITY_DN106447_c1_g2	26	65	57	80	11	4	8	10	13	12	14	4	19	-2.36842	0.0240022	1.21121e-18	1.32436e-15
TRINITY_DN106864_c4_g6	17	22	25	31	5	2	6	1	7	4	4	6	6	-2.36235	-1.04508	6.40414e-12	1.65001e-09
TRINITY_DN97320_c4_g4	10	24	9	34	3	1	2	8	2	7	8	0	0	-2.35877	-1.34451	5.80298e-06	0.000329799
TRINITY_DN87772_c0_g1	41	67	126	76	9	6	13	6	10	5	35	27	27	-2.35663	0.487546	1.14363e-09	1.7248e-07
TRINITY_DN111439_c0_g1	1190	3653	5324	3160	500	232	903	535	501	559	597	1094	808	-2.35416	5.77589	3.31198e-23	7.71313e-20
TRINITY_DN99350_c0_g7	12	16	12	15	3	2	2	5	3	0	2	5	2	-2.34767	-1.65609	1.2922e-07	1.18104e-05
TRINITY_DN102491_c12_g1	5	27	11	17	3	2	2	0	3	1	7	4	2	-2.34622	-1.63526	5.50109e-07	4.25935e-05
TRINITY_DN113766_c2_g4	12	69	39	46	4	9	11	8	8	10	7	4	6	-2.34292	-0.414361	8.27859e-13	2.62749e-10
TRINITY_DN90235_c0_g1	7	19	17	11	2	2	5	3	2	2	0	2	5	-2.33862	-1.71885	3.42191e-08	3.59686e-06
TRINITY_DN110417_c0_g5	14	45	71	53	12	2	12	8	4	10	8	11	10	-2.33357	-0.28326	1.02841e-14	5.01131e-12
TRINITY_DN106864_c4_g7	12	30	44	35	3	2	11	4	3	4	6	19	0	-2.32181	-0.788151	8.9886e-08	8.58739e-06
TRINITY_DN106233_c1_g2	7	41	10	32	1	4	6	3	0	1	10	6	6	-2.3188	-1.18463	1.69572e-06	0.000113378
TRINITY_DN102905_c0_g9	40	83	80	79	11	6	31	11	13	13	12	19	12	-2.31113	0.365521	5.75551e-21	9.64569e-18
TRINITY_DN95295_c1_g3	14	25	12	26	3	0	5	3	3	4	10	2	5	-2.30192	-1.28829	1.50802e-08	1.73905e-06
TRINITY_DN103818_c0_g2	53	152	107	116	35	7	49	17	20	15	17	16	18	-2.30035	0.924274	1.47569e-15	8.70473e-13
TRINITY_DN112851_c2_g5	7	26	31	20	4	4	3	6	3	2	3	2	9	-2.29776	-1.22844	1.64869e-09	2.39777e-07
TRINITY_DN76880_c0_g1	23	112	74	46	10	11	9	21	6	13	9	14	17	-2.29181	0.194201	7.91269e-13	2.52477e-10
TRINITY_DN110539_c5_g1	16	59	28	92	10	7	8	6	14	14	11	1	8	-2.28839	-0.213801	1.75068e-09	2.5297e-07
TRINITY_DN106991_c0_g8	6	14	9	10	0	2	1	3	3	0	2	2	4	-2.28096	-2.03792	3.40012e-06	0.00020807
TRINITY_DN105500_c2_g1	14	22	25	52	3	3	12	12	2	9	2	3	4	-2.28051	-0.86525	4.38972e-09	5.81799e-07
TRINITY_DN82750_c0_g1	11	41	26	34	8	3	16	3	3	5	6	2	4	-2.26228	-0.877042	1.47242e-10	2.73048e-08
TRINITY_DN96292_c0_g1	358	1121	1333	993	43	31	137	175	185	206	280	286	453	-2.25614	4.00432	6.73986e-09	8.52932e-07
TRINITY_DN105840_c1_g2	7	15	14	21	2	5	3	0	1	3	4	2	5	-2.25211	-1.64685	1.97491e-07	1.71335e-05
TRINITY_DN92480_c0_g1	4	33	33	27	4	1	15	5	3	1	2	6	6	-2.24638	-1.09165	8.18029e-08	7.89934e-06
TRINITY_DN91102_c4_g3	7	12	10	22	4	1	6	2	0	2	4	0	4	-2.24184	-1.77451	7.97089e-07	5.86763e-05
TRINITY_DN126607_c0_g1	35	124	79	66	12	8	20	10	9	9	15	37	23	-2.23746	0.468186	5.42608e-13	1.77558e-10
TRINITY_DN89067_c0_g1	346	893	364	774	130	171	253	65	74	45	119	79	160	-2.23486	3.39977	7.42598e-10	1.17222e-07
TRINITY_DN112113_c1_g2	53	146	58	118	17	14	31	5	24	14	25	24	22	-2.23397	0.775723	1.03246e-13	4.02485e-11
TRINITY_DN104861_c1_g1	70	202	89	110	25	21	32	13	12	14	26	50	35	-2.21837	1.12118	3.45779e-12	9.36642e-10
TRINITY_DN109431_c2_g1	91	196	258	254	15	5	26	28	27	8	72	72	154	-2.21734	1.81291	8.03555e-06	0.000437049
TRINITY_DN113231_c0_g2	7	23	19	45	3	5	4	5	2	7	6	5	4	-2.21146	-1.10373	3.53171e-09	4.77252e-07
TRINITY_DN85973_c0_g1	17	42	36	34	1	5	5	18	5	1	3	10	14	-2.20983	-0.646473	1.02655e-07	9.62774e-06
TRINITY_DN88416_c0_g1	9	58	29	36	0	8	9	1	3	7	9	10	12	-2.20164	-0.678713	2.51397e-07	2.12847e-05
TRINITY_DN105344_c2_g2	12	64	37	40	7	4	14	6	9	4	6	8	13	-2.19881	-0.478634	3.82389e-13	1.29623e-10
TRINITY_DN112024_c2_g5	34	114	72	77	2	21	11	9	2	11	15	26	43	-2.19864	0.442841	3.44565e-06	0.000210307
TRINITY_DN111660_c1_g1	9	32	18	20	3	3	7	2	5	2	3	7	5	-2.19549	-1.26267	1.58637e-09	2.31466e-07
TRINITY_DN101869_c1_g2	19	81	33	39	8	13	11	8	5	1	11	12	10	-2.19508	-0.286676	5.92382e-09	7.60395e-07
TRINITY_DN88394_c2_g3	11	29	33	14	4	2	0	8	3	0	6	10	9	-2.19082	-1.12126	1.43768e-06	9.84e-05
TRINITY_DN89828_c0_g2	10	38	29	35	2	1	7	4	2	9	8	5	15	-2.1886	-0.868128	3.77663e-10	6.37696e-08
TRINITY_DN108186_c3_g1	8	30	25	15	5	1	2	4	1	4	5	7	8	-2.18213	-1.27444	1.3284e-08	1.54682e-06
TRINITY_DN99327_c1_g1	19	53	16	57	4	8	11	2	6	1	10	14	13	-2.18206	-0.510539	7.43611e-08	7.24706e-06
TRINITY_DN112922_c1_g2	106	309	347	257	32	38	87	40	69	56	48	61	57	-2.1755	2.16637	2.50151e-23	6.06183e-20
TRINITY_DN45789_c0_g1	11	60	83	45	4	4	10	7	4	3	26	12	24	-2.17328	-0.144031	4.42957e-07	3.52002e-05
TRINITY_DN90238_c1_g5	12	77	62	65	10	11	6	9	2	5	2	16	38	-2.1678	-0.051683	5.31715e-06	0.00030598
TRINITY_DN101186_c1_g1	28	68	58	47	3	3	7	12	14	13	9	12	29	-2.16756	-0.0441454	5.64539e-11	1.17714e-08
TRINITY_DN99609_c2_g2	785	1667	1463	1354	182	214	311	272	131	171	310	554	574	-2.16644	4.59028	2.06251e-14	9.29279e-12
TRINITY_DN100481_c0_g5	5	19	25	24	1	2	0	6	2	1	6	5	11	-2.16153	-1.381	6.66017e-07	5.02024e-05
TRINITY_DN93152_c0_g2	16	29	13	23	0	1	2	7	2	10	3	8	9	-2.16018	-1.16617	2.95762e-06	0.000184415
TRINITY_DN98557_c0_g1	15	24	27	29	10	6	12	3	3	1	3	3	6	-2.15823	-0.996146	1.70264e-08	1.93118e-06
TRINITY_DN96000_c1_g1	239	672	559	557	109	77	158	87	51	83	123	139	194	-2.14071	3.17205	1.82555e-22	3.85131e-19
TRINITY_DN107899_c0_g1	47	139	96	164	12	34	29	15	12	21	23	28	36	-2.13855	0.998269	1.25681e-12	3.81343e-10
TRINITY_DN12709_c0_g1	55	202	242	188	17	40	64	19	42	42	42	24	30	-2.13724	1.58389	4.90974e-12	1.27969e-09
TRINITY_DN95841_c0_g3	36	155	53	201	13	15	31	2	10	10	52	30	49	-2.13612	0.936474	3.6577e-06	0.000221061
TRINITY_DN111191_c1_g2	11	18	22	17	2	2	3	3	3	4	6	7	4	-2.1319	-1.38709	7.4703e-09	9.28336e-07
TRINITY_DN89833_c0_g1	13	48	38	50	5	2	3	12	13	14	7	4	11	-2.12876	-0.487621	5.55894e-10	9.02117e-08
TRINITY_DN92272_c1_g6	29	59	57	69	14	2	17	8	7	5	13	21	24	-2.12636	0.0338265	9.75296e-13	3.03632e-10
TRINITY_DN92282_c2_g3	10	15	6	24	1	1	9	5	2	3	3	3	1	-2.12388	-1.63932	4.23427e-06	0.000251007
TRINITY_DN111713_c1_g3	14	38	41	33	2	7	11	8	2	6	5	10	12	-2.1227	-0.667337	1.70348e-11	3.97233e-09
TRINITY_DN97321_c1_g3	9	22	23	19	3	1	6	5	8	7	3	1	2	-2.12261	-1.32475	3.12439e-08	3.31325e-06
TRINITY_DN114082_c1_g1	119	252	211	281	28	46	73	28	34	39	57	46	92	-2.12219	1.98339	3.42188e-18	3.42803e-15
TRINITY_DN89713_c0_g1	6	42	46	50	11	4	6	7	0	0	4	15	21	-2.11498	-0.577495	5.40364e-05	0.00223786
TRINITY_DN103825_c2_g2	20	34	36	62	3	3	8	9	4	11	10	13	16	-2.11395	-0.42898	1.98476e-12	5.72206e-10
TRINITY_DN110664_c1_g2	53	73	73	120	9	6	18	6	8	8	48	27	45	-2.11368	0.61997	6.47168e-07	4.89875e-05
TRINITY_DN101190_c0_g1	6	16	11	18	0	1	5	3	5	1	5	2	3	-2.11276	-1.74469	7.77231e-07	5.74267e-05
TRINITY_DN92649_c4_g1	25	69	30	61	2	11	13	7	16	12	8	5	19	-2.10985	-0.153296	1.54128e-09	2.25999e-07
TRINITY_DN102170_c4_g2	22	57	44	36	9	6	19	8	7	9	8	8	8	-2.10663	-0.336073	5.02009e-14	2.0984e-11
TRINITY_DN96972_c2_g4	5	19	11	23	3	1	4	1	3	3	6	3	4	-2.10638	-1.62103	2.58884e-07	2.18361e-05
TRINITY_DN83081_c0_g1	76	210	169	153	20	28	31	35	17	19	42	43	82	-2.10309	1.48663	1.74152e-13	6.39944e-11
TRINITY_DN114938_c5_g3	13	37	41	44	0	4	15	5	9	12	7	5	11	-2.09743	-0.595542	1.06368e-10	2.05098e-08
TRINITY_DN99417_c0_g2	10	28	18	21	3	6	9	3	2	2	4	3	7	-2.09515	-1.25403	1.38688e-08	1.60866e-06
TRINITY_DN93848_c1_g3	598	2003	2237	2507	546	345	809	378	132	171	235	450	558	-2.09022	4.96687	7.34848e-11	1.48562e-08
TRINITY_DN101622_c0_g1	7	24	44	25	2	3	15	6	3	1	8	4	9	-2.08644	-0.977356	1.23994e-07	1.13908e-05
TRINITY_DN109438_c1_g1	25	43	24	52	6	6	12	5	11	15	6	10	4	-2.08515	-0.439751	3.04289e-10	5.26189e-08
TRINITY_DN102609_c1_g4	11	47	52	34	5	9	7	6	7	7	2	14	14	-2.08377	-0.508546	2.07203e-09	2.9326e-07
TRINITY_DN96948_c5_g1	26	50	49	34	6	18	9	16	6	3	8	10	5	-2.07846	-0.288753	3.9492e-07	3.18223e-05
TRINITY_DN106828_c1_g1	17	38	29	57	9	0	5	14	4	6	13	7	15	-2.07353	-0.524358	3.09303e-09	4.24042e-07
TRINITY_DN94455_c6_g4	118	351	257	371	45	88	129	38	24	28	48	92	53	-2.06648	2.29308	7.77863e-09	9.61323e-07
TRINITY_DN112658_c2_g2	30	69	35	83	32	10	29	16	2	2	4	8	10	-2.06568	0.0698048	2.90829e-05	0.0013193
TRINITY_DN106171_c1_g7	6	23	14	22	1	3	11	3	2	2	4	5	2	-2.06101	-1.47564	2.46575e-07	2.09258e-05
TRINITY_DN104706_c4_g2	17	55	43	29	1	9	11	2	13	8	2	17	12	-2.0549	-0.461267	1.96146e-06	0.000128949
TRINITY_DN113990_c1_g2	15	36	43	22	6	2	15	1	11	2	8	10	8	-2.0531	-0.726804	4.32756e-08	4.44609e-06
TRINITY_DN90917_c2_g5	44	66	35	59	4	15	13	16	16	3	12	20	16	-2.04866	0.093774	3.94827e-08	4.10135e-06
TRINITY_DN64994_c0_g1	4	24	21	32	4	4	10	0	3	4	2	8	5	-2.04428	-1.24801	5.03392e-07	3.93502e-05
TRINITY_DN90678_c0_g2	17	23	68	58	14	8	8	9	5	4	14	13	10	-2.03983	-0.295599	4.09613e-09	5.449e-07
TRINITY_DN93647_c3_g1	13	41	43	30	5	1	7	11	4	13	8	10	8	-2.03831	-0.637428	3.14869e-10	5.41351e-08
TRINITY_DN74373_c0_g1	8	29	21	18	4	6	7	4	8	3	1	2	4	-2.03599	-1.25833	2.58784e-07	2.18361e-05
TRINITY_DN94767_c2_g1	111	313	274	269	42	6	67	90	43	41	65	86	99	-2.03522	2.14601	9.33595e-11	1.8377e-08
TRINITY_DN111028_c1_g4	12	76	30	40	3	11	17	10	3	6	11	11	8	-2.03454	-0.388766	4.04542e-08	4.18117e-06
TRINITY_DN102370_c0_g2	10	21	17	25	6	4	4	1	2	7	3	7	4	-2.03407	-1.29605	3.90138e-08	4.05803e-06
TRINITY_DN106708_c0_g1	259	964	578	837	203	64	298	202	136	121	132	105	128	-2.03356	3.54244	3.62233e-16	2.46983e-13
TRINITY_DN111104_c3_g1	17	43	29	41	7	2	13	6	5	7	8	10	12	-2.0318	-0.600082	5.67664e-13	1.83745e-10
TRINITY_DN104861_c1_g2	53	175	97	92	17	36	36	11	14	16	12	38	40	-2.03144	0.989316	1.70084e-08	1.93037e-06
TRINITY_DN109200_c0_g2	185	461	329	352	55	30	80	90	111	121	101	58	79	-2.02954	2.63854	3.55859e-15	1.92209e-12
TRINITY_DN95223_c0_g1	38	148	77	108	24	30	40	9	7	5	19	16	42	-2.02933	0.781398	5.91251e-07	4.53096e-05
TRINITY_DN118439_c0_g1	6	17	25	16	5	5	2	2	2	3	1	4	9	-2.02726	-1.46176	1.70508e-06	0.000113902
TRINITY_DN111295_c0_g6	10	18	27	20	3	5	7	0	4	3	4	9	5	-2.02398	-1.25484	1.36053e-07	1.23656e-05
TRINITY_DN97337_c2_g1	27	73	58	38	12	2	17	10	6	13	12	19	19	-2.02308	-0.030435	9.68231e-12	2.39483e-09
TRINITY_DN98755_c2_g4	10	58	36	50	8	9	13	0	1	1	13	9	25	-2.02216	-0.440824	7.96574e-05	0.00310901
TRINITY_DN114825_c1_g2	71	116	115	158	22	31	32	36	14	19	24	27	48	-2.01884	1.15376	3.60249e-15	1.93995e-12
TRINITY_DN93064_c3_g4	7	29	30	14	1	4	8	1	2	3	6	6	12	-2.01792	-1.20553	1.07178e-06	7.59308e-05
TRINITY_DN104015_c0_g1	24	54	20	57	8	7	9	3	10	13	14	3	18	-2.00462	-0.339365	2.70842e-08	2.92084e-06
TRINITY_DN104969_c2_g2	13	41	21	42	12	7	16	3	5	1	8	3	7	-2.00143	-0.738717	2.07414e-07	1.78903e-05
TRINITY_DN107766_c0_g2	40	120	155	121	6	4	32	38	20	17	28	36	66	-2.00104	1.00846	3.11173e-08	3.30373e-06
TRINITY_DN112385_c5_g2	16	38	41	76	7	5	18	2	3	3	22	9	24	-1.99743	-0.279561	1.45522e-06	9.93351e-05
TRINITY_DN89514_c0_g1	10	39	33	28	0	3	15	7	1	4	10	3	19	-1.99606	-0.820878	5.34385e-06	0.00030704
TRINITY_DN75847_c0_g1	10	31	29	30	2	8	5	9	6	4	4	6	9	-1.99513	-0.923271	2.84001e-09	3.90849e-07
TRINITY_DN8219_c0_g1	57	82	38	108	17	18	19	30	21	19	11	13	13	-1.99469	0.542662	1.57891e-09	2.30564e-07
TRINITY_DN99509_c0_g3	42	81	76	109	16	8	8	10	23	21	34	27	21	-1.99288	0.57798	6.29194e-11	1.29539e-08
TRINITY_DN91202_c1_g1	5	12	13	18	1	1	8	4	0	3	2	1	6	-1.98825	-1.78918	3.40088e-06	0.00020807
TRINITY_DN91911_c0_g2	31	113	114	93	24	9	38	12	6	6	19	54	26	-1.98527	0.710851	2.83596e-07	2.36216e-05
TRINITY_DN91220_c0_g1	120	319	298	275	82	33	74	42	30	27	61	73	158	-1.98276	2.23776	4.76495e-11	1.00881e-08
TRINITY_DN101605_c0_g3	22	113	74	113	18	19	26	7	5	11	33	11	37	-1.9803	0.551099	1.02188e-07	9.58975e-06
TRINITY_DN101150_c7_g1	19	42	39	50	4	11	11	11	6	9	11	8	11	-1.97908	-0.386477	2.14123e-12	6.07547e-10
TRINITY_DN107616_c4_g5	3	22	23	19	6	2	6	2	4	2	3	6	4	-1.97823	-1.43346	9.99579e-07	7.14003e-05
TRINITY_DN102090_c0_g1	253	833	1056	1027	167	146	342	194	88	106	167	240	252	-1.97801	3.80119	8.33298e-16	5.26157e-13
TRINITY_DN97462_c0_g3	6	19	13	28	0	3	6	8	4	3	3	5	3	-1.97476	-1.43862	5.70288e-07	4.39661e-05
TRINITY_DN105208_c4_g1	15	19	26	45	2	4	20	16	1	7	5	3	2	-1.97411	-0.842328	2.78734e-05	0.00127119
TRINITY_DN106089_c0_g1	307	915	913	863	224	49	325	215	158	171	108	275	163	-1.97038	3.76631	1.30753e-13	4.96758e-11
TRINITY_DN107538_c1_g2	55	122	75	105	13	13	34	27	15	23	33	14	36	-1.96847	0.813974	1.57716e-15	9.03577e-13
TRINITY_DN83775_c0_g3	53	176	117	135	17	35	52	56	36	36	15	0	5	-1.96544	1.17605	0.000400497	0.0121061
TRINITY_DN93152_c0_g1	28	55	37	67	3	3	6	14	4	19	13	19	29	-1.95931	-0.0778786	4.02856e-07	3.23226e-05
TRINITY_DN112569_c1_g1	33	105	41	41	8	15	27	10	12	5	11	17	24	-1.95691	0.163775	1.5976e-08	1.82707e-06
TRINITY_DN112735_c0_g2	45	111	109	152	24	10	51	7	24	24	26	20	53	-1.95496	0.96703	9.32695e-12	2.31652e-09
TRINITY_DN112650_c3_g1	12	43	12	39	9	6	5	6	7	3	10	4	7	-1.95299	-0.845458	1.61666e-07	1.43872e-05
TRINITY_DN89993_c0_g1	27	34	32	65	11	11	7	12	8	4	7	6	25	-1.95266	-0.280129	2.62899e-08	2.85027e-06
TRINITY_DN95614_c9_g1	10	21	24	17	4	2	7	7	4	1	3	8	5	-1.94914	-1.28252	4.45355e-08	4.56094e-06
TRINITY_DN113437_c1_g4	37	103	105	91	11	11	19	12	20	21	14	31	55	-1.94518	0.691794	3.94098e-11	8.47368e-09
TRINITY_DN113062_c2_g3	750	1802	1513	2126	404	211	991	220	247	276	479	306	525	-1.94188	4.83913	5.6956e-14	2.33718e-11
TRINITY_DN94420_c1_g1	15	43	31	27	9	6	11	2	0	0	9	14	17	-1.9411	-0.696538	5.27545e-05	0.00219236
TRINITY_DN107364_c1_g4	34	64	70	108	5	5	11	22	6	22	53	13	21	-1.93653	0.425337	5.03459e-06	0.000291418
TRINITY_DN113074_c0_g1	56	177	51	132	36	28	59	19	11	26	10	14	35	-1.9357	1.00892	3.28645e-07	2.70088e-05
TRINITY_DN115059_c4_g2	15	55	16	42	7	9	7	4	8	6	11	12	6	-1.9326	-0.591847	7.62635e-08	7.41231e-06
TRINITY_DN114152_c0_g2	41	136	151	150	7	11	26	29	14	27	56	21	86	-1.93247	1.14491	3.84293e-07	3.10835e-05
TRINITY_DN92732_c2_g2	55	113	80	150	23	24	40	22	25	11	32	23	28	-1.92869	0.95384	7.16858e-15	3.63131e-12
TRINITY_DN97178_c0_g1	9	21	16	30	5	7	3	0	1	4	12	5	4	-1.92413	-1.23567	3.52145e-05	0.00155612
TRINITY_DN112727_c0_g1	220	518	434	673	50	49	75	72	127	255	128	161	125	-1.92375	3.10057	7.71306e-09	9.53877e-07
TRINITY_DN103954_c3_g2	33	128	38	78	9	24	19	2	7	12	19	25	39	-1.92188	0.436716	1.35865e-05	0.000688043
TRINITY_DN114704_c2_g3	70	166	85	198	38	32	48	9	9	21	39	48	56	-1.91961	1.31863	1.05188e-07	9.84478e-06
TRINITY_DN97944_c0_g5	26	76	88	85	17	13	19	18	13	13	8	35	18	-1.91886	0.408468	3.03465e-12	8.35879e-10
TRINITY_DN94925_c0_g2	35	113	58	112	24	14	27	24	19	17	17	18	19	-1.91879	0.61323	5.81001e-16	3.80242e-13
TRINITY_DN96012_c4_g6	16	36	29	16	3	6	13	5	4	1	4	16	7	-1.91825	-0.876484	3.23141e-06	0.000199196
TRINITY_DN98651_c0_g2	98	279	215	225	33	46	64	40	32	33	51	73	106	-1.91807	1.95801	1.22391e-14	5.83707e-12
TRINITY_DN122748_c0_g1	185	566	434	641	107	108	324	89	60	66	91	97	103	-1.91423	3.06134	2.25936e-10	4.01539e-08
TRINITY_DN83552_c0_g1	120	297	344	247	78	72	96	35	28	21	44	116	90	-1.91279	2.26674	6.78916e-08	6.67114e-06
TRINITY_DN96485_c4_g3	14	45	53	43	8	10	11	8	6	10	6	10	19	-1.91067	-0.348219	3.86472e-11	8.31968e-09
TRINITY_DN114660_c0_g1	10	44	23	30	4	4	12	9	6	2	11	5	8	-1.91049	-0.829364	6.86913e-09	8.66235e-07
TRINITY_DN107716_c2_g2	26	48	33	81	11	5	22	17	2	14	20	7	13	-1.90684	-0.076588	6.86238e-09	8.65993e-07
TRINITY_DN90003_c0_g2	128	439	536	408	84	73	118	11	69	40	114	164	198	-1.89324	2.79085	2.38459e-06	0.000152631
TRINITY_DN94032_c0_g1	45	175	311	114	19	39	34	33	19	24	39	85	73	-1.89241	1.58518	4.89661e-07	3.84781e-05
TRINITY_DN90919_c1_g3	19	58	90	49	10	2	11	17	23	8	15	14	27	-1.89117	0.0953832	2.0024e-08	2.22671e-06
TRINITY_DN104834_c0_g6	69	122	258	195	29	18	36	39	26	27	69	72	67	-1.89061	1.61695	1.05873e-10	2.04466e-08
TRINITY_DN103469_c0_g2	190	478	267	365	85	70	103	88	52	97	77	98	112	-1.88685	2.66779	1.05157e-19	1.41313e-16
TRINITY_DN111693_c0_g2	69	134	85	130	29	23	27	14	23	26	51	17	44	-1.88653	1.08207	7.55918e-11	1.51795e-08
TRINITY_DN94142_c2_g1	418	963	275	823	108	118	303	105	169	112	240	168	237	-1.88459	3.61571	5.50845e-11	1.15396e-08
TRINITY_DN105712_c3_g1	3	14	13	14	2	1	5	3	2	3	1	4	4	-1.88293	-1.85783	1.74441e-05	0.000851417
TRINITY_DN102031_c7_g1	12	24	30	31	9	2	10	10	4	6	5	8	3	-1.88286	-0.915825	4.48353e-09	5.92918e-07
TRINITY_DN93308_c1_g1	427	1462	1225	1108	329	99	319	242	176	219	212	528	395	-1.88084	4.29179	2.57876e-13	9.08502e-11
TRINITY_DN106707_c0_g4	31	115	117	96	9	21	31	14	8	17	30	27	54	-1.87768	0.778117	8.49809e-09	1.04091e-06
TRINITY_DN105237_c1_g1	20	55	51	49	11	9	15	8	7	5	12	17	20	-1.87729	-0.161046	2.79606e-12	7.79775e-10
TRINITY_DN106510_c1_g4	6	25	10	16	4	2	5	5	1	3	5	5	3	-1.87335	-1.55515	4.03331e-06	0.000240606
TRINITY_DN109395_c2_g1	551	1722	1367	1452	254	365	403	317	140	148	303	422	633	-1.86977	4.57325	1.30229e-10	2.44278e-08
TRINITY_DN98773_c0_g1	20	32	27	39	8	5	14	7	9	8	10	3	8	-1.86722	-0.630596	3.07133e-10	5.30083e-08
TRINITY_DN96511_c1_g1	10	23	34	12	6	2	10	3	7	1	5	6	9	-1.85394	-1.13673	1.29196e-06	8.96927e-05
TRINITY_DN92480_c0_g3	120	410	293	357	70	99	136	8	15	21	100	105	137	-1.85234	2.46942	0.000150344	0.00531125
TRINITY_DN84314_c0_g1	22	57	80	51	24	4	13	23	4	12	7	23	17	-1.85075	0.0892921	1.94438e-07	1.69176e-05
TRINITY_DN103796_c7_g3	11	43	26	26	7	8	8	4	4	6	4	10	12	-1.8465	-0.799692	3.67807e-08	3.83911e-06
TRINITY_DN108630_c2_g5	13	70	55	54	15	6	14	13	11	5	22	14	11	-1.84604	-0.0770527	9.21312e-10	1.42917e-07
TRINITY_DN101560_c0_g1	165	417	113	361	54	89	86	49	47	65	95	45	111	-1.84394	2.38806	1.83254e-08	2.06546e-06
TRINITY_DN49430_c0_g1	17	40	19	45	7	4	16	4	14	12	5	3	9	-1.83862	-0.619694	1.52582e-07	1.36875e-05
TRINITY_DN56941_c0_g1	157	447	385	452	91	105	169	100	49	67	92	53	133	-1.83847	2.7733	3.13949e-12	8.5951e-10
TRINITY_DN112813_c6_g1	7	37	37	32	5	7	14	8	8	9	5	4	6	-1.83275	-0.750339	2.39287e-08	2.62765e-06
TRINITY_DN85415_c0_g1	588	1373	783	1488	283	307	574	128	119	113	346	292	484	-1.83201	4.35851	6.32746e-08	6.28268e-06
TRINITY_DN89660_c0_g1	748	1585	1619	1667	245	125	294	431	367	387	373	648	753	-1.82946	4.77247	1.17259e-12	3.58825e-10
TRINITY_DN86666_c0_g1	13	22	15	34	6	2	8	14	3	5	4	5	5	-1.8248	-1.06534	3.68318e-07	2.98857e-05
TRINITY_DN112093_c0_g1	30	34	87	102	19	7	19	25	25	14	15	12	19	-1.81604	0.349164	1.09382e-09	1.65804e-07
TRINITY_DN110456_c2_g2	22	69	57	64	8	7	21	9	24	17	20	5	19	-1.81212	0.1021	1.01979e-09	1.56181e-07
TRINITY_DN85354_c0_g1	185	390	360	373	106	65	126	22	16	23	102	150	267	-1.8078	2.70342	9.01636e-05	0.0034452
TRINITY_DN108901_c4_g2	19	83	85	97	21	20	29	6	6	7	22	20	36	-1.80678	0.447304	6.05678e-07	4.63162e-05
TRINITY_DN107344_c1_g3	693	1712	1502	1638	250	252	529	332	237	247	496	464	783	-1.80617	4.74755	4.96204e-16	3.30782e-13
TRINITY_DN103747_c1_g1	27	62	61	67	23	10	19	12	7	13	9	27	15	-1.80478	0.161848	1.15428e-10	2.20201e-08
TRINITY_DN105922_c0_g1	23	33	68	56	5	8	23	12	8	10	12	13	25	-1.80418	-0.0868283	3.45703e-10	5.85938e-08
TRINITY_DN90910_c5_g1	35	44	59	77	20	12	24	13	6	11	13	12	29	-1.80129	0.184793	1.54433e-10	2.85204e-08
TRINITY_DN97494_c2_g4	84	275	418	336	77	50	151	44	42	45	72	91	112	-1.79909	2.37358	1.90885e-11	4.37163e-09
TRINITY_DN114597_c9_g1	27	49	36	108	19	9	33	31	4	12	15	8	5	-1.79572	0.150154	1.03751e-05	0.000544798
TRINITY_DN114379_c0_g2	15	73	49	34	9	3	10	10	14	8	10	13	31	-1.79493	-0.185398	6.39056e-08	6.33482e-06
TRINITY_DN100871_c2_g1	55	90	105	175	22	8	32	35	45	30	34	27	36	-1.79309	1.07735	1.38194e-12	4.15907e-10
TRINITY_DN111720_c2_g1	241	553	640	529	129	105	206	87	74	87	123	197	267	-1.79084	3.26593	7.38241e-13	2.35977e-10
TRINITY_DN107344_c1_g5	433	1272	1035	836	171	181	391	201	148	172	298	263	524	-1.7885	4.12713	5.10443e-14	2.12375e-11
TRINITY_DN101786_c2_g3	9	36	19	29	6	5	12	8	8	8	2	3	5	-1.78772	-0.957123	2.35357e-07	2.00497e-05
TRINITY_DN104460_c0_g1	21	75	49	50	8	6	17	7	20	12	13	22	18	-1.78518	0.00823907	2.4218e-10	4.27023e-08
TRINITY_DN90072_c0_g1	9	27	26	26	10	5	5	5	4	10	2	6	7	-1.7837	-1.00907	3.5552e-07	2.89258e-05
TRINITY_DN92987_c2_g3	47	159	145	126	22	30	32	28	20	28	43	50	41	-1.78358	1.22748	3.15307e-13	1.09153e-10
TRINITY_DN109582_c0_g2	15	29	31	57	12	4	16	17	11	2	3	4	14	-1.78292	-0.517934	1.01075e-06	7.20099e-05
TRINITY_DN101779_c1_g1	21	53	48	60	21	2	24	15	12	11	12	6	13	-1.78182	-0.0842059	1.69962e-09	2.46386e-07
TRINITY_DN104431_c3_g5	43	137	68	88	12	27	21	21	22	35	16	31	23	-1.77841	0.77772	4.20017e-09	5.57501e-07
TRINITY_DN90368_c0_g1	49	174	77	124	26	33	52	20	20	32	22	19	41	-1.77722	1.07706	4.11702e-10	6.88045e-08
TRINITY_DN110628_c0_g1	47	56	70	123	3	9	19	30	32	23	28	28	23	-1.76997	0.624212	2.33843e-07	1.99302e-05
TRINITY_DN102810_c3_g1	180	438	284	488	96	73	123	85	64	78	107	118	152	-1.76808	2.7721	1.26987e-20	2.05148e-17
TRINITY_DN94072_c1_g5	11	46	49	43	12	9	19	5	3	2	12	16	15	-1.76036	-0.371247	5.94634e-07	4.55299e-05
TRINITY_DN55440_c0_g1	101	317	310	308	74	72	76	107	27	31	58	83	119	-1.7564	2.3208	3.93865e-09	5.26293e-07
TRINITY_DN90212_c1_g2	167	523	467	484	102	106	136	96	66	74	87	176	194	-1.75607	2.9827	4.10441e-13	1.38348e-10
TRINITY_DN105344_c2_g1	66	141	162	161	23	26	46	29	48	39	45	31	58	-1.75505	1.41533	5.15376e-17	4.20083e-14
TRINITY_DN93719_c1_g1	42	126	69	130	27	26	31	11	21	24	29	28	33	-1.7535	0.878749	1.37982e-11	3.29031e-09
TRINITY_DN91557_c0_g4	94	330	214	243	34	46	60	45	33	61	68	104	119	-1.74993	2.10649	7.37795e-11	1.48822e-08
TRINITY_DN88394_c2_g2	27	73	51	66	20	9	13	23	10	12	16	20	17	-1.74875	0.180849	3.26025e-12	8.89853e-10
TRINITY_DN99557_c1_g2	12	16	14	23	5	1	5	4	5	4	6	5	8	-1.7473	-1.3272	7.45116e-07	5.52359e-05
TRINITY_DN98159_c0_g2	42	101	62	103	26	15	26	32	12	19	25	11	37	-1.7439	0.667441	1.3471e-11	3.22086e-09
TRINITY_DN124966_c0_g1	23	62	47	55	12	11	7	15	12	7	20	17	20	-1.73804	-0.0122192	2.18014e-10	3.88615e-08
TRINITY_DN92975_c0_g2	31	74	119	114	35	15	45	9	14	11	22	50	14	-1.73536	0.748511	2.31724e-06	0.000148936
TRINITY_DN89944_c0_g1	17	40	24	25	7	3	10	8	4	9	6	9	16	-1.73475	-0.725728	1.55739e-08	1.786e-06
TRINITY_DN114274_c5_g1	23	65	34	39	10	11	9	5	5	10	10	20	28	-1.7338	-0.188039	6.31712e-07	4.79188e-05
TRINITY_DN110459_c0_g2	86	193	145	182	38	12	41	36	55	56	72	40	60	-1.7325	1.63228	2.04895e-11	4.66272e-09
TRINITY_DN97169_c1_g1	23	56	71	62	8	9	27	13	8	11	17	23	25	-1.7322	0.137732	1.75888e-11	4.06975e-09
TRINITY_DN92001_c0_g1	24	57	18	49	9	4	18	15	7	11	14	7	16	-1.73218	-0.300227	2.9343e-08	3.14515e-06
TRINITY_DN77553_c0_g1	105	302	270	274	32	73	78	95	58	47	55	94	75	-1.73081	2.23188	1.49329e-11	3.54383e-09
TRINITY_DN115163_c0_g1	19	59	35	32	3	5	14	14	8	22	14	5	12	-1.7285	-0.333852	6.5442e-07	4.94529e-05
TRINITY_DN92913_c0_g1	86	127	100	184	56	16	82	30	25	47	30	30	33	-1.72525	1.38841	1.79284e-09	2.58437e-07
TRINITY_DN93373_c5_g2	91	267	228	308	95	43	153	39	59	83	57	22	20	-1.72005	2.12209	6.21052e-06	0.000350105
TRINITY_DN85714_c0_g1	30	70	60	55	22	15	25	12	11	12	12	20	15	-1.71605	0.20834	9.52452e-11	1.86458e-08
TRINITY_DN111053_c0_g1	29	111	79	111	12	13	29	16	31	43	23	18	26	-1.70979	0.715549	1.05468e-09	1.60686e-07
TRINITY_DN100332_c1_g1	20	33	16	42	11	5	16	10	7	5	7	3	13	-1.70663	-0.652087	2.74389e-07	2.30032e-05
TRINITY_DN93512_c5_g1	285	807	1369	851	170	105	180	183	224	241	363	304	415	-1.70518	3.99603	9.7191e-11	1.8944e-08
TRINITY_DN104877_c8_g1	37	80	105	55	12	13	36	23	11	17	9	39	37	-1.69795	0.562389	5.20389e-08	5.23665e-06
TRINITY_DN100185_c1_g3	31	75	82	96	23	8	27	33	6	19	14	21	44	-1.68991	0.543688	3.14806e-09	4.306e-07
TRINITY_DN103245_c0_g1	70	143	198	141	27	24	30	75	25	45	45	43	69	-1.68485	1.51275	1.74029e-10	3.18767e-08
TRINITY_DN126908_c0_g1	65	264	110	169	35	40	54	42	44	38	34	60	55	-1.6827	1.60821	3.10333e-12	8.50911e-10
TRINITY_DN110152_c1_g1	54	97	102	131	28	19	53	22	31	29	29	22	33	-1.68223	1.00553	1.49262e-15	8.74706e-13
TRINITY_DN103740_c0_g1	120	358	343	262	27	86	24	105	56	46	90	121	168	-1.67828	2.44509	1.29121e-05	0.000657042
TRINITY_DN82625_c0_g1	130	293	159	290	105	19	149	30	31	32	85	102	88	-1.67473	2.17635	3.01001e-06	0.000187386
TRINITY_DN89544_c0_g1	178	530	248	557	79	104	235	42	83	72	150	83	189	-1.67276	2.90648	1.00093e-07	9.42198e-06
TRINITY_DN91039_c0_g1	12	40	37	51	7	0	3	25	8	10	15	17	7	-1.67215	-0.421618	0.000160869	0.00561015
TRINITY_DN107035_c3_g4	16	72	48	60	10	9	17	5	7	19	15	15	35	-1.66787	0.0222679	1.06048e-07	9.90974e-06
TRINITY_DN111493_c0_g2	37	135	142	140	36	20	47	28	36	26	28	35	47	-1.66749	1.17395	1.19531e-15	7.34057e-13
TRINITY_DN91452_c3_g2	105	394	409	361	42	106	68	70	120	102	73	105	115	-1.66539	2.62558	1.81422e-08	2.0461e-06
TRINITY_DN114377_c0_g1	128	393	200	353	67	64	95	84	58	90	105	71	93	-1.66262	2.43345	8.69391e-16	5.45108e-13
TRINITY_DN112582_c3_g1	82	286	161	276	68	58	62	38	41	47	80	75	55	-1.65981	1.99784	1.19916e-10	2.27552e-08
TRINITY_DN103796_c7_g2	918	2815	2281	2126	562	543	995	503	343	429	722	603	926	-1.65835	5.34488	2.71638e-14	1.19097e-11
TRINITY_DN110326_c2_g7	28	61	79	73	13	9	17	21	7	13	13	35	43	-1.65681	0.349377	6.90093e-08	6.76963e-06
TRINITY_DN101408_c1_g1	21	71	55	51	15	11	22	30	13	12	10	14	8	-1.65124	0.0830782	1.60848e-08	1.836e-06
TRINITY_DN95884_c4_g3	6	24	33	39	4	7	8	1	6	10	15	5	10	-1.64979	-0.831148	2.08234e-05	0.00099153
TRINITY_DN103967_c0_g9	7	31	44	39	10	4	8	8	7	5	13	8	18	-1.64817	-0.611293	3.25584e-07	2.68064e-05
TRINITY_DN90804_c0_g1	75	193	125	210	40	37	60	28	51	51	44	53	50	-1.64719	1.6298	6.77616e-15	3.46187e-12
TRINITY_DN98991_c0_g4	85	277	307	180	27	77	39	39	41	74	68	82	123	-1.64417	2.10433	1.41674e-06	9.71152e-05
TRINITY_DN89153_c0_g1	8	50	32	35	9	9	11	4	10	9	7	10	14	-1.64314	-0.556695	2.67328e-07	2.24638e-05
TRINITY_DN88750_c0_g1	460	1140	1644	1289	203	167	367	493	141	170	376	508	859	-1.64272	4.49164	1.72821e-07	1.52738e-05
TRINITY_DN127006_c0_g1	102	308	332	287	90	43	100	101	55	37	61	99	136	-1.63896	2.36441	3.34994e-12	9.10179e-10
TRINITY_DN108427_c0_g1	592	1656	1604	1353	521	258	581	498	265	245	318	538	437	-1.63574	4.71443	9.97314e-14	3.90481e-11
TRINITY_DN89434_c0_g1	99	190	250	156	26	12	34	73	98	66	70	62	70	-1.63273	1.88791	1.59049e-06	0.000107181
TRINITY_DN106008_c3_g1	39	98	55	92	21	26	42	34	8	2	19	25	24	-1.63143	0.60375	3.07122e-05	0.00138376
TRINITY_DN101725_c0_g2	84	227	291	325	64	19	120	37	67	64	96	75	116	-1.62508	2.19604	3.92005e-10	6.58812e-08
TRINITY_DN104729_c1_g3	30	86	30	82	18	15	27	11	16	21	18	11	23	-1.6241	0.291954	1.56147e-08	1.78804e-06
TRINITY_DN100616_c2_g4	198	438	477	351	78	65	101	174	71	53	111	183	264	-1.62259	2.93839	4.06798e-08	4.19482e-06
TRINITY_DN115163_c1_g1	78	198	125	132	28	23	39	41	27	72	61	31	71	-1.61844	1.5115	3.66916e-09	4.92485e-07
TRINITY_DN89985_c1_g1	22	51	65	37	10	8	27	19	5	6	13	18	24	-1.61717	-0.0437351	9.70637e-08	9.17053e-06
TRINITY_DN82446_c0_g2	340	1423	1275	1035	364	259	584	341	234	183	205	335	283	-1.61328	4.31982	1.433e-10	2.66288e-08
TRINITY_DN91511_c0_g2	39	94	96	81	25	11	30	15	21	28	33	24	38	-1.61321	0.728411	1.06788e-12	3.31306e-10
TRINITY_DN106135_c4_g1	13	60	39	65	5	11	17	8	4	17	22	11	26	-1.61153	-0.107678	2.01342e-06	0.000131963
TRINITY_DN92224_c0_g1	16	39	37	37	7	13	18	7	4	14	7	5	17	-1.61005	-0.449459	6.77306e-07	5.08609e-05
TRINITY_DN112946_c2_g4	11	30	44	42	10	12	14	7	11	4	11	9	9	-1.6084	-0.50018	3.30403e-07	2.71285e-05
TRINITY_DN104493_c1_g1	13	31	20	23	5	2	11	7	2	6	10	10	11	-1.60673	-0.941115	6.25159e-07	4.74618e-05
TRINITY_DN89264_c0_g1	83	242	143	247	44	25	106	41	47	61	65	53	78	-1.60629	1.86843	2.2651e-14	1.01041e-11
TRINITY_DN97563_c0_g2	25	40	37	44	13	7	18	18	11	11	10	6	14	-1.60625	-0.250579	3.11783e-09	4.26791e-07
TRINITY_DN111150_c0_g1	544	1559	1072	1531	334	227	524	328	312	432	537	271	377	-1.60354	4.57085	1.98583e-16	1.44757e-13
TRINITY_DN106007_c0_g1	558	1569	1018	1037	236	361	411	235	156	155	311	553	645	-1.60058	4.445	2.73723e-07	2.29581e-05
TRINITY_DN86651_c0_g1	54	131	55	96	16	32	46	18	23	24	17	32	41	-1.6002	0.884114	9.8961e-08	9.32522e-06
TRINITY_DN104138_c4_g1	28	105	85	112	7	18	34	41	13	26	29	23	41	-1.59866	0.754507	1.56054e-08	1.78804e-06
TRINITY_DN103725_c0_g2	83	250	105	188	40	23	56	46	43	81	69	37	61	-1.59843	1.7153	7.10852e-10	1.13007e-07
TRINITY_DN100018_c0_g1	60	105	49	112	25	23	40	19	18	21	19	45	38	-1.59781	0.863079	1.9103e-08	2.141e-06
TRINITY_DN99539_c1_g4	28	68	48	101	26	14	21	29	11	24	19	10	17	-1.59215	0.380198	2.22971e-08	2.4575e-06
TRINITY_DN102018_c0_g2	9	36	17	35	10	6	6	6	9	5	12	7	6	-1.58815	-0.838984	3.07235e-06	0.000191033
TRINITY_DN95223_c0_g2	18	28	21	37	13	7	9	9	3	4	10	8	14	-1.58809	-0.689636	8.46352e-07	6.17703e-05
TRINITY_DN106429_c3_g3	34	98	70	99	16	20	52	15	18	23	29	19	26	-1.58787	0.671374	1.58107e-10	2.91687e-08
TRINITY_DN91981_c1_g1	16	33	49	35	10	9	18	4	5	5	9	13	26	-1.58711	-0.403228	1.49591e-06	0.000101725
TRINITY_DN104887_c1_g2	26	105	94	112	21	15	55	13	17	17	28	32	44	-1.58355	0.779674	1.84531e-09	2.64936e-07
TRINITY_DN112088_c4_g2	16	42	49	31	9	10	20	12	9	11	8	8	14	-1.58316	-0.350641	1.95024e-08	2.17686e-06
TRINITY_DN96012_c3_g1	12	28	26	15	3	7	8	5	9	3	9	6	10	-1.57957	-0.997411	6.5568e-06	0.000366286
TRINITY_DN92913_c0_g2	182	399	365	541	160	66	178	91	100	164	130	101	80	-1.57806	2.93627	4.5096e-11	9.59278e-09
TRINITY_DN109815_c1_g4	12	58	63	51	6	9	19	17	5	16	13	13	34	-1.57697	-0.0360408	6.66929e-07	5.02289e-05
TRINITY_DN96424_c0_g3	56	115	82	105	27	22	37	13	26	21	38	42	45	-1.57653	0.977028	2.36147e-10	4.18442e-08
TRINITY_DN100390_c0_g3	110	251	145	264	89	27	101	49	61	74	56	57	63	-1.5734	2.02998	2.06587e-11	4.69526e-09
TRINITY_DN111804_c0_g1	1018	3045	2938	2893	802	415	1091	548	527	590	1118	918	1278	-1.5733	5.64095	2.10392e-14	9.45561e-12
TRINITY_DN122234_c0_g1	113	234	198	243	61	47	75	42	55	42	75	61	142	-1.57209	2.07346	1.20624e-11	2.91517e-09
TRINITY_DN92895_c0_g1	16	41	47	30	14	6	12	7	10	9	13	14	14	-1.56722	-0.380201	2.10367e-08	2.32287e-06
TRINITY_DN105203_c0_g2	14	30	25	35	11	2	9	7	8	9	7	11	13	-1.56461	-0.714695	7.88864e-08	7.64239e-06
TRINITY_DN112452_c1_g2	32	112	128	80	26	29	40	30	18	25	21	33	30	-1.56455	0.89346	1.00957e-09	1.54928e-07
TRINITY_DN90063_c0_g1	66	179	115	157	35	35	60	31	36	44	71	37	28	-1.56332	1.45928	7.07583e-10	1.12587e-07
TRINITY_DN97632_c0_g1	491	1239	874	1313	380	250	392	292	255	348	429	197	282	-1.56197	4.34014	3.39136e-12	9.2004e-10
TRINITY_DN110376_c1_g1	573	1237	1407	1364	390	331	436	500	269	221	307	425	499	-1.55894	4.57771	1.34819e-13	5.10043e-11
TRINITY_DN113593_c0_g3	17	62	95	83	34	7	21	19	14	10	32	26	17	-1.55857	0.415456	1.77848e-06	0.000118382
TRINITY_DN103736_c0_g6	17	30	43	51	16	6	9	22	6	9	16	7	12	-1.55822	-0.325709	6.85586e-07	5.14181e-05
TRINITY_DN109820_c0_g3	681	2107	1543	1512	371	481	436	474	193	219	301	1077	729	-1.55622	4.91639	4.12505e-06	0.000245262
TRINITY_DN114145_c1_g5	9	32	57	50	10	5	22	8	13	12	9	6	22	-1.5545	-0.319886	9.62801e-07	6.90882e-05
TRINITY_DN112392_c3_g2	2833	6503	5776	6882	2085	883	2674	1346	1798	1710	1904	2061	2233	-1.55375	6.84062	8.84222e-20	1.20122e-16
TRINITY_DN100358_c3_g2	20	42	29	36	15	9	10	10	4	5	15	7	22	-1.54978	-0.419826	1.5586e-06	0.000105389
TRINITY_DN91926_c1_g3	165	329	277	318	82	34	169	83	56	74	107	122	153	-1.54476	2.55877	4.17051e-12	1.10467e-09
TRINITY_DN110156_c2_g1	221	575	556	674	117	85	201	148	172	152	251	158	227	-1.54248	3.37781	2.46263e-17	2.09291e-14
TRINITY_DN110181_c0_g1	172	603	439	572	132	87	198	131	132	153	194	108	175	-1.53377	3.18042	2.21096e-17	1.91533e-14
TRINITY_DN95090_c0_g1	263	576	515	586	171	120	264	165	100	129	102	164	303	-1.53268	3.36765	1.20603e-12	3.66556e-10
TRINITY_DN85774_c0_g1	98	288	171	172	50	79	73	26	51	51	64	94	46	-1.53122	1.9781	1.89314e-06	0.000125039
TRINITY_DN108628_c4_g4	16	23	24	23	8	3	15	4	6	9	3	5	16	-1.52954	-0.894054	5.8467e-06	0.000331891
TRINITY_DN57435_c0_g1	21	48	50	50	12	9	14	21	5	13	16	13	26	-1.52921	-0.0682317	5.25087e-09	6.81328e-07
TRINITY_DN83166_c0_g1	79	233	180	187	27	66	41	53	34	28	70	85	98	-1.52766	1.84741	1.51191e-06	0.000102735
TRINITY_DN111719_c1_g1	491	855	1180	1177	213	249	317	330	165	162	368	453	630	-1.52734	4.29562	6.56688e-09	8.33395e-07
TRINITY_DN97887_c0_g4	304	671	724	778	170	156	247	187	166	158	193	340	263	-1.5248	3.70146	1.11392e-15	6.91179e-13
TRINITY_DN109467_c2_g1	491	1394	1004	1539	370	274	473	300	335	443	551	261	204	-1.52195	4.50711	2.06766e-09	2.93104e-07
TRINITY_DN112072_c0_g3	177	464	482	422	113	70	168	131	99	79	199	118	223	-1.5197	3.01969	5.05288e-13	1.6648e-10
TRINITY_DN90372_c0_g2	969	3142	2066	2151	511	825	1034	503	571	519	644	654	894	-1.51941	5.44158	3.34883e-10	5.70836e-08
TRINITY_DN99847_c1_g1	168	502	332	470	149	109	175	128	133	88	93	91	121	-1.51566	2.94143	1.14709e-11	2.77971e-09
TRINITY_DN114746_c2_g3	18	61	43	59	18	14	24	14	7	25	12	8	11	-1.51241	0.00258708	1.18815e-06	8.31361e-05
TRINITY_DN87108_c0_g1	28	128	162	170	26	13	51	64	48	30	35	46	41	-1.51164	1.29393	3.59865e-08	3.76278e-06
TRINITY_DN93780_c7_g2	22	49	35	83	15	7	25	29	10	10	13	15	20	-1.51058	0.0557099	5.72293e-08	5.72044e-06
TRINITY_DN87287_c0_g1	566	1503	927	1450	305	436	651	225	250	227	383	347	548	-1.50908	4.54876	1.38461e-08	1.60706e-06
TRINITY_DN98159_c1_g2	32	83	64	63	19	12	16	20	21	19	37	20	22	-1.50868	0.441189	2.75529e-09	3.80412e-07
TRINITY_DN109970_c3_g1	790	2520	2398	1822	619	700	761	591	373	356	471	888	802	-1.50863	5.28888	6.76148e-09	8.55065e-07
TRINITY_DN112072_c0_g1	618	1299	1532	1394	335	207	543	332	332	337	523	548	705	-1.50798	4.68527	7.9104e-16	5.03017e-13
TRINITY_DN104196_c1_g1	296	546	566	719	173	86	332	153	163	145	212	163	290	-1.50622	3.51058	4.67038e-16	3.125e-13
TRINITY_DN92618_c0_g4	24	55	34	49	5	18	11	5	20	14	12	18	20	-1.50607	-0.0876664	1.72366e-05	0.000843357
TRINITY_DN105221_c1_g3	55	151	169	145	51	34	58	41	21	24	45	51	74	-1.50388	1.46953	4.00659e-10	6.72725e-08
TRINITY_DN114743_c0_g1	87	203	86	224	58	45	86	39	34	40	61	39	65	-1.50141	1.7052	7.36408e-09	9.17042e-07
TRINITY_DN97634_c2_g1	18	39	34	36	5	12	12	5	5	14	22	11	12	-1.49871	-0.408784	8.02889e-06	0.00043682
TRINITY_DN97713_c0_g1	208	433	497	450	107	61	119	222	107	105	140	228	173	-1.49803	3.09418	2.57028e-10	4.50105e-08
TRINITY_DN102609_c1_g1	19	80	80	66	17	9	27	25	23	30	3	32	16	-1.49801	0.394278	1.36508e-05	0.000690909
TRINITY_DN108377_c1_g2	43	98	126	92	32	12	16	38	21	40	43	39	37	-1.49757	0.978456	4.64765e-08	4.72731e-06
TRINITY_DN108535_c1_g2	29	58	71	47	13	12	18	28	10	13	13	35	21	-1.49714	0.237245	2.61823e-07	2.20529e-05
TRINITY_DN106454_c0_g1	119	373	292	463	109	77	131	112	72	109	136	89	82	-1.49319	2.6771	1.41751e-12	4.25069e-10
TRINITY_DN96150_c3_g2	45	191	107	174	32	14	64	43	30	46	40	30	104	-1.49234	1.41813	5.03613e-08	5.0821e-06
TRINITY_DN111481_c0_g2	13	53	42	29	15	5	16	16	10	8	18	8	9	-1.48995	-0.345506	1.24179e-06	8.6612e-05
TRINITY_DN113860_c2_g2	27	66	49	58	15	12	32	9	12	12	25	17	25	-1.48797	0.183705	5.85747e-09	7.52956e-07
TRINITY_DN108280_c2_g3	9	41	42	30	4	9	13	12	11	5	9	18	11	-1.48596	-0.513086	3.70037e-06	0.000223195
TRINITY_DN100763_c1_g1	14	29	50	29	12	4	13	11	11	5	9	18	13	-1.48522	-0.475102	1.03504e-06	7.35069e-05
TRINITY_DN104065_c0_g2	9	38	17	29	12	2	9	9	6	7	11	5	10	-1.48453	-0.851862	6.95548e-06	0.000385079
TRINITY_DN90479_c0_g1	375	959	868	1139	329	264	449	156	158	247	301	317	315	-1.48237	4.12577	5.81946e-10	9.40989e-08
TRINITY_DN93680_c1_g1	20	45	58	47	12	9	27	17	17	11	14	20	6	-1.48023	-0.0391889	8.90462e-08	8.52533e-06
TRINITY_DN114903_c5_g1	28	82	60	116	24	13	38	36	18	24	20	17	29	-1.47837	0.616146	3.18969e-10	5.47351e-08
TRINITY_DN97911_c0_g3	40	109	95	126	41	32	42	16	23	23	38	32	32	-1.47781	1.00096	1.14231e-08	1.35691e-06
TRINITY_DN94718_c2_g4	483	1142	1229	1433	344	189	679	361	343	275	298	398	535	-1.47763	4.48872	1.14282e-17	1.05441e-14
TRINITY_DN106061_c0_g1	61	139	172	145	35	17	33	73	26	48	61	60	58	-1.47376	1.49069	1.51218e-08	1.74272e-06
TRINITY_DN111409_c0_g1	16	58	43	63	4	10	30	17	10	13	12	23	21	-1.47186	-0.00971408	1.97344e-07	1.71335e-05
TRINITY_DN110026_c0_g2	47	68	43	75	16	19	30	16	26	34	27	14	9	-1.47097	0.479287	1.07907e-05	0.000562339
TRINITY_DN112960_c1_g3	223	622	603	626	124	132	352	102	114	135	201	209	286	-1.47024	3.44617	2.52163e-10	4.42884e-08
TRINITY_DN105098_c6_g1	60	117	87	232	53	39	47	64	24	50	47	22	22	-1.4695	1.4048	8.17279e-06	0.000442869
TRINITY_DN103118_c3_g1	1035	3291	2444	3037	663	625	1260	630	591	652	920	1133	1178	-1.46872	5.67287	6.92241e-15	3.52654e-12
TRINITY_DN111361_c0_g1	57	179	157	173	39	28	67	25	31	53	73	62	64	-1.46782	1.58884	2.64773e-10	4.62764e-08
TRINITY_DN107443_c3_g5	21	38	23	25	5	10	7	8	8	13	11	10	16	-1.46502	-0.568291	6.50334e-06	0.000363526
TRINITY_DN103807_c0_g1	9	30	22	33	6	8	6	11	9	4	8	8	12	-1.46485	-0.824236	3.76821e-06	0.000227057
TRINITY_DN101672_c5_g1	26	67	53	58	9	9	30	8	27	22	18	24	16	-1.46419	0.216018	2.27703e-07	1.94439e-05
TRINITY_DN82154_c1_g1	250	659	487	496	151	168	243	159	114	121	138	172	243	-1.46315	3.36326	9.05058e-12	2.25099e-09
TRINITY_DN105542_c1_g5	27	88	50	74	18	10	15	16	23	27	29	22	26	-1.46294	0.41081	8.64314e-09	1.05723e-06
TRINITY_DN93734_c0_g3	7	29	33	34	4	4	18	10	10	4	11	6	13	-1.46247	-0.738857	3.59034e-06	0.00021773
TRINITY_DN103768_c0_g2	170	441	352	416	87	69	122	85	176	164	162	108	104	-1.46078	2.89081	2.36586e-09	3.31965e-07
TRINITY_DN103957_c1_g1	988	2974	2099	2046	680	756	1016	510	399	438	762	711	1113	-1.46068	5.43999	4.49979e-09	5.93891e-07
TRINITY_DN96211_c1_g4	231	500	226	480	60	96	180	82	127	137	192	109	212	-1.45873	2.99902	6.94141e-08	6.79867e-06
TRINITY_DN93738_c1_g1	66	226	169	207	16	64	59	35	83	59	84	39	56	-1.45821	1.82131	1.61594e-05	0.000799378
TRINITY_DN107149_c0_g1	226	662	594	615	103	104	247	184	131	137	268	203	313	-1.45677	3.46867	2.61301e-12	7.30999e-10
TRINITY_DN115406_c0_g1	86	248	140	194	41	66	63	69	24	22	49	86	112	-1.45671	1.86792	8.83642e-06	0.000473145
TRINITY_DN92567_c1_g1	447	1411	958	1569	450	296	487	286	281	375	516	233	394	-1.4566	4.50438	1.76952e-10	3.2346e-08
TRINITY_DN92128_c0_g2	44	105	58	85	23	14	59	20	8	12	23	45	47	-1.45229	0.736619	9.25037e-06	0.000492078
TRINITY_DN99995_c0_g1	42	66	29	69	16	19	28	17	12	24	29	15	12	-1.45046	0.315642	9.06654e-06	0.000483734
TRINITY_DN93189_c0_g1	648	1276	968	1757	307	173	585	346	418	391	637	317	701	-1.44917	4.65198	5.2054e-11	1.09302e-08
TRINITY_DN88514_c0_g1	15	36	17	31	5	6	15	15	5	8	10	3	14	-1.44896	-0.717295	9.37507e-06	0.000497678
TRINITY_DN101879_c2_g1	19	71	52	68	21	6	36	29	12	18	17	10	17	-1.44784	0.211214	2.35861e-07	2.00831e-05
TRINITY_DN90931_c0_g1	95	237	180	254	55	46	109	43	70	59	72	84	78	-1.44634	2.05493	3.5162e-14	1.50845e-11
TRINITY_DN112220_c1_g4	35	156	91	125	25	26	35	43	35	31	45	34	38	-1.44496	1.1185	2.37667e-10	4.2072e-08
TRINITY_DN92264_c2_g2	30	99	45	72	16	20	39	21	7	16	37	20	21	-1.44336	0.468992	3.41497e-06	0.00020879
TRINITY_DN87617_c0_g1	31	100	62	87	32	20	34	21	23	15	23	31	21	-1.43997	0.637887	3.89961e-09	5.21466e-07
TRINITY_DN91148_c2_g1	24	38	38	56	13	9	24	20	9	8	9	7	32	-1.43986	-0.119165	1.40666e-06	9.64978e-05
TRINITY_DN90110_c0_g2	113	186	164	273	57	55	84	71	66	101	68	34	59	-1.43759	2.04249	1.68009e-08	1.90802e-06
TRINITY_DN114949_c0_g1	82	268	138	224	47	54	81	75	50	63	69	41	86	-1.43383	1.94466	7.20042e-11	1.46394e-08
TRINITY_DN94412_c0_g1	66	241	265	269	66	53	66	66	105	84	63	65	63	-1.4319	2.13172	2.62472e-09	3.64296e-07
TRINITY_DN92633_c0_g1	45	130	75	84	16	25	16	25	32	36	24	56	39	-1.43158	0.921327	2.93908e-06	0.000183511
TRINITY_DN109235_c1_g1	29	78	67	113	19	13	40	22	13	18	25	49	31	-1.43136	0.645571	3.36553e-08	3.54383e-06
TRINITY_DN112950_c0_g1	432	1080	542	1175	236	152	398	207	280	295	413	256	430	-1.43073	4.1257	1.51724e-11	3.58937e-09
TRINITY_DN103832_c1_g1	23	86	46	67	28	7	29	34	9	7	13	30	23	-1.42745	0.311133	1.68501e-05	0.000829423
TRINITY_DN114720_c1_g1	174	541	284	470	87	70	222	119	167	149	151	94	137	-1.42622	2.98079	1.77783e-10	3.24318e-08
TRINITY_DN95802_c1_g3	10	22	21	22	6	4	9	9	6	6	3	10	8	-1.42533	-1.06054	6.90486e-06	0.000383062
TRINITY_DN91892_c0_g1	1260	3068	2818	3007	718	574	1037	806	703	752	1162	1135	1525	-1.42399	5.77941	3.8128e-16	2.58007e-13
TRINITY_DN95468_c0_g5	253	718	549	676	205	141	363	108	146	177	204	228	214	-1.42245	3.55923	2.58777e-11	5.77887e-09
TRINITY_DN108634_c0_g4	545	1424	1325	1224	501	249	558	350	201	218	380	620	698	-1.42216	4.6131	1.10606e-08	1.31875e-06
TRINITY_DN112273_c0_g2	54	92	69	106	33	18	56	25	22	36	35	21	27	-1.42039	0.899849	5.65221e-09	7.30235e-07
TRINITY_DN97926_c0_g2	526	1647	998	1652	440	295	552	330	320	499	625	322	427	-1.41932	4.67192	4.34676e-11	9.2794e-09
TRINITY_DN100317_c0_g2	26	87	85	52	24	7	34	22	15	13	31	25	38	-1.41772	0.49485	1.45628e-07	1.31492e-05
TRINITY_DN104475_c3_g1	500	1272	947	1495	426	246	489	342	342	465	471	260	316	-1.41698	4.49518	1.3216e-11	3.16834e-09
TRINITY_DN115175_c3_g1	256	440	445	635	248	136	212	136	91	149	218	98	163	-1.41299	3.30063	9.37572e-08	8.91922e-06
TRINITY_DN101901_c2_g2	325	1091	1022	1043	238	186	485	198	208	219	394	365	564	-1.41065	4.19197	1.48678e-10	2.75142e-08
TRINITY_DN86985_c0_g1	900	2459	2185	2548	544	708	1278	461	403	381	828	902	1092	-1.41053	5.43316	4.04265e-08	4.18071e-06
TRINITY_DN90085_c0_g1	94	190	104	258	37	56	57	63	70	83	57	59	36	-1.4028	1.85325	1.11775e-06	7.88809e-05
TRINITY_DN105186_c3_g1	2325	6509	5904	5680	1568	1478	3198	1443	1127	1331	1793	2210	2937	-1.39961	6.78337	6.89658e-12	1.75845e-09
TRINITY_DN110537_c1_g2	25	54	25	50	11	9	19	16	11	7	21	12	26	-1.39925	-0.110476	9.24985e-07	6.67486e-05
TRINITY_DN101234_c1_g3	58	156	107	178	33	33	29	44	55	55	72	32	46	-1.39148	1.46022	1.54505e-07	1.38462e-05
TRINITY_DN115109_c4_g2	22	36	36	55	10	11	26	7	17	10	15	6	25	-1.38961	-0.163693	2.46283e-06	0.000156937
TRINITY_DN106991_c0_g1	80	293	269	229	77	78	91	72	39	53	73	107	108	-1.38739	2.22966	2.57364e-08	2.80042e-06
TRINITY_DN103323_c1_g9	130	278	171	295	102	43	181	86	71	69	71	49	92	-1.38725	2.30247	1.60091e-08	1.82969e-06
TRINITY_DN115060_c1_g1	206	604	589	528	158	142	241	183	120	109	154	209	288	-1.38552	3.38419	4.6416e-12	1.22044e-09
TRINITY_DN107751_c1_g2	733	1703	1266	1894	457	332	649	435	423	617	867	356	542	-1.38468	4.94156	2.21686e-10	3.94377e-08
TRINITY_DN109101_c0_g1	135	437	356	350	74	86	227	57	86	122	113	139	172	-1.38443	2.79273	9.54535e-09	1.15033e-06
TRINITY_DN105925_c0_g1	342	1086	786	1232	392	207	262	454	217	315	342	250	291	-1.38125	4.18851	1.78617e-09	2.57682e-07
TRINITY_DN109122_c6_g1	1867	5042	3998	5446	1491	1320	1554	1270	1886	1986	1409	1113	846	-1.38012	6.46157	7.07864e-08	6.92125e-06
TRINITY_DN98545_c1_g1	12	30	24	34	10	8	10	8	3	7	16	8	13	-1.37755	-0.694942	8.68087e-06	0.00046593
TRINITY_DN98721_c2_g2	84	262	252	268	79	54	90	113	62	51	57	110	94	-1.37485	2.22714	1.0017e-10	1.94611e-08
TRINITY_DN104726_c2_g2	11	42	31	43	6	7	15	6	15	13	15	16	11	-1.36982	-0.415747	2.19414e-06	0.000141889
TRINITY_DN103223_c3_g3	130	518	245	451	108	82	182	71	90	119	175	105	177	-1.36557	2.84277	6.90743e-09	8.69841e-07
TRINITY_DN79583_c0_g1	39	61	32	67	22	11	35	28	22	11	15	16	20	-1.36128	0.292355	2.01945e-06	0.000132309
TRINITY_DN66482_c0_g1	20	31	40	41	11	7	12	12	15	12	13	6	27	-1.36091	-0.300391	1.36108e-06	9.36932e-05
TRINITY_DN112261_c3_g1	269	733	695	638	177	147	398	135	160	153	293	241	321	-1.36089	3.68349	2.91154e-10	5.05425e-08
TRINITY_DN114943_c2_g1	159	416	243	413	110	96	200	71	96	100	162	62	153	-1.35955	2.77515	8.2372e-08	7.94145e-06
TRINITY_DN108627_c3_g2	49	127	96	117	25	37	57	29	19	35	41	40	49	-1.35672	1.15095	7.6553e-09	9.47386e-07
TRINITY_DN88818_c0_g1	41	110	67	113	34	25	52	29	15	17	22	59	29	-1.35352	0.9146	3.51295e-06	0.000213759
TRINITY_DN113649_c1_g1	373	1140	917	723	224	182	315	424	303	271	214	393	395	-1.35138	4.13049	5.65845e-11	1.1785e-08
TRINITY_DN88432_c0_g1	242	593	423	614	124	128	261	161	161	147	183	210	249	-1.35056	3.38189	3.7605e-16	2.55432e-13
TRINITY_DN110376_c1_g2	55	114	85	144	30	24	52	48	35	23	46	36	52	-1.35011	1.18766	4.94174e-11	1.03888e-08
TRINITY_DN87858_c0_g1	25	91	45	80	17	19	20	26	18	18	14	35	34	-1.3488	0.457539	4.16419e-07	3.32839e-05
TRINITY_DN94275_c0_g4	31	92	62	64	7	19	30	33	18	27	34	16	33	-1.33644	0.544101	2.35745e-06	0.000151304
TRINITY_DN95082_c7_g2	17	53	58	80	12	9	34	17	22	21	16	23	22	-1.33215	0.236053	6.94063e-08	6.79867e-06
TRINITY_DN114260_c3_g2	47	184	105	104	41	25	40	46	39	44	40	36	69	-1.32808	1.31568	3.55007e-09	4.78651e-07
TRINITY_DN103896_c0_g3	138	399	268	340	80	70	150	100	96	101	147	102	159	-1.32669	2.68028	5.91592e-14	2.42204e-11
TRINITY_DN109039_c1_g2	56	121	103	152	26	36	37	22	38	52	54	49	58	-1.32413	1.31055	9.77339e-08	9.21443e-06
TRINITY_DN112960_c1_g4	86	297	245	278	77	64	146	55	68	58	101	73	138	-1.32215	2.31022	1.01989e-09	1.56181e-07
TRINITY_DN107682_c1_g1	615	1080	1166	1383	453	232	705	375	345	306	485	386	614	-1.31687	4.60321	1.15248e-13	4.43488e-11
TRINITY_DN101636_c1_g7	50	192	155	113	32	52	57	63	28	13	53	53	89	-1.31282	1.52207	5.88269e-05	0.0024035
TRINITY_DN126622_c0_g1	35	90	66	102	15	25	42	24	33	21	32	30	33	-1.3117	0.762528	1.2742e-08	1.49049e-06
TRINITY_DN87435_c0_g1	611	1804	1235	1965	275	544	738	217	488	492	629	575	815	-1.3114	4.94015	1.44355e-06	9.86885e-05
TRINITY_DN113044_c1_g3	17	67	76	68	19	11	41	20	26	28	23	0	26	-1.31013	0.370136	0.000697815	0.0191236
TRINITY_DN102831_c3_g1	25	72	63	81	16	14	27	34	13	16	33	31	26	-1.30652	0.478178	7.57179e-08	7.36727e-06
TRINITY_DN103815_c1_g1	43	154	140	150	45	29	60	38	48	59	64	35	33	-1.30511	1.43707	3.44379e-08	3.61773e-06
TRINITY_DN87354_c0_g1	353	908	840	615	293	219	279	281	172	201	186	408	395	-1.30237	3.96086	2.96008e-08	3.16711e-06
TRINITY_DN102487_c3_g3	177	289	360	491	110	113	204	58	102	117	156	129	189	-1.29893	2.90886	6.36548e-08	6.31344e-06
TRINITY_DN91060_c0_g1	305	998	684	807	240	175	399	213	206	281	351	262	338	-1.29718	3.95518	2.04868e-13	7.40672e-11
TRINITY_DN102887_c1_g1	22	84	59	92	16	21	45	25	19	23	19	29	24	-1.29594	0.546699	1.01597e-07	9.54443e-06
TRINITY_DN97445_c7_g1	32	93	73	139	36	22	42	47	23	18	45	33	20	-1.29253	0.920861	1.83062e-06	0.000121446
TRINITY_DN98614_c2_g2	16	88	77	78	33	7	24	35	15	24	26	25	32	-1.28983	0.535166	4.52259e-06	0.000265815
TRINITY_DN102976_c0_g1	1159	3444	2491	3216	878	640	1742	670	759	966	1365	935	1283	-1.28849	5.83956	2.60311e-11	5.8059e-09
TRINITY_DN102106_c0_g4	206	538	432	535	122	115	243	196	128	126	193	152	278	-1.28728	3.27194	2.10036e-13	7.56307e-11
TRINITY_DN115059_c4_g1	101	242	177	217	76	65	93	44	63	81	107	53	75	-1.28404	2.10218	8.92854e-08	8.53911e-06
TRINITY_DN110836_c0_g3	1556	3972	3609	3647	1080	925	1937	1052	997	970	1393	1373	1904	-1.28358	6.17508	1.75015e-14	8.03055e-12
TRINITY_DN108866_c1_g8	35	78	57	55	13	18	37	34	24	18	12	26	28	-1.28016	0.468107	9.66726e-07	6.93144e-05
TRINITY_DN105603_c6_g1	218	460	561	551	162	169	250	166	104	119	125	264	247	-1.27882	3.34933	5.15423e-08	5.19365e-06
TRINITY_DN90110_c0_g1	82	202	120	214	65	55	66	63	46	63	111	32	38	-1.27792	1.83787	2.24209e-05	0.00105582
TRINITY_DN93576_c0_g1	57	145	101	148	23	42	64	55	21	44	57	34	68	-1.2761	1.38924	6.28844e-07	4.77214e-05
TRINITY_DN87734_c0_g1	477	1230	1470	1159	367	263	607	419	336	311	396	562	718	-1.27309	4.60933	2.1332e-12	6.06229e-10
TRINITY_DN91060_c0_g2	30	84	88	76	32	7	45	11	22	43	30	25	40	-1.2721	0.702985	1.44643e-05	0.00072736
TRINITY_DN94216_c8_g1	50	85	97	171	40	36	55	42	27	25	38	58	36	-1.27012	1.22128	2.80121e-07	2.33854e-05
TRINITY_DN87267_c0_g2	122	249	299	366	85	70	216	74	52	67	105	105	195	-1.26897	2.55584	3.78544e-07	3.066e-05
TRINITY_DN103611_c0_g2	393	1033	979	1005	322	332	462	315	240	174	288	399	520	-1.26767	4.26846	2.16975e-08	2.39436e-06
TRINITY_DN99483_c3_g4	15	59	32	54	16	10	20	17	14	12	23	15	14	-1.26648	-0.0637488	1.75419e-06	0.000116939
TRINITY_DN104852_c3_g1	34	138	155	120	33	35	72	62	37	30	32	45	46	-1.26487	1.3271	1.79568e-07	1.57741e-05
TRINITY_DN104218_c0_g2	40	83	112	91	36	30	37	39	21	10	22	54	49	-1.25876	0.953543	3.01279e-05	0.0013612
TRINITY_DN96357_c0_g3	462	1293	1108	1200	382	297	593	315	266	311	425	505	626	-1.25812	4.52076	8.87158e-12	2.2157e-09
TRINITY_DN110200_c0_g1	42	127	82	96	38	15	36	36	27	37	39	30	63	-1.2576	1.02789	1.6475e-08	1.87577e-06
TRINITY_DN97793_c0_g1	164	391	387	536	154	73	244	108	137	111	164	165	199	-1.25606	3.05489	4.00484e-12	1.06393e-09
TRINITY_DN107751_c1_g1	155	351	250	409	88	80	170	70	118	132	197	91	122	-1.25507	2.75093	1.505e-07	1.35278e-05
TRINITY_DN112432_c0_g6	303	796	475	713	216	181	380	185	178	188	290	216	306	-1.24183	3.72759	1.24887e-10	2.35489e-08
TRINITY_DN103708_c1_g2	60	171	141	171	49	28	63	69	44	44	69	53	84	-1.2373	1.64748	2.5804e-11	5.77682e-09
TRINITY_DN110147_c1_g1	310	746	729	694	232	148	393	193	218	230	316	273	346	-1.23692	3.84325	5.50677e-14	2.27319e-11
TRINITY_DN89930_c1_g1	167	378	434	423	140	104	174	198	109	95	112	203	168	-1.22937	3.01953	1.22105e-09	1.82925e-07
TRINITY_DN93012_c1_g3	27	84	88	98	33	11	56	26	41	29	40	7	28	-1.22886	0.783695	0.000119935	0.00438114
TRINITY_DN112851_c2_g3	862	2034	1886	1993	612	471	1020	671	511	608	665	870	1024	-1.22788	5.29495	2.65611e-15	1.46554e-12
TRINITY_DN110365_c3_g4	25	43	41	51	15	12	18	15	12	22	16	17	25	-1.22524	0.0194413	5.80142e-07	4.46108e-05
TRINITY_DN90813_c5_g1	51	166	177	176	34	29	73	35	67	78	72	57	76	-1.22183	1.69721	1.92087e-07	1.67455e-05
TRINITY_DN96949_c0_g1	2895	8017	6711	6823	2151	2117	4037	1827	1539	1979	2843	2772	3804	-1.21935	7.13549	1.61075e-09	2.3464e-07
TRINITY_DN93088_c3_g1	38	106	119	90	30	20	68	35	21	33	26	43	64	-1.21638	1.06148	1.62387e-07	1.44397e-05
TRINITY_DN83114_c0_g1	897	2429	2178	2318	708	636	1252	651	528	642	985	828	1164	-1.20813	5.48994	5.64361e-11	1.17714e-08
TRINITY_DN109939_c4_g2	18	52	54	39	17	11	25	10	15	25	18	6	28	-1.2034	0.021514	4.25066e-05	0.00182668
TRINITY_DN111837_c2_g1	71	186	199	139	51	45	91	71	34	55	73	67	88	-1.20112	1.82422	7.64592e-09	9.4688e-07
TRINITY_DN96948_c4_g1	57	169	107	157	47	37	85	39	47	53	55	34	68	-1.19696	1.52979	8.78361e-09	1.07042e-06
TRINITY_DN112088_c4_g3	24	51	46	60	11	14	22	28	20	15	17	24	22	-1.19492	0.175616	7.50709e-07	5.56045e-05
TRINITY_DN110748_c0_g2	397	812	717	1098	295	189	381	280	286	375	512	250	338	-1.18314	4.15043	5.85663e-09	7.52956e-07
TRINITY_DN113788_c1_g4	23	83	77	69	27	18	23	23	28	30	33	27	25	-1.1825	0.598903	6.72785e-07	5.0585e-05
TRINITY_DN114188_c1_g3	328	812	517	777	268	191	339	178	238	233	325	257	324	-1.182	3.84971	3.02645e-10	5.23851e-08
TRINITY_DN110748_c0_g1	87	271	207	245	76	59	88	70	78	91	152	52	92	-1.1791	2.24009	1.15458e-06	8.10337e-05
TRINITY_DN97985_c1_g3	2175	5185	4315	5417	1615	1134	2362	1519	1899	1843	2251	1829	2184	-1.17271	6.65083	3.82929e-14	1.63494e-11
TRINITY_DN87874_c0_g1	357	848	546	911	320	180	363	283	258	367	373	187	232	-1.17082	3.97895	2.05047e-07	1.77147e-05
TRINITY_DN103519_c0_g5	136	437	367	363	153	69	216	148	98	141	167	112	172	-1.15636	2.92685	5.83458e-10	9.42585e-08
TRINITY_DN109991_c0_g3	23	57	42	58	13	16	28	21	20	11	25	16	27	-1.15494	0.18147	2.12509e-06	0.000138021
TRINITY_DN89640_c0_g1	132	386	304	309	107	48	199	104	120	122	153	118	165	-1.15333	2.74449	1.07659e-09	1.63486e-07
TRINITY_DN114012_c1_g3	214	457	480	609	145	116	237	150	198	252	262	172	182	-1.14955	3.37941	9.72271e-09	1.16854e-06
TRINITY_DN104548_c4_g6	23	75	40	72	23	16	22	18	19	30	29	22	22	-1.14681	0.372735	5.33696e-06	0.000306742
TRINITY_DN105409_c3_g3	43	116	119	151	33	23	62	35	57	46	48	55	58	-1.14642	1.34431	9.46624e-09	1.14387e-06
TRINITY_DN102750_c4_g1	21	46	38	51	14	9	26	13	22	17	12	19	25	-1.13436	0.00113119	2.90279e-06	0.000181497
TRINITY_DN101325_c1_g1	497	1485	909	1382	388	304	728	326	415	540	574	391	576	-1.13037	4.65233	3.44256e-09	4.66964e-07
TRINITY_DN95163_c2_g5	318	958	1153	932	331	135	611	519	309	316	240	541	419	-1.11134	4.29514	2.06472e-06	0.000134784
TRINITY_DN106086_c2_g1	92	314	277	273	92	85	103	96	89	110	119	111	132	-1.10157	2.50402	4.06742e-09	5.42288e-07
TRINITY_DN101786_c2_g8	237	855	822	626	212	177	507	270	264	230	270	305	350	-1.09361	3.90358	4.03973e-09	5.38998e-07
TRINITY_DN90063_c0_g4	30	114	83	103	32	26	53	49	29	31	52	28	26	-1.09253	0.999555	6.59371e-06	0.000368233
														0
														0
														0
														0
														0
														0
														0
														0
														0
														0
														0
														0
														0
														0
														0
														0
														0
														0
														0
														0
														0
														0
														0
														0
														0
														0
														0
														0
														0
														0
														0
														0
														0
														0
														0
														0
														0
														0
														0
														0
														0
														0
														0
														0
														0
														0
														0
														0
														0
														0
														0
														0
														0
														0
														0
														0
														0
														0
														0
														0
														0
														0
														0
														0
														0
														0
														0
														0
														0
														0
														0
														0
														0
														0
														0
														0
														0
														0
														0
														0
														0
														0
														0
														0
														0
														0
														0
														0
														0
														0
														0
														0
														0
														0
														0
														0
														0
														0
														0
														0
														0
														0
														0
														0
														0
														0
														0
														0
														0
														0
														0
														0
														0
														0
														0
														0
														0
														0
														0
														0
														0
														0
														0
														0
														0
														0
														0
														0
														0
														0
														0
														0
														0
														0
														0
														0
														0
														0
														0
														0
														0
														0
														0
														0
														0
														0
														0
														0
														0
														0
														0
														0
														0
														0
														0
														0
														0
														0
														0
														0
														0
														0
														0
														0
														0
														0
														0
														0
														0
														0
														0
														0
														0
														0
														0
														0
														0
														0
														0
														0
														0
														0
														0
														0
														0
														0
														0
														0
														0
														0
														0
														0
														0
														0
														0
														0
														0
														0
														0
														0
														0
														0
														0
														0
														0
														0
														0
														0
														0
														0
														0
														0
														0
														0
														0
														0
														0
														0
														0
														0
														0
														0
														0
														0
														0
														0
														0
														0
														0
														0
														0
														0
														0
														0
														0
														0
														0
														0
														0
														0
														0
														0
														0
														0
														0
														0
														0
														0
														0
														0
														0
														0
														0
														0
														0
														0
														0
														0
														0
														0
														0
														0
														0
														0
														0
														0
														0
														0
														0
														0
														0
														0
														0
														0
														0
														0
														0
														0
														0
														0
														0
														0
														0
														0
														0
														0
														0
														0
														0
														0
														0
														0
														0
														0
														0
														0
														0
														0
														0
														0
														0
														0
														0
														0
														0
														0
														0
														0
														0
														0
														0
														0
														0
														0
														0
														0
														0
														0
														0
														0
														0
														0
														0
														0
														0
														0
														0
														0
														0
														0
														0
														0
														0
														0
														0
														0
														0
														0
														0
														0
														0
														0
														0
														0
														0
														0
														0
														0
														0
														0
														0
														0
														0
														0
														0
														0
														0
														0
														0
														0
														0
														0
														0
														0
														0
														0
														0
														0
														0
														0
														0
														0
														0
														0
														0
														0
														0
														0
														0
														0
														0
														0
														0
														0
														0
														0
														0
														0
														0
														0
														0
														0
														0
														0
														0
														0
														0
														0
														0
														0
														0
														0
														0
														0
														0
														0
														0
														0
														0
														0
														0
														0
														0
														0
														0
														0
														0
														0
														0
														0
														0
														0
														0
														0
														0
														0
														0
														0
														0
														0
														0
														0
														0
														0
														0
														0
														0
														0
														0
														0
														0
														0
														0
														0
														0
														0
														0
														0
														0
														0
														0
														0
														0
														0
														0
														0
														0
														0
														0
														0
														0
														0
														0
														0
														0
														0
														0
														0
														0
														0
														0
														0
														0
														0
														0
														0
														0
														0
														0
														0
														0
														0
														0
														0
														0
														0
														0
														0
														0
														0
														0
														0
														0
														0
														0
														0
														0
														0
														0
														0
														0
														0
														0
														0
														0
														0
														0
														0
														0
														0
														0
														0
														0
														0
														0
														0
														0
														0
														0
														0
														0
														0
														0
														0
														0
														0
														0
														0
														0
														0
														0
														0
														0
														0
														0
														0
														0
														0
														0
														0
														0
														0
														0
														0
														0
														0
														0
														0
														0
														0
														0
														0
														0
														0
														0
														0
														0
														0
														0
														0
														0
														0
														0
														0
														0
														0
														0
														0
														0
														0
														0
														0
														0
														0
														0
														0
														0
														0
														0
														0
														0
														0
														0
														0
														0
														0
														0
														0
														0
														0
														0
														0
														0
														0
														0
														0
														0
														0
														0
														0
														0
														0
														0
														0
														0
														0
														0
														0
														0
														0
														0
														0
														0
														0
														0
														0
														0
														0
														0
														0
														0
														0
														0
														0
														0
														0
														0
														0
														0
														0
														0
														0
														0
														0
														0
														0
														0
														0
														0
														0
														0
														0
														0
														0
														0
														0
														0
														0
														0
														0
														0
														0
														0
														0
														0
														0
														0
														0
														0
														0
														0
														0
														0
														0
														0
														0
														0
														0
														0
														0
														0
														0
														0
														0
														0
														0
														0
														0
														0
														0
														0
														0
														0
														0
														0
														0
														0
														0
														0
														0
														0
														0
														0
														0
														0
														0
														0
														0
														0
														0
														0
														0
														0
														0
														0
														0
														0
														0
														0
														0
														0
														0
														0
														0
														0
														0
														0
														0
														0
														0
														0
														0
														0
														0
														0
														0
														0
														0
														0
														0
														0
														0
														0
														0
														0
														0
														0
														0
														0
														0
														0
														0
														0
														0
														0
														0
														0
														0
														0
														0
														0
														0
														0
														0
														0
														0
														0
														0
														0
														0
														0
														0
														0
														0
														0
														0
														0
														0
														0
														0
														0
														0
														0
														0
														0
														0
														0
														0
														0
														0
														0
														0
														0
														0
														0
														0
														0
														0
														0
														0
														0
														0
														0
														0
														0
														0
														0
														0
														0
														0
														0
														0
														0
														0
														0
														0
														0
														0
														0
														0
														0
														0
														0
														0
														0
														0
														0
														0
														0
														0
														0
														0
														0
														0
														0
														0
														0
														0
														0
														0
														0
														0
														0
														0
														0
														0
														0
														0
														0
														0
														0
														0
														0
														0
														0
														0
														0
														0
														0
														0
														0
														0
														0
														0
														0
														0
														0
														0
														0
														0
														0
														0
														0
														0
														0
														0
														0
														0
														0
														0
														0
														0
														0
														0
														0
														0
														0
														0
														0
														0
														0
														0
														0
														0
														0
														0
														0
														0
														0
														0
														0
														0
														0
														0
														0
														0
														0
														0
														0
														0
														0
														0
														0
														0
														0
														0
														0
														0
														0
														0
														0
														0
														0
														0
														0
														0
														0
														0
														0
														0
														0
														0
														0
														0
														0
														0
														0
														0
														0
														0
														0
														0
														0
														0
														0
														0
														0
														0
														0
														0
														0
														0
														0
														0
														0
														0
														0
														0
														0
														0
														0
														0
														0
														0
														0
														0
														0
														0
														0
														0
														0
														0
														0
														0
														0
														0
														0
														0
														0
														0
														0
														0
														0
														0
														0
														0
														0
														0
														0
														0
														0
														0
														0
														0
														0
														0
														0
														0
														0
														0
														0
														0
														0
														0
														0
														0
														0
														0
														0
														0
														0
														0
														0
														0
														0
														0
														0
														0
														0
														0
														0
														0
														0
														0
														0
														0
														0
														0
														0
														0
														0
														0
														0
														0
														0
														0
														0
														0
														0
														0
														0
														0
														0
														0
														0
														0
														0
														0
														0
														0
														0
														0
														0
														0
														0
														0
														0
														0
														0
														0
														0
														0
														0
														0
														0
														0
														0
														0
														0
														0
														0
														0
														0
														0
														0
														0
														0
														0
														0
														0
														0
														0
														0
														0
														0
														0
														0
														0
														0
														0
														0
														0
														0
														0
														0
														0
														0
														0
														0
														0
														0
														0
														0
														0
														0
														0
														0
														0
														0
														0
														0
														0
														0
														0
														0
														0
														0
														0
														0
														0
														0
														0
														0
														0
														0
														0
														0
														0
														0
														0
														0
														0
														0
														0
														0
														0
														0
														0
														0
														0
														0
														0
														0
														0
														0
														0
														0
														0
														0
														0
														0
														0
														0
														0
														0
														0
														0
														0
														0
														0
														0
														0
														0
														0
														0
														0
														0
														0
														0
														0
														0
														0
														0
														0
														0
														0
														0
														0
														0
														0
														0
														0
														0
														0
														0
														0
														0
														0
														0
														0
														0
														0
														0
														0
														0
														0
														0
														0
														0
														0
														0
														0
														0
														0
														0
														0
														0
														0
														0
														0
														0
														0
														0
														0
														0
														0
														0
														0
														0
														0
														0
														0
														0
														0
														0
														0
														0
														0
														0
														0
														0
														0
														0
														0
														0
														0
														0
														0
														0
														0
														0
														0
														0
														0
														0
														0
														0
														0
														0
														0
														0
														0
														0
														0
														0
														0
														0
														0
														0
														0
														0
														0
														0
														0
														0
														0
														0
														0
														0
														0
														0
														0
														0
														0
														0
														0
														0
														0
[truncated: 1,046,576+ more rows]
