# Supplementary material for: Examination of the Transcriptional Response to LaMIR166a Overexpression in Larix kaempferi (Lamb.) Carr
Source: Biology (Basel). 2021 Jun 23;10(7):576. doi: 10.3390/biology10070576 (PMC8301127; doi:10.3390/biology10070576)
Supplement: Supplementary file 1 [file biology-10-00576-s001.zip › Supplementary table 3.xlsx]

## Sheet: biological process
Supplementary table 3. GO enrichment analysis of DEGs
BP	GO.ID	Term	Annotated	Significant	PValue	ann.genes
1	GO:0044550	secondary_metabolite_biosynthetic_process	117	42	4.4e-06	TRINITY_DN100524_c2_g1;TRINITY_DN101083_c1_g1;TRINITY_DN101560_c0_g1;TRINITY_DN102422_c0_g4;TRINITY_DN103812_c1_g2;TRINITY_DN104267_c1_g1;TRINITY_DN104908_c1_g1;TRINITY_DN106843_c1_g1;TRINITY_DN106843_c1_g4;TRINITY_DN108402_c1_g4;TRINITY_DN108712_c0_g1;TRINITY_DN108801_c0_g2;TRINITY_DN109881_c2_g2;TRINITY_DN109881_c2_g7;TRINITY_DN109917_c1_g1;TRINITY_DN109917_c1_g2;TRINITY_DN110781_c0_g2;TRINITY_…
2	GO:0006032	chitin_catabolic_process	33	10	3.5e-05	TRINITY_DN103617_c1_g1;TRINITY_DN105594_c6_g3;TRINITY_DN109714_c0_g1;TRINITY_DN112464_c0_g1;TRINITY_DN112464_c0_g2;TRINITY_DN112464_c0_g3;TRINITY_DN89058_c0_g1;TRINITY_DN93121_c2_g1;TRINITY_DN96398_c0_g1;TRINITY_DN99300_c4_g3
3	GO:0006468	protein_phosphorylation	1012	128	9.8e-05	TRINITY_DN100265_c0_g2;TRINITY_DN100420_c1_g2;TRINITY_DN100420_c1_g3;TRINITY_DN100527_c0_g1;TRINITY_DN100527_c0_g3;TRINITY_DN100527_c0_g5;TRINITY_DN100630_c1_g1;TRINITY_DN100843_c0_g4;TRINITY_DN100907_c1_g1;TRINITY_DN100907_c1_g5;TRINITY_DN100907_c1_g6;TRINITY_DN101355_c1_g2;TRINITY_DN101702_c0_g2;TRINITY_DN101702_c0_g4;TRINITY_DN101702_c0_g5;TRINITY_DN101725_c0_g2;TRINITY_DN101725_c0_g4;TRINITY_…
4	GO:0018105	peptidyl-serine_phosphorylation	55	4	0.00012	TRINITY_DN108450_c1_g1;TRINITY_DN112410_c0_g2;TRINITY_DN99051_c0_g1;TRINITY_DN99620_c0_g3
5	GO:0031425	chloroplast_RNA_processing	54	2	0.0003	TRINITY_DN105206_c6_g5;TRINITY_DN95277_c6_g3
6	GO:0016556	mRNA_modification	47	0	0.00032
7	GO:0030244	cellulose_biosynthetic_process	44	16	0.0004	TRINITY_DN102745_c1_g1;TRINITY_DN104608_c3_g1;TRINITY_DN104608_c3_g4;TRINITY_DN104608_c4_g1;TRINITY_DN107044_c0_g3;TRINITY_DN107160_c1_g8;TRINITY_DN107776_c2_g2;TRINITY_DN108168_c1_g2;TRINITY_DN108525_c0_g2;TRINITY_DN109893_c4_g2;TRINITY_DN110026_c0_g1;TRINITY_DN110026_c0_g2;TRINITY_DN110026_c0_g3;TRINITY_DN114240_c7_g1;TRINITY_DN95512_c0_g1;TRINITY_DN99995_c0_g1
8	GO:0009067	aspartate_family_amino_acid_biosynthetic_process	41	3	0.00069	TRINITY_DN104402_c0_g3;TRINITY_DN105771_c3_g1;TRINITY_DN107921_c0_g2
9	GO:0055114	oxidation-reduction_process	1670	235	0.00072	TRINITY_DN100136_c5_g2;TRINITY_DN100158_c2_g4;TRINITY_DN100309_c3_g1;TRINITY_DN100341_c1_g3;TRINITY_DN100522_c1_g2;TRINITY_DN100524_c2_g1;TRINITY_DN100907_c1_g5;TRINITY_DN101351_c2_g4;TRINITY_DN101358_c0_g1;TRINITY_DN101358_c3_g2;TRINITY_DN101560_c0_g1;TRINITY_DN101595_c0_g1;TRINITY_DN102066_c1_g6;TRINITY_DN102165_c1_g2;TRINITY_DN102220_c0_g1;TRINITY_DN102279_c0_g1;TRINITY_DN102475_c6_g7;TRINITY_…
10	GO:0010050	vegetative_phase_change	13	0	0.00079
11	GO:0010267	production_of_ta-siRNAs_involved_in_RNA_interference	13	0	0.00079
12	GO:0009755	hormone-mediated_signaling_pathway	222	28	0.00132	TRINITY_DN101560_c0_g1;TRINITY_DN102818_c0_g1;TRINITY_DN103156_c3_g3;TRINITY_DN103175_c0_g4;TRINITY_DN108450_c1_g1;TRINITY_DN111849_c2_g1;TRINITY_DN111849_c2_g2;TRINITY_DN112338_c2_g1;TRINITY_DN112410_c0_g2;TRINITY_DN112648_c1_g1;TRINITY_DN113952_c4_g2;TRINITY_DN115440_c0_g1;TRINITY_DN73471_c0_g1;TRINITY_DN88704_c0_g1;TRINITY_DN88874_c0_g1;TRINITY_DN90166_c8_g1;TRINITY_DN90998_c1_g1;TRINITY_DN936…
13	GO:0031222	arabinan_catabolic_process	18	3	0.00161	TRINITY_DN105598_c1_g1;TRINITY_DN105792_c0_g2;TRINITY_DN111384_c0_g8
14	GO:0009414	response_to_water_deprivation	82	8	0.00169	TRINITY_DN102502_c5_g1;TRINITY_DN107248_c0_g1;TRINITY_DN108426_c2_g6;TRINITY_DN110105_c2_g2;TRINITY_DN113380_c1_g11;TRINITY_DN83128_c0_g1;TRINITY_DN92390_c4_g1;TRINITY_DN98226_c0_g1
15	GO:0009415	response_to_water	90	11	0.00169	TRINITY_DN100121_c1_g3;TRINITY_DN102502_c5_g1;TRINITY_DN107248_c0_g1;TRINITY_DN108426_c2_g6;TRINITY_DN110105_c2_g2;TRINITY_DN111525_c1_g4;TRINITY_DN113380_c1_g11;TRINITY_DN83128_c0_g1;TRINITY_DN92390_c4_g1;TRINITY_DN94068_c0_g1;TRINITY_DN98226_c0_g1
16	GO:2000026	regulation_of_multicellular_organismal_development	122	12	0.00203	TRINITY_DN108639_c0_g1;TRINITY_DN111027_c0_g7;TRINITY_DN122748_c0_g1;TRINITY_DN88759_c0_g1;TRINITY_DN88777_c0_g2;TRINITY_DN89681_c0_g1;TRINITY_DN90909_c0_g1;TRINITY_DN92208_c6_g1;TRINITY_DN94659_c1_g1;TRINITY_DN96711_c0_g1;TRINITY_DN99936_c3_g2;TRINITY_DN99936_c3_g4
17	GO:0006541	glutamine_metabolic_process	25	1	0.00216	TRINITY_DN105771_c3_g1
18	GO:0046500	S-adenosylmethionine_metabolic_process	27	2	0.0024	TRINITY_DN105412_c4_g1;TRINITY_DN105412_c4_g3
19	GO:0071669	plant-type_cell_wall_organization_or_biogenesis	121	21	0.00275	TRINITY_DN101488_c0_g1;TRINITY_DN104608_c4_g1;TRINITY_DN106083_c1_g1;TRINITY_DN106135_c4_g3;TRINITY_DN106377_c0_g1;TRINITY_DN106377_c0_g3;TRINITY_DN109893_c4_g2;TRINITY_DN112220_c1_g4;TRINITY_DN112380_c1_g2;TRINITY_DN112380_c1_g3;TRINITY_DN114416_c4_g1;TRINITY_DN117823_c0_g1;TRINITY_DN83113_c0_g1;TRINITY_DN88068_c0_g1;TRINITY_DN89879_c0_g1;TRINITY_DN95512_c0_g1;TRINITY_DN96029_c0_g2;TRINITY_DN961…
20	GO:0080092	regulation_of_pollen_tube_growth	10	3	0.00297	TRINITY_DN99051_c0_g1;TRINITY_DN99847_c0_g1;TRINITY_DN99847_c1_g1
21	GO:0070932	histone_H3_deacetylation	7	0	0.00315
22	GO:0009211	pyrimidine_deoxyribonucleoside_triphosphate_metabolic_process	5	0	0.0032
23	GO:0046274	lignin_catabolic_process	19	9	0.00332	TRINITY_DN105264_c0_g1;TRINITY_DN111528_c0_g1;TRINITY_DN111528_c0_g2;TRINITY_DN111528_c0_g4;TRINITY_DN111528_c0_g5;TRINITY_DN113883_c0_g2;TRINITY_DN93873_c0_g1;TRINITY_DN96104_c1_g1;TRINITY_DN96104_c1_g2
24	GO:0009791	post-embryonic_development	482	45	0.00334	TRINITY_DN101657_c2_g1;TRINITY_DN102139_c1_g1;TRINITY_DN103657_c0_g1;TRINITY_DN104834_c0_g5;TRINITY_DN104834_c0_g6;TRINITY_DN105649_c2_g3;TRINITY_DN106759_c2_g3;TRINITY_DN107248_c0_g1;TRINITY_DN107627_c0_g2;TRINITY_DN108639_c0_g1;TRINITY_DN108940_c0_g2;TRINITY_DN109326_c1_g3;TRINITY_DN110105_c2_g2;TRINITY_DN110181_c0_g3;TRINITY_DN110654_c2_g2;TRINITY_DN110668_c1_g3;TRINITY_DN112309_c0_g4;TRINITY_…
25	GO:0016055	Wnt_signaling_pathway	14	0	0.00338
26	GO:0045493	xylan_catabolic_process	20	3	0.00387	TRINITY_DN105598_c1_g1;TRINITY_DN105792_c0_g2;TRINITY_DN111384_c0_g8
27	GO:0015992	proton_transport	154	17	0.00395	TRINITY_DN101329_c1_g3;TRINITY_DN101329_c1_g4;TRINITY_DN101351_c2_g4;TRINITY_DN101351_c2_g5;TRINITY_DN109759_c2_g1;TRINITY_DN113048_c0_g1;TRINITY_DN113135_c4_g1;TRINITY_DN113135_c4_g2;TRINITY_DN113135_c4_g3;TRINITY_DN113135_c4_g4;TRINITY_DN53538_c0_g1;TRINITY_DN86068_c0_g1;TRINITY_DN93721_c1_g3;TRINITY_DN93721_c1_g4;TRINITY_DN94413_c3_g3;TRINITY_DN98013_c0_g1;TRINITY_DN99541_c5_g2
28	GO:0051093	negative_regulation_of_developmental_process	32	1	0.00406	TRINITY_DN96711_c0_g1
29	GO:0071555	cell_wall_organization	223	45	0.00407	TRINITY_DN101184_c3_g1;TRINITY_DN101488_c0_g1;TRINITY_DN102745_c1_g1;TRINITY_DN104608_c3_g1;TRINITY_DN104608_c3_g4;TRINITY_DN104608_c4_g1;TRINITY_DN106083_c1_g1;TRINITY_DN106135_c4_g3;TRINITY_DN106377_c0_g1;TRINITY_DN106377_c0_g3;TRINITY_DN107044_c0_g3;TRINITY_DN107160_c1_g8;TRINITY_DN107776_c2_g2;TRINITY_DN108136_c5_g2;TRINITY_DN108168_c1_g2;TRINITY_DN108513_c1_g4;TRINITY_DN108525_c0_g2;TRINITY_…
30	GO:0019321	pentose_metabolic_process	33	2	0.00438	TRINITY_DN103818_c0_g2;TRINITY_DN112851_c2_g5
31	GO:0005975	carbohydrate_metabolic_process	927	147	0.00442	TRINITY_DN100575_c7_g1;TRINITY_DN100691_c1_g2;TRINITY_DN101184_c3_g1;TRINITY_DN101408_c1_g3;TRINITY_DN101595_c0_g1;TRINITY_DN101728_c1_g2;TRINITY_DN101728_c1_g4;TRINITY_DN102090_c0_g1;TRINITY_DN102745_c1_g1;TRINITY_DN102942_c1_g1;TRINITY_DN102942_c1_g3;TRINITY_DN103096_c1_g1;TRINITY_DN103600_c0_g2;TRINITY_DN103617_c1_g1;TRINITY_DN103713_c3_g6;TRINITY_DN103818_c0_g2;TRINITY_DN103972_c0_g1;TRINITY_…
32	GO:0019323	pentose_catabolic_process	5	0	0.00445
33	GO:0000902	cell_morphogenesis	119	9	0.00487	TRINITY_DN101657_c2_g1;TRINITY_DN108239_c1_g5;TRINITY_DN110668_c1_g3;TRINITY_DN113952_c4_g2;TRINITY_DN11395_c0_g1;TRINITY_DN99051_c0_g1;TRINITY_DN99067_c0_g1;TRINITY_DN99847_c0_g1;TRINITY_DN99847_c1_g1
34	GO:0009733	response_to_auxin	118	29	0.00511	TRINITY_DN102139_c1_g1;TRINITY_DN103156_c3_g3;TRINITY_DN103175_c0_g1;TRINITY_DN103175_c0_g3;TRINITY_DN103175_c0_g4;TRINITY_DN107404_c0_g3;TRINITY_DN107404_c0_g4;TRINITY_DN107404_c0_g6;TRINITY_DN108426_c2_g6;TRINITY_DN110668_c1_g3;TRINITY_DN112338_c2_g1;TRINITY_DN113952_c4_g2;TRINITY_DN13065_c0_g1;TRINITY_DN60313_c0_g1;TRINITY_DN73471_c0_g1;TRINITY_DN76210_c0_g1;TRINITY_DN82446_c0_g2;TRINITY_DN888…
35	GO:0006606	protein_import_into_nucleus	71	5	0.00514	TRINITY_DN102605_c1_g1;TRINITY_DN106351_c1_g3;TRINITY_DN113452_c1_g3;TRINITY_DN94691_c2_g1;TRINITY_DN99483_c3_g4
36	GO:0009266	response_to_temperature_stimulus	110	10	0.00516	TRINITY_DN102840_c2_g2;TRINITY_DN106243_c0_g1;TRINITY_DN108426_c2_g6;TRINITY_DN108665_c1_g1;TRINITY_DN110181_c0_g3;TRINITY_DN113206_c1_g2;TRINITY_DN126920_c0_g1;TRINITY_DN90514_c0_g1;TRINITY_DN97070_c0_g2;TRINITY_DN98979_c0_g3
37	GO:0006557	S-adenosylmethioninamine_biosynthetic_process	6	4	0.00528	TRINITY_DN101748_c1_g1;TRINITY_DN101748_c3_g3;TRINITY_DN101748_c3_g5;TRINITY_DN101748_c5_g1
38	GO:0048571	long-day_photoperiodism	12	0	0.00535
39	GO:1902475	L-alpha-amino_acid_transmembrane_transport	14	5	0.00535	TRINITY_DN111663_c1_g4;TRINITY_DN111663_c1_g6;TRINITY_DN112827_c2_g1;TRINITY_DN93576_c0_g1;TRINITY_DN98597_c2_g1
40	GO:0044702	single_organism_reproductive_process	495	52	0.00541	TRINITY_DN101369_c0_g3;TRINITY_DN101657_c2_g1;TRINITY_DN103657_c0_g1;TRINITY_DN104834_c0_g5;TRINITY_DN104834_c0_g6;TRINITY_DN104969_c1_g1;TRINITY_DN106759_c2_g3;TRINITY_DN107384_c8_g1;TRINITY_DN107627_c0_g2;TRINITY_DN108020_c0_g4;TRINITY_DN108239_c1_g5;TRINITY_DN108639_c0_g1;TRINITY_DN108768_c3_g3;TRINITY_DN109326_c1_g3;TRINITY_DN110105_c2_g2;TRINITY_DN110459_c0_g2;TRINITY_DN110654_c2_g2;TRINITY_…
41	GO:0048367	shoot_system_development	282	23	0.00546	TRINITY_DN103657_c0_g1;TRINITY_DN105649_c2_g3;TRINITY_DN107627_c0_g2;TRINITY_DN108639_c0_g1;TRINITY_DN110654_c2_g2;TRINITY_DN110668_c1_g3;TRINITY_DN111885_c1_g1;TRINITY_DN112309_c0_g4;TRINITY_DN113853_c1_g1;TRINITY_DN113952_c4_g2;TRINITY_DN83113_c0_g1;TRINITY_DN87435_c0_g1;TRINITY_DN88777_c0_g2;TRINITY_DN89681_c0_g1;TRINITY_DN91764_c0_g1;TRINITY_DN92208_c6_g1;TRINITY_DN93542_c1_g1;TRINITY_DN94072…
42	GO:0009800	cinnamic_acid_biosynthetic_process	6	4	0.00585	TRINITY_DN102422_c0_g4;TRINITY_DN108712_c0_g1;TRINITY_DN109917_c1_g1;TRINITY_DN109917_c1_g2
43	GO:0007018	microtubule-based_movement	63	8	0.0059	TRINITY_DN102938_c1_g1;TRINITY_DN103929_c1_g2;TRINITY_DN104475_c3_g1;TRINITY_DN106577_c2_g5;TRINITY_DN114581_c1_g1;TRINITY_DN90518_c0_g1;TRINITY_DN96150_c4_g4;TRINITY_DN98204_c4_g1
44	GO:0006355	regulation_of_transcription,_DNA-templated	833	115	0.00612	TRINITY_DN100026_c1_g1;TRINITY_DN100026_c2_g3;TRINITY_DN100254_c0_g3;TRINITY_DN100728_c2_g4;TRINITY_DN101106_c0_g1;TRINITY_DN101905_c0_g1;TRINITY_DN102215_c3_g1;TRINITY_DN102541_c1_g2;TRINITY_DN102818_c0_g1;TRINITY_DN103156_c3_g3;TRINITY_DN103762_c0_g1;TRINITY_DN104126_c0_g1;TRINITY_DN104138_c4_g1;TRINITY_DN104160_c0_g1;TRINITY_DN104834_c0_g3;TRINITY_DN104834_c0_g5;TRINITY_DN104834_c0_g6;TRINITY_…
45	GO:0009699	phenylpropanoid_biosynthetic_process	49	16	0.00666	TRINITY_DN102422_c0_g4;TRINITY_DN104267_c1_g1;TRINITY_DN108712_c0_g1;TRINITY_DN109881_c2_g2;TRINITY_DN109881_c2_g7;TRINITY_DN109917_c1_g1;TRINITY_DN109917_c1_g2;TRINITY_DN110781_c0_g2;TRINITY_DN112673_c0_g6;TRINITY_DN113242_c2_g1;TRINITY_DN8444_c0_g2;TRINITY_DN89083_c0_g1;TRINITY_DN93623_c12_g1;TRINITY_DN93721_c1_g4;TRINITY_DN93997_c1_g1;TRINITY_DN99454_c2_g5
46	GO:0019725	cellular_homeostasis	234	37	0.00675	TRINITY_DN100341_c1_g3;TRINITY_DN101329_c1_g4;TRINITY_DN102132_c3_g2;TRINITY_DN102991_c12_g1;TRINITY_DN104495_c0_g1;TRINITY_DN107094_c1_g4;TRINITY_DN108466_c6_g2;TRINITY_DN110901_c2_g2;TRINITY_DN112472_c7_g1;TRINITY_DN112972_c1_g2;TRINITY_DN112987_c2_g10;TRINITY_DN113135_c4_g1;TRINITY_DN113135_c4_g3;TRINITY_DN115440_c0_g1;TRINITY_DN16270_c0_g1;TRINITY_DN17222_c0_g1;TRINITY_DN47907_c0_g1;TRINITY_D…
47	GO:0010051	xylem_and_phloem_pattern_formation	48	3	0.00746	TRINITY_DN110654_c2_g2;TRINITY_DN91764_c0_g1;TRINITY_DN93763_c2_g2
48	GO:0009408	response_to_heat	50	5	0.0079	TRINITY_DN108426_c2_g6;TRINITY_DN126920_c0_g1;TRINITY_DN90514_c0_g1;TRINITY_DN97070_c0_g2;TRINITY_DN98979_c0_g3
49	GO:0019762	glucosinolate_catabolic_process	5	3	0.00793	TRINITY_DN106625_c1_g1;TRINITY_DN106625_c1_g5;TRINITY_DN99369_c7_g1
50	GO:0000165	MAPK_cascade	58	1	0.00793	TRINITY_DN111942_c1_g2
51	GO:0071215	cellular_response_to_abscisic_acid_stimulus	79	11	0.00802	TRINITY_DN102818_c0_g1;TRINITY_DN107248_c0_g1;TRINITY_DN108450_c1_g1;TRINITY_DN111849_c2_g1;TRINITY_DN111849_c2_g2;TRINITY_DN112410_c0_g2;TRINITY_DN88704_c0_g1;TRINITY_DN90166_c8_g1;TRINITY_DN93643_c1_g3;TRINITY_DN99051_c0_g1;TRINITY_DN99620_c0_g3
52	GO:0010154	fruit_development	220	22	0.00828	TRINITY_DN101657_c2_g1;TRINITY_DN103657_c0_g1;TRINITY_DN104834_c0_g5;TRINITY_DN104834_c0_g6;TRINITY_DN106759_c2_g3;TRINITY_DN108639_c0_g1;TRINITY_DN109326_c1_g3;TRINITY_DN110105_c2_g2;TRINITY_DN110654_c2_g2;TRINITY_DN113853_c1_g1;TRINITY_DN89616_c0_g1;TRINITY_DN89907_c0_g2;TRINITY_DN89907_c0_g3;TRINITY_DN90166_c8_g1;TRINITY_DN91106_c0_g1;TRINITY_DN91764_c0_g1;TRINITY_DN93249_c0_g1;TRINITY_DN93721…
53	GO:0009094	L-phenylalanine_biosynthetic_process	25	10	0.00838	TRINITY_DN103802_c0_g2;TRINITY_DN115373_c7_g1;TRINITY_DN115373_c8_g1;TRINITY_DN115373_c9_g1;TRINITY_DN92686_c1_g1;TRINITY_DN92744_c0_g1;TRINITY_DN92744_c0_g3;TRINITY_DN92744_c0_g5;TRINITY_DN97833_c0_g3;TRINITY_DN97833_c0_g6
54	GO:0051292	nuclear_pore_complex_assembly	4	0	0.00849
55	GO:0009221	pyrimidine_deoxyribonucleotide_biosynthetic_process	6	0	0.00861
56	GO:0009967	positive_regulation_of_signal_transduction	32	1	0.00865	TRINITY_DN111942_c1_g2
57	GO:0051241	negative_regulation_of_multicellular_organismal_process	30	1	0.00882	TRINITY_DN96711_c0_g1
58	GO:0015979	photosynthesis	170	12	0.00887	TRINITY_DN101595_c0_g1;TRINITY_DN109684_c1_g3;TRINITY_DN125514_c0_g1;TRINITY_DN48244_c0_g1;TRINITY_DN61270_c0_g1;TRINITY_DN77843_c0_g1;TRINITY_DN78393_c0_g1;TRINITY_DN79583_c0_g1;TRINITY_DN79608_c0_g1;TRINITY_DN86068_c0_g1;TRINITY_DN89054_c0_g1;TRINITY_DN93782_c0_g1
59	GO:0009888	tissue_development	152	21	0.00945	TRINITY_DN101657_c2_g1;TRINITY_DN102139_c1_g1;TRINITY_DN104834_c0_g3;TRINITY_DN104834_c0_g5;TRINITY_DN104834_c0_g6;TRINITY_DN105649_c2_g3;TRINITY_DN106089_c0_g1;TRINITY_DN107721_c0_g2;TRINITY_DN108639_c0_g1;TRINITY_DN110181_c0_g3;TRINITY_DN110668_c1_g3;TRINITY_DN111936_c1_g2;TRINITY_DN112309_c0_g4;TRINITY_DN113206_c1_g2;TRINITY_DN113952_c4_g2;TRINITY_DN11395_c0_g1;TRINITY_DN75718_c0_g1;TRINITY_DN…
60	GO:0009808	lignin_metabolic_process	38	11	0.00946	TRINITY_DN104267_c1_g1;TRINITY_DN105264_c0_g1;TRINITY_DN111528_c0_g1;TRINITY_DN111528_c0_g2;TRINITY_DN111528_c0_g4;TRINITY_DN111528_c0_g5;TRINITY_DN113242_c2_g1;TRINITY_DN113883_c0_g2;TRINITY_DN93873_c0_g1;TRINITY_DN96104_c1_g1;TRINITY_DN96104_c1_g2
61	GO:0009828	plant-type_cell_wall_loosening	4	0	0.0098
62	GO:0006098	pentose-phosphate_shunt	35	1	0.00983	TRINITY_DN105186_c4_g1
63	GO:0006556	S-adenosylmethionine_biosynthetic_process	18	2	0.01019	TRINITY_DN105412_c4_g1;TRINITY_DN105412_c4_g3
64	GO:0009409	response_to_cold	54	5	0.01038	TRINITY_DN102840_c2_g2;TRINITY_DN106243_c0_g1;TRINITY_DN108665_c1_g1;TRINITY_DN110181_c0_g3;TRINITY_DN113206_c1_g2
65	GO:0015985	energy_coupled_proton_transport,_down_electrochemical_gradient	35	1	0.01056	TRINITY_DN86068_c0_g1
66	GO:0015986	ATP_synthesis_coupled_proton_transport	35	1	0.01056	TRINITY_DN86068_c0_g1
67	GO:0018298	protein-chromophore_linkage	44	4	0.01057	TRINITY_DN109684_c1_g3;TRINITY_DN114644_c1_g1;TRINITY_DN79583_c0_g1;TRINITY_DN79608_c0_g1
68	GO:0006014	D-ribose_metabolic_process	13	1	0.01057	TRINITY_DN103818_c0_g2
69	GO:0006354	DNA-templated_transcription,_elongation	27	0	0.01073
70	GO:0050657	nucleic_acid_transport	39	0	0.01076
71	GO:0050658	RNA_transport	39	0	0.01076
72	GO:0051236	establishment_of_RNA_localization	39	0	0.01076
73	GO:1902600	hydrogen_ion_transmembrane_transport	113	11	0.0109	TRINITY_DN101329_c1_g3;TRINITY_DN101329_c1_g4;TRINITY_DN113048_c0_g1;TRINITY_DN113135_c4_g1;TRINITY_DN113135_c4_g2;TRINITY_DN113135_c4_g3;TRINITY_DN113135_c4_g4;TRINITY_DN86068_c0_g1;TRINITY_DN93721_c1_g3;TRINITY_DN93721_c1_g4;TRINITY_DN94413_c3_g3
74	GO:0006949	syncytium_formation	7	2	0.01117	TRINITY_DN105026_c0_g1;TRINITY_DN88008_c0_g1
75	GO:0048366	leaf_development	116	12	0.01132	TRINITY_DN110654_c2_g2;TRINITY_DN111885_c1_g1;TRINITY_DN87435_c0_g1;TRINITY_DN91764_c0_g1;TRINITY_DN92208_c6_g1;TRINITY_DN93542_c1_g1;TRINITY_DN94072_c1_g3;TRINITY_DN96711_c0_g1;TRINITY_DN98192_c0_g2;TRINITY_DN99043_c0_g2;TRINITY_DN99936_c3_g2;TRINITY_DN99936_c3_g4
76	GO:0006597	spermine_biosynthetic_process	7	4	0.01132	TRINITY_DN101748_c1_g1;TRINITY_DN101748_c3_g3;TRINITY_DN101748_c3_g5;TRINITY_DN101748_c5_g1
77	GO:0008215	spermine_metabolic_process	7	4	0.01132	TRINITY_DN101748_c1_g1;TRINITY_DN101748_c3_g3;TRINITY_DN101748_c3_g5;TRINITY_DN101748_c5_g1
78	GO:0022603	regulation_of_anatomical_structure_morphogenesis	51	7	0.01139	TRINITY_DN111027_c0_g7;TRINITY_DN122748_c0_g1;TRINITY_DN99051_c0_g1;TRINITY_DN99847_c0_g1;TRINITY_DN99847_c1_g1;TRINITY_DN99936_c3_g2;TRINITY_DN99936_c3_g4
79	GO:0007568	aging	30	5	0.01162	TRINITY_DN102487_c3_g3;TRINITY_DN108426_c2_g2;TRINITY_DN111885_c1_g1;TRINITY_DN93542_c1_g1;TRINITY_DN99043_c0_g2
80	GO:0000972	transcription-dependent_tethering_of_RNA_polymerase_II_gene_DNA_at_nuclear_perip...	8	0	0.01192
81	GO:0009086	methionine_biosynthetic_process	29	2	0.01204	TRINITY_DN104402_c0_g3;TRINITY_DN107921_c0_g2
82	GO:0097164	ammonium_ion_metabolic_process	10	1	0.01216	TRINITY_DN71120_c0_g1
83	GO:0008272	sulfate_transport	8	0	0.0125
84	GO:0006559	L-phenylalanine_catabolic_process	7	4	0.01255	TRINITY_DN102422_c0_g4;TRINITY_DN108712_c0_g1;TRINITY_DN109917_c1_g1;TRINITY_DN109917_c1_g2
85	GO:0006558	L-phenylalanine_metabolic_process	32	14	0.01255	TRINITY_DN102422_c0_g4;TRINITY_DN103802_c0_g2;TRINITY_DN108712_c0_g1;TRINITY_DN109917_c1_g1;TRINITY_DN109917_c1_g2;TRINITY_DN115373_c7_g1;TRINITY_DN115373_c8_g1;TRINITY_DN115373_c9_g1;TRINITY_DN92686_c1_g1;TRINITY_DN92744_c0_g1;TRINITY_DN92744_c0_g3;TRINITY_DN92744_c0_g5;TRINITY_DN97833_c0_g3;TRINITY_DN97833_c0_g6
86	GO:2000242	negative_regulation_of_reproductive_process	20	1	0.01258	TRINITY_DN96711_c0_g1
87	GO:0009832	plant-type_cell_wall_biogenesis	60	5	0.01263	TRINITY_DN104608_c4_g1;TRINITY_DN109893_c4_g2;TRINITY_DN112220_c1_g4;TRINITY_DN83113_c0_g1;TRINITY_DN95512_c0_g1
88	GO:0035556	intracellular_signal_transduction	334	26	0.01277	TRINITY_DN100843_c0_g4;TRINITY_DN101433_c9_g1;TRINITY_DN101597_c0_g2;TRINITY_DN102502_c5_g1;TRINITY_DN107157_c1_g1;TRINITY_DN108450_c1_g1;TRINITY_DN111942_c1_g2;TRINITY_DN112410_c0_g2;TRINITY_DN112648_c1_g1;TRINITY_DN113098_c3_g3;TRINITY_DN113543_c0_g1;TRINITY_DN114644_c1_g1;TRINITY_DN86932_c0_g1;TRINITY_DN88874_c0_g1;TRINITY_DN89565_c0_g2;TRINITY_DN90398_c0_g2;TRINITY_DN91880_c0_g2;TRINITY_DN922…
89	GO:0048316	seed_development	213	21	0.01308	TRINITY_DN101657_c2_g1;TRINITY_DN103657_c0_g1;TRINITY_DN104834_c0_g5;TRINITY_DN104834_c0_g6;TRINITY_DN106759_c2_g3;TRINITY_DN108639_c0_g1;TRINITY_DN109326_c1_g3;TRINITY_DN110105_c2_g2;TRINITY_DN110654_c2_g2;TRINITY_DN113853_c1_g1;TRINITY_DN89616_c0_g1;TRINITY_DN89907_c0_g2;TRINITY_DN89907_c0_g3;TRINITY_DN90166_c8_g1;TRINITY_DN91106_c0_g1;TRINITY_DN91764_c0_g1;TRINITY_DN93249_c0_g1;TRINITY_DN93721…
90	GO:0015865	purine_nucleotide_transport	13	3	0.01313	TRINITY_DN104846_c1_g5;TRINITY_DN113853_c1_g1;TRINITY_DN92127_c0_g3
91	GO:0016553	base_conversion_or_substitution_editing	10	0	0.01381
92	GO:0016554	cytidine_to_uridine_editing	10	0	0.01381
93	GO:0009790	embryo_development	160	11	0.01382	TRINITY_DN103657_c0_g1;TRINITY_DN104834_c0_g5;TRINITY_DN104834_c0_g6;TRINITY_DN106759_c2_g3;TRINITY_DN108639_c0_g1;TRINITY_DN109326_c1_g3;TRINITY_DN110654_c2_g2;TRINITY_DN89616_c0_g1;TRINITY_DN91106_c0_g1;TRINITY_DN91764_c0_g1;TRINITY_DN94072_c1_g3
94	GO:0009825	multidimensional_cell_growth	17	1	0.01394	TRINITY_DN99043_c0_g2
95	GO:0009616	virus_induced_gene_silencing	12	0	0.01404
96	GO:0052018	modulation_by_symbiont_of_RNA_levels_in_host	12	0	0.01404
97	GO:0052249	modulation_of_RNA_levels_in_other_organism_involved_in_symbiotic_interaction	12	0	0.01404
98	GO:0051607	defense_response_to_virus	19	0	0.01447
99	GO:0006368	transcription_elongation_from_RNA_polymerase_II_promoter	20	0	0.01457
100	GO:0010073	meristem_maintenance	38	5	0.01484	TRINITY_DN110668_c1_g3;TRINITY_DN112309_c0_g4;TRINITY_DN113952_c4_g2;TRINITY_DN88777_c0_g2;TRINITY_DN92586_c3_g2
101	GO:0006470	protein_dephosphorylation	170	22	0.01502	TRINITY_DN100989_c0_g1;TRINITY_DN101539_c0_g1;TRINITY_DN101539_c1_g3;TRINITY_DN101539_c1_g7;TRINITY_DN103191_c1_g1;TRINITY_DN103191_c1_g2;TRINITY_DN103191_c1_g4;TRINITY_DN105360_c2_g2;TRINITY_DN107157_c1_g1;TRINITY_DN109309_c0_g1;TRINITY_DN111849_c2_g1;TRINITY_DN111849_c2_g2;TRINITY_DN113864_c5_g2;TRINITY_DN114401_c0_g3;TRINITY_DN78832_c0_g1;TRINITY_DN88704_c0_g1;TRINITY_DN91388_c0_g2;TRINITY_DN9…
102	GO:0048580	regulation_of_post-embryonic_development	93	6	0.01514	TRINITY_DN88759_c0_g1;TRINITY_DN88777_c0_g2;TRINITY_DN89681_c0_g1;TRINITY_DN92208_c6_g1;TRINITY_DN94659_c1_g1;TRINITY_DN96711_c0_g1
103	GO:0009793	embryo_development_ending_in_seed_dormancy	146	10	0.01517	TRINITY_DN103657_c0_g1;TRINITY_DN104834_c0_g5;TRINITY_DN104834_c0_g6;TRINITY_DN106759_c2_g3;TRINITY_DN109326_c1_g3;TRINITY_DN110654_c2_g2;TRINITY_DN89616_c0_g1;TRINITY_DN91106_c0_g1;TRINITY_DN91764_c0_g1;TRINITY_DN94072_c1_g3
104	GO:0016925	protein_sumoylation	8	0	0.01555
105	GO:0034470	ncRNA_processing	261	6	0.01565	TRINITY_DN103736_c0_g6;TRINITY_DN108665_c1_g1;TRINITY_DN111409_c0_g1;TRINITY_DN113168_c11_g1;TRINITY_DN96028_c1_g5;TRINITY_DN99622_c3_g2
106	GO:2000241	regulation_of_reproductive_process	74	7	0.01575	TRINITY_DN88777_c0_g2;TRINITY_DN89681_c0_g1;TRINITY_DN92208_c6_g1;TRINITY_DN96711_c0_g1;TRINITY_DN99051_c0_g1;TRINITY_DN99847_c0_g1;TRINITY_DN99847_c1_g1
107	GO:0051017	actin_filament_bundle_assembly	6	2	0.01583	TRINITY_DN109037_c3_g1;TRINITY_DN90505_c0_g1
108	GO:0061572	actin_filament_bundle_organization	6	2	0.01583	TRINITY_DN109037_c3_g1;TRINITY_DN90505_c0_g1
109	GO:0048574	long-day_photoperiodism,_flowering	9	0	0.01594
110	GO:0009738	abscisic_acid-activated_signaling_pathway	76	10	0.01603	TRINITY_DN102818_c0_g1;TRINITY_DN108450_c1_g1;TRINITY_DN111849_c2_g1;TRINITY_DN111849_c2_g2;TRINITY_DN112410_c0_g2;TRINITY_DN88704_c0_g1;TRINITY_DN90166_c8_g1;TRINITY_DN93643_c1_g3;TRINITY_DN99051_c0_g1;TRINITY_DN99620_c0_g3
111	GO:0018871	1-aminocyclopropane-1-carboxylate_metabolic_process	6	2	0.01604	TRINITY_DN105164_c0_g2;TRINITY_DN105164_c0_g6
112	GO:0042218	1-aminocyclopropane-1-carboxylate_biosynthetic_process	6	2	0.01604	TRINITY_DN105164_c0_g2;TRINITY_DN105164_c0_g6
113	GO:0007017	microtubule-based_process	165	17	0.01631	TRINITY_DN102938_c1_g1;TRINITY_DN102969_c6_g3;TRINITY_DN103929_c1_g2;TRINITY_DN104475_c3_g1;TRINITY_DN105016_c1_g2;TRINITY_DN105016_c2_g6;TRINITY_DN106577_c2_g5;TRINITY_DN112220_c1_g4;TRINITY_DN114148_c1_g2;TRINITY_DN114581_c1_g1;TRINITY_DN90518_c0_g1;TRINITY_DN91354_c0_g1;TRINITY_DN92303_c3_g2;TRINITY_DN93288_c0_g1;TRINITY_DN96150_c3_g2;TRINITY_DN96150_c4_g4;TRINITY_DN98204_c4_g1
114	GO:0016998	cell_wall_macromolecule_catabolic_process	38	10	0.01635	TRINITY_DN103617_c1_g1;TRINITY_DN105594_c6_g3;TRINITY_DN109714_c0_g1;TRINITY_DN112464_c0_g1;TRINITY_DN112464_c0_g2;TRINITY_DN112464_c0_g3;TRINITY_DN89058_c0_g1;TRINITY_DN93121_c2_g1;TRINITY_DN96398_c0_g1;TRINITY_DN99300_c4_g3
115	GO:0006399	tRNA_metabolic_process	157	2	0.01639	TRINITY_DN111409_c0_g1;TRINITY_DN96028_c1_g5
116	GO:0015800	acidic_amino_acid_transport	7	2	0.01653	TRINITY_DN111663_c1_g4;TRINITY_DN111663_c1_g6
117	GO:0015813	L-glutamate_transport	7	2	0.01653	TRINITY_DN111663_c1_g4;TRINITY_DN111663_c1_g6
118	GO:0089711	L-glutamate_transmembrane_transport	7	2	0.01653	TRINITY_DN111663_c1_g4;TRINITY_DN111663_c1_g6
119	GO:1902022	L-lysine_transport	7	2	0.01653	TRINITY_DN111663_c1_g4;TRINITY_DN111663_c1_g6
120	GO:1903401	L-lysine_transmembrane_transport	7	2	0.01653	TRINITY_DN111663_c1_g4;TRINITY_DN111663_c1_g6
121	GO:0007051	spindle_organization	18	2	0.01664	TRINITY_DN102969_c6_g3;TRINITY_DN112220_c1_g4
122	GO:0009736	cytokinin-activated_signaling_pathway	8	0	0.01715
123	GO:0071368	cellular_response_to_cytokinin_stimulus	8	0	0.01715
124	GO:0006855	drug_transmembrane_transport	65	14	0.01718	TRINITY_DN101475_c1_g2;TRINITY_DN105053_c0_g2;TRINITY_DN111027_c0_g7;TRINITY_DN112432_c0_g6;TRINITY_DN112904_c0_g2;TRINITY_DN114041_c1_g2;TRINITY_DN114188_c1_g3;TRINITY_DN122748_c0_g1;TRINITY_DN56941_c0_g1;TRINITY_DN90525_c0_g1;TRINITY_DN93721_c1_g3;TRINITY_DN93721_c1_g4;TRINITY_DN94509_c2_g3;TRINITY_DN99144_c0_g2
125	GO:0034982	mitochondrial_protein_processing	14	1	0.01746	TRINITY_DN109957_c3_g1
126	GO:0000462	maturation_of_SSU-rRNA_from_tricistronic_rRNA_transcript_(SSU-rRNA,_5.8S_rRNA,_L...	44	0	0.01793
127	GO:1900140	regulation_of_seedling_development	25	2	0.01843	TRINITY_DN88759_c0_g1;TRINITY_DN94659_c1_g1
128	GO:0046916	cellular_transition_metal_ion_homeostasis	64	16	0.0186	TRINITY_DN107094_c1_g4;TRINITY_DN110901_c2_g2;TRINITY_DN112972_c1_g2;TRINITY_DN112987_c2_g10;TRINITY_DN16270_c0_g1;TRINITY_DN17222_c0_g1;TRINITY_DN75923_c0_g1;TRINITY_DN83425_c0_g1;TRINITY_DN85855_c0_g1;TRINITY_DN90227_c0_g1;TRINITY_DN90227_c1_g1;TRINITY_DN90813_c5_g1;TRINITY_DN95223_c0_g1;TRINITY_DN97794_c0_g1;TRINITY_DN97944_c0_g3;TRINITY_DN97944_c0_g5
129	GO:0009157	deoxyribonucleoside_monophosphate_biosynthetic_process	4	1	0.01873	TRINITY_DN101237_c1_g1
130	GO:0009162	deoxyribonucleoside_monophosphate_metabolic_process	4	1	0.01873	TRINITY_DN101237_c1_g1
131	GO:2000028	regulation_of_photoperiodism,_flowering	11	0	0.01907
132	GO:0016237	lysosomal_microautophagy	2	2	0.01997	TRINITY_DN102178_c1_g1;TRINITY_DN103541_c2_g2
133	GO:0034727	piecemeal_microautophagy_of_nucleus	2	2	0.01997	TRINITY_DN102178_c1_g1;TRINITY_DN103541_c2_g2
134	GO:0044805	late_nucleophagy	2	2	0.01997	TRINITY_DN102178_c1_g1;TRINITY_DN103541_c2_g2
135	GO:0016480	negative_regulation_of_transcription_from_RNA_polymerase_III_promoter	2	2	0.02029	TRINITY_DN101905_c0_g1;TRINITY_DN104138_c4_g1
136	GO:0070217	transcription_factor_TFIIIB_complex_assembly	2	2	0.02029	TRINITY_DN101905_c0_g1;TRINITY_DN104138_c4_g1
137	GO:0009052	pentose-phosphate_shunt,_non-oxidative_branch	6	0	0.0205
138	GO:0003156	regulation_of_animal_organ_formation	6	4	0.02062	TRINITY_DN111027_c0_g7;TRINITY_DN122748_c0_g1;TRINITY_DN99936_c3_g2;TRINITY_DN99936_c3_g4
139	GO:0009245	lipid_A_biosynthetic_process	3	1	0.02076	TRINITY_DN110006_c1_g1
140	GO:0046493	lipid_A_metabolic_process	3	1	0.02076	TRINITY_DN110006_c1_g1
141	GO:1901269	lipooligosaccharide_metabolic_process	3	1	0.02076	TRINITY_DN110006_c1_g1
142	GO:1901271	lipooligosaccharide_biosynthetic_process	3	1	0.02076	TRINITY_DN110006_c1_g1
143	GO:0006862	nucleotide_transport	18	4	0.02127	TRINITY_DN104846_c1_g5;TRINITY_DN113853_c1_g1;TRINITY_DN92127_c0_g3;TRINITY_DN95680_c1_g1
144	GO:0006364	rRNA_processing	178	5	0.02129	TRINITY_DN103736_c0_g6;TRINITY_DN108665_c1_g1;TRINITY_DN111409_c0_g1;TRINITY_DN113168_c11_g1;TRINITY_DN99622_c3_g2
145	GO:0015931	nucleobase-containing_compound_transport	70	5	0.02146	TRINITY_DN104846_c1_g5;TRINITY_DN113853_c1_g1;TRINITY_DN91274_c3_g2;TRINITY_DN92127_c0_g3;TRINITY_DN95680_c1_g1
146	GO:0043410	positive_regulation_of_MAPK_cascade	23	1	0.02153	TRINITY_DN111942_c1_g2
147	GO:1902533	positive_regulation_of_intracellular_signal_transduction	23	1	0.02153	TRINITY_DN111942_c1_g2
148	GO:0080156	mitochondrial_mRNA_modification	26	0	0.02156
149	GO:0048878	chemical_homeostasis	213	40	0.02157	TRINITY_DN101329_c1_g4;TRINITY_DN102038_c1_g1;TRINITY_DN102132_c3_g2;TRINITY_DN104495_c0_g1;TRINITY_DN107094_c1_g4;TRINITY_DN108795_c2_g1;TRINITY_DN110901_c2_g2;TRINITY_DN111027_c0_g7;TRINITY_DN112472_c7_g1;TRINITY_DN112972_c1_g2;TRINITY_DN112987_c2_g10;TRINITY_DN113135_c4_g1;TRINITY_DN113135_c4_g3;TRINITY_DN122748_c0_g1;TRINITY_DN16270_c0_g1;TRINITY_DN17222_c0_g1;TRINITY_DN75923_c0_g1;TRINITY_DN…
150	GO:0046777	protein_autophosphorylation	56	7	0.02168	TRINITY_DN100630_c1_g1;TRINITY_DN108450_c1_g1;TRINITY_DN112410_c0_g2;TRINITY_DN92082_c3_g1;TRINITY_DN92303_c3_g2;TRINITY_DN99051_c0_g1;TRINITY_DN99620_c0_g3
151	GO:0006102	isocitrate_metabolic_process	6	0	0.02266
152	GO:0006403	RNA_localization	43	0	0.02301
153	GO:0006593	ornithine_catabolic_process	2	2	0.02303	TRINITY_DN108426_c2_g2;TRINITY_DN108426_c2_g6
154	GO:0010121	arginine_catabolic_process_to_proline_via_ornithine	2	2	0.02303	TRINITY_DN108426_c2_g2;TRINITY_DN108426_c2_g6
155	GO:0019493	arginine_catabolic_process_to_proline	2	2	0.02303	TRINITY_DN108426_c2_g2;TRINITY_DN108426_c2_g6
156	GO:0006013	mannose_metabolic_process	5	0	0.02311
157	GO:1902578	single-organism_localization	829	115	0.02338	TRINITY_DN100625_c1_g1;TRINITY_DN101329_c1_g3;TRINITY_DN101329_c1_g4;TRINITY_DN101351_c2_g4;TRINITY_DN101351_c2_g5;TRINITY_DN101433_c9_g1;TRINITY_DN101475_c1_g2;TRINITY_DN101877_c0_g2;TRINITY_DN102132_c3_g2;TRINITY_DN102502_c5_g1;TRINITY_DN102605_c1_g1;TRINITY_DN102934_c2_g1;TRINITY_DN103347_c1_g1;TRINITY_DN103627_c1_g1;TRINITY_DN103627_c1_g2;TRINITY_DN104015_c0_g1;TRINITY_DN104033_c4_g1;TRINITY_…
158	GO:0044765	single-organism_transport	806	112	0.02358	TRINITY_DN100625_c1_g1;TRINITY_DN101329_c1_g3;TRINITY_DN101329_c1_g4;TRINITY_DN101351_c2_g4;TRINITY_DN101351_c2_g5;TRINITY_DN101433_c9_g1;TRINITY_DN101475_c1_g2;TRINITY_DN101877_c0_g2;TRINITY_DN102132_c3_g2;TRINITY_DN102502_c5_g1;TRINITY_DN102605_c1_g1;TRINITY_DN102934_c2_g1;TRINITY_DN103347_c1_g1;TRINITY_DN103627_c1_g1;TRINITY_DN103627_c1_g2;TRINITY_DN104015_c0_g1;TRINITY_DN104033_c4_g1;TRINITY_…
159	GO:0050667	homocysteine_metabolic_process	7	0	0.02358
160	GO:0016072	rRNA_metabolic_process	180	5	0.02376	TRINITY_DN103736_c0_g6;TRINITY_DN108665_c1_g1;TRINITY_DN111409_c0_g1;TRINITY_DN113168_c11_g1;TRINITY_DN99622_c3_g2
161	GO:0000096	sulfur_amino_acid_metabolic_process	22	0	0.02461
162	GO:0051225	spindle_assembly	12	1	0.02463	TRINITY_DN102969_c6_g3
163	GO:0046034	ATP_metabolic_process	199	17	0.02468	TRINITY_DN101329_c1_g3;TRINITY_DN101329_c1_g4;TRINITY_DN112949_c0_g1;TRINITY_DN112949_c1_g1;TRINITY_DN113048_c0_g1;TRINITY_DN113135_c4_g1;TRINITY_DN113135_c4_g2;TRINITY_DN113135_c4_g3;TRINITY_DN113135_c4_g4;TRINITY_DN113380_c1_g11;TRINITY_DN86068_c0_g1;TRINITY_DN92390_c4_g1;TRINITY_DN94393_c4_g3;TRINITY_DN94413_c3_g3;TRINITY_DN98226_c0_g1;TRINITY_DN98765_c0_g1;TRINITY_DN99541_c5_g2
164	GO:0007584	response_to_nutrient	6	1	0.02507	TRINITY_DN102502_c5_g1
165	GO:0008033	tRNA_processing	81	2	0.0252	TRINITY_DN111409_c0_g1;TRINITY_DN96028_c1_g5
166	GO:0048586	regulation_of_long-day_photoperiodism,_flowering	8	0	0.02526
167	GO:0006835	dicarboxylic_acid_transport	18	4	0.02554	TRINITY_DN111663_c1_g4;TRINITY_DN111663_c1_g6;TRINITY_DN88386_c0_g1;TRINITY_DN89133_c0_g1
168	GO:0015893	drug_transport	66	14	0.0257	TRINITY_DN101475_c1_g2;TRINITY_DN105053_c0_g2;TRINITY_DN111027_c0_g7;TRINITY_DN112432_c0_g6;TRINITY_DN112904_c0_g2;TRINITY_DN114041_c1_g2;TRINITY_DN114188_c1_g3;TRINITY_DN122748_c0_g1;TRINITY_DN56941_c0_g1;TRINITY_DN90525_c0_g1;TRINITY_DN93721_c1_g3;TRINITY_DN93721_c1_g4;TRINITY_DN94509_c2_g3;TRINITY_DN99144_c0_g2
169	GO:0042493	response_to_drug	66	14	0.0257	TRINITY_DN101475_c1_g2;TRINITY_DN105053_c0_g2;TRINITY_DN111027_c0_g7;TRINITY_DN112432_c0_g6;TRINITY_DN112904_c0_g2;TRINITY_DN114041_c1_g2;TRINITY_DN114188_c1_g3;TRINITY_DN122748_c0_g1;TRINITY_DN56941_c0_g1;TRINITY_DN90525_c0_g1;TRINITY_DN93721_c1_g3;TRINITY_DN93721_c1_g4;TRINITY_DN94509_c2_g3;TRINITY_DN99144_c0_g2
170	GO:0009812	flavonoid_metabolic_process	91	20	0.02579	TRINITY_DN100111_c0_g2;TRINITY_DN100111_c0_g4;TRINITY_DN100111_c0_g5;TRINITY_DN101081_c0_g3;TRINITY_DN101081_c0_g4;TRINITY_DN106194_c1_g4;TRINITY_DN107761_c0_g3;TRINITY_DN109297_c1_g1;TRINITY_DN111734_c1_g2;TRINITY_DN112973_c0_g1;TRINITY_DN114346_c3_g1;TRINITY_DN114346_c3_g2;TRINITY_DN114376_c1_g2;TRINITY_DN84210_c0_g1;TRINITY_DN90697_c1_g1;TRINITY_DN93334_c0_g1;TRINITY_DN94950_c1_g2;TRINITY_DN94…
171	GO:0043405	regulation_of_MAP_kinase_activity	24	1	0.02591	TRINITY_DN111942_c1_g2
172	GO:0043408	regulation_of_MAPK_cascade	24	1	0.02591	TRINITY_DN111942_c1_g2
173	GO:0034660	ncRNA_metabolic_process	344	7	0.02604	TRINITY_DN103736_c0_g6;TRINITY_DN108665_c1_g1;TRINITY_DN111409_c0_g1;TRINITY_DN112261_c3_g1;TRINITY_DN113168_c11_g1;TRINITY_DN96028_c1_g5;TRINITY_DN99622_c3_g2
174	GO:0055082	cellular_chemical_homeostasis	133	27	0.02634	TRINITY_DN101329_c1_g4;TRINITY_DN102132_c3_g2;TRINITY_DN104495_c0_g1;TRINITY_DN107094_c1_g4;TRINITY_DN110901_c2_g2;TRINITY_DN112472_c7_g1;TRINITY_DN112972_c1_g2;TRINITY_DN112987_c2_g10;TRINITY_DN113135_c4_g1;TRINITY_DN113135_c4_g3;TRINITY_DN16270_c0_g1;TRINITY_DN17222_c0_g1;TRINITY_DN75923_c0_g1;TRINITY_DN83425_c0_g1;TRINITY_DN85855_c0_g1;TRINITY_DN89775_c0_g1;TRINITY_DN90227_c0_g1;TRINITY_DN9022…
175	GO:0015867	ATP_transport	6	2	0.02681	TRINITY_DN104846_c1_g5;TRINITY_DN113853_c1_g1
176	GO:0033609	oxalate_metabolic_process	13	6	0.02715	TRINITY_DN13100_c0_g1;TRINITY_DN90268_c1_g3;TRINITY_DN91520_c0_g1;TRINITY_DN91520_c0_g2;TRINITY_DN94659_c1_g1;TRINITY_DN97040_c4_g1
177	GO:0048507	meristem_development	66	10	0.0272	TRINITY_DN104834_c0_g5;TRINITY_DN104834_c0_g6;TRINITY_DN106089_c0_g1;TRINITY_DN107721_c0_g2;TRINITY_DN110668_c1_g3;TRINITY_DN112309_c0_g4;TRINITY_DN113952_c4_g2;TRINITY_DN88777_c0_g2;TRINITY_DN89616_c0_g1;TRINITY_DN92586_c3_g2
178	GO:0015858	nucleoside_transport	14	3	0.02722	TRINITY_DN104846_c1_g5;TRINITY_DN113853_c1_g1;TRINITY_DN91274_c3_g2
179	GO:0006284	base-excision_repair	19	2	0.02727	TRINITY_DN111495_c1_g2;TRINITY_DN91255_c1_g2
180	GO:0046470	phosphatidylcholine_metabolic_process	9	0	0.02729
181	GO:0044700	single_organism_signaling	868	72	0.02746	TRINITY_DN100527_c0_g3;TRINITY_DN100843_c0_g4;TRINITY_DN101433_c9_g1;TRINITY_DN101560_c0_g1;TRINITY_DN101597_c0_g2;TRINITY_DN101702_c0_g2;TRINITY_DN101702_c0_g4;TRINITY_DN101702_c0_g5;TRINITY_DN102502_c5_g1;TRINITY_DN102818_c0_g1;TRINITY_DN102840_c2_g2;TRINITY_DN103156_c3_g3;TRINITY_DN103175_c0_g4;TRINITY_DN103255_c0_g2;TRINITY_DN104146_c0_g3;TRINITY_DN107157_c1_g1;TRINITY_DN107248_c0_g3;TRINITY_…
182	GO:0048589	developmental_growth	103	12	0.02766	TRINITY_DN102139_c1_g1;TRINITY_DN108239_c1_g5;TRINITY_DN110668_c1_g3;TRINITY_DN112309_c0_g4;TRINITY_DN113952_c4_g2;TRINITY_DN126831_c0_g1;TRINITY_DN90998_c1_g1;TRINITY_DN92586_c3_g2;TRINITY_DN99051_c0_g1;TRINITY_DN99067_c0_g1;TRINITY_DN99847_c0_g1;TRINITY_DN99847_c1_g1
183	GO:0006607	NLS-bearing_protein_import_into_nucleus	29	4	0.02798	TRINITY_DN102605_c1_g1;TRINITY_DN113452_c1_g3;TRINITY_DN94691_c2_g1;TRINITY_DN99483_c3_g4
184	GO:0010029	regulation_of_seed_germination	24	2	0.02824	TRINITY_DN88759_c0_g1;TRINITY_DN94659_c1_g1
185	GO:0010025	wax_biosynthetic_process	13	1	0.02829	TRINITY_DN110459_c0_g2
186	GO:0010166	wax_metabolic_process	13	1	0.02829	TRINITY_DN110459_c0_g2
187	GO:0055085	transmembrane_transport	969	133	0.0286	TRINITY_DN100327_c2_g2;TRINITY_DN100625_c1_g1;TRINITY_DN101329_c1_g3;TRINITY_DN101329_c1_g4;TRINITY_DN101351_c2_g1;TRINITY_DN101351_c2_g4;TRINITY_DN101351_c2_g5;TRINITY_DN101475_c1_g2;TRINITY_DN101475_c1_g4;TRINITY_DN101877_c0_g2;TRINITY_DN102132_c3_g2;TRINITY_DN102502_c5_g1;TRINITY_DN102820_c0_g2;TRINITY_DN102862_c2_g3;TRINITY_DN103347_c1_g1;TRINITY_DN103348_c1_g1;TRINITY_DN103372_c1_g1;TRINITY_…
188	GO:1904659	glucose_transmembrane_transport	18	5	0.0287	TRINITY_DN101351_c2_g4;TRINITY_DN101351_c2_g5;TRINITY_DN109759_c2_g1;TRINITY_DN53538_c0_g1;TRINITY_DN98013_c0_g1
189	GO:0045595	regulation_of_cell_differentiation	16	4	0.02886	TRINITY_DN90909_c0_g1;TRINITY_DN99051_c0_g1;TRINITY_DN99847_c0_g1;TRINITY_DN99847_c1_g1
190	GO:0042026	protein_refolding	12	0	0.02898
191	GO:0002252	immune_effector_process	23	0	0.02958
192	GO:0032147	activation_of_protein_kinase_activity	24	1	0.02964	TRINITY_DN111942_c1_g2
193	GO:0015868	purine_ribonucleotide_transport	12	2	0.02983	TRINITY_DN104846_c1_g5;TRINITY_DN113853_c1_g1
194	GO:0051503	adenine_nucleotide_transport	12	2	0.02983	TRINITY_DN104846_c1_g5;TRINITY_DN113853_c1_g1
195	GO:0008616	queuosine_biosynthetic_process	3	0	0.02984
196	GO:0046116	queuosine_metabolic_process	3	0	0.02984
197	GO:0007165	signal_transduction	867	72	0.02992	TRINITY_DN100527_c0_g3;TRINITY_DN100843_c0_g4;TRINITY_DN101433_c9_g1;TRINITY_DN101560_c0_g1;TRINITY_DN101597_c0_g2;TRINITY_DN101702_c0_g2;TRINITY_DN101702_c0_g4;TRINITY_DN101702_c0_g5;TRINITY_DN102502_c5_g1;TRINITY_DN102818_c0_g1;TRINITY_DN102840_c2_g2;TRINITY_DN103156_c3_g3;TRINITY_DN103175_c0_g4;TRINITY_DN103255_c0_g2;TRINITY_DN104146_c0_g3;TRINITY_DN107157_c1_g1;TRINITY_DN107248_c0_g3;TRINITY_…
198	GO:0046345	abscisic_acid_catabolic_process	2	2	0.03083	TRINITY_DN89907_c0_g2;TRINITY_DN89907_c0_g3
199	GO:0048838	release_of_seed_from_dormancy	2	2	0.03083	TRINITY_DN89907_c0_g2;TRINITY_DN89907_c0_g3
200	GO:0097438	exit_from_dormancy	2	2	0.03083	TRINITY_DN89907_c0_g2;TRINITY_DN89907_c0_g3
201	GO:0009831	plant-type_cell_wall_modification_involved_in_multidimensional_cell_growth	3	0	0.03115
202	GO:0042547	cell_wall_modification_involved_in_multidimensional_cell_growth	3	0	0.03115
203	GO:0006400	tRNA_modification	49	2	0.03117	TRINITY_DN111409_c0_g1;TRINITY_DN96028_c1_g5
204	GO:0023052	signaling	869	72	0.03159	TRINITY_DN100527_c0_g3;TRINITY_DN100843_c0_g4;TRINITY_DN101433_c9_g1;TRINITY_DN101560_c0_g1;TRINITY_DN101597_c0_g2;TRINITY_DN101702_c0_g2;TRINITY_DN101702_c0_g4;TRINITY_DN101702_c0_g5;TRINITY_DN102502_c5_g1;TRINITY_DN102818_c0_g1;TRINITY_DN102840_c2_g2;TRINITY_DN103156_c3_g3;TRINITY_DN103175_c0_g4;TRINITY_DN103255_c0_g2;TRINITY_DN104146_c0_g3;TRINITY_DN107157_c1_g1;TRINITY_DN107248_c0_g3;TRINITY_…
205	GO:0009653	anatomical_structure_morphogenesis	262	27	0.03175	TRINITY_DN101657_c2_g1;TRINITY_DN102139_c1_g1;TRINITY_DN103657_c0_g1;TRINITY_DN105026_c0_g1;TRINITY_DN105649_c2_g3;TRINITY_DN106289_c4_g1;TRINITY_DN107721_c0_g2;TRINITY_DN108239_c1_g5;TRINITY_DN108639_c0_g1;TRINITY_DN109138_c0_g6;TRINITY_DN110654_c2_g2;TRINITY_DN110668_c1_g3;TRINITY_DN111027_c0_g7;TRINITY_DN113952_c4_g2;TRINITY_DN11395_c0_g1;TRINITY_DN122748_c0_g1;TRINITY_DN88008_c0_g1;TRINITY_DN…
206	GO:0006227	dUDP_biosynthetic_process	3	0	0.03189
207	GO:0006235	dTTP_biosynthetic_process	3	0	0.03189
208	GO:0009202	deoxyribonucleoside_triphosphate_biosynthetic_process	3	0	0.03189
209	GO:0009212	pyrimidine_deoxyribonucleoside_triphosphate_biosynthetic_process	3	0	0.03189
210	GO:0046075	dTTP_metabolic_process	3	0	0.03189
211	GO:0046077	dUDP_metabolic_process	3	0	0.03189
212	GO:0090502	RNA_phosphodiester_bond_hydrolysis,_endonucleolytic	64	3	0.03218	TRINITY_DN104360_c5_g1;TRINITY_DN109013_c0_g1;TRINITY_DN88475_c0_g1
213	GO:0009123	nucleoside_monophosphate_metabolic_process	246	19	0.03218	TRINITY_DN101237_c1_g1;TRINITY_DN101329_c1_g3;TRINITY_DN101329_c1_g4;TRINITY_DN112949_c0_g1;TRINITY_DN112949_c1_g1;TRINITY_DN113048_c0_g1;TRINITY_DN113135_c4_g1;TRINITY_DN113135_c4_g2;TRINITY_DN113135_c4_g3;TRINITY_DN113135_c4_g4;TRINITY_DN113380_c1_g11;TRINITY_DN77242_c0_g2;TRINITY_DN86068_c0_g1;TRINITY_DN92390_c4_g1;TRINITY_DN94393_c4_g3;TRINITY_DN94413_c3_g3;TRINITY_DN98226_c0_g1;TRINITY_DN987…
214	GO:0080167	response_to_karrikin	11	3	0.03272	TRINITY_DN110668_c1_g3;TRINITY_DN113206_c1_g2;TRINITY_DN113952_c4_g2
215	GO:0009066	aspartate_family_amino_acid_metabolic_process	57	4	0.03325	TRINITY_DN104402_c0_g3;TRINITY_DN105771_c3_g1;TRINITY_DN107921_c0_g2;TRINITY_DN110392_c1_g1
216	GO:0051028	mRNA_transport	21	0	0.03327
217	GO:0022604	regulation_of_cell_morphogenesis	31	3	0.03363	TRINITY_DN99051_c0_g1;TRINITY_DN99847_c0_g1;TRINITY_DN99847_c1_g1
218	GO:0006119	oxidative_phosphorylation	36	0	0.03388
219	GO:0006536	glutamate_metabolic_process	24	3	0.03404	TRINITY_DN106128_c2_g1;TRINITY_DN108426_c2_g2;TRINITY_DN108426_c2_g6
220	GO:0015807	L-amino_acid_transport	12	3	0.03441	TRINITY_DN100625_c1_g1;TRINITY_DN111663_c1_g4;TRINITY_DN111663_c1_g6
221	GO:0044003	modification_by_symbiont_of_host_morphology_or_physiology	18	0	0.03484
222	GO:0006553	lysine_metabolic_process	9	0	0.03519
223	GO:0009611	response_to_wounding	34	5	0.03587	TRINITY_DN102139_c1_g1;TRINITY_DN110654_c2_g2;TRINITY_DN111885_c1_g1;TRINITY_DN113206_c1_g2;TRINITY_DN93643_c1_g3
224	GO:0055076	transition_metal_ion_homeostasis	78	18	0.03598	TRINITY_DN107094_c1_g4;TRINITY_DN110901_c2_g2;TRINITY_DN111027_c0_g7;TRINITY_DN112972_c1_g2;TRINITY_DN112987_c2_g10;TRINITY_DN122748_c0_g1;TRINITY_DN16270_c0_g1;TRINITY_DN17222_c0_g1;TRINITY_DN75923_c0_g1;TRINITY_DN83425_c0_g1;TRINITY_DN85855_c0_g1;TRINITY_DN90227_c0_g1;TRINITY_DN90227_c1_g1;TRINITY_DN90813_c5_g1;TRINITY_DN95223_c0_g1;TRINITY_DN97794_c0_g1;TRINITY_DN97944_c0_g3;TRINITY_DN97944_c0…
225	GO:0009186	deoxyribonucleoside_diphosphate_metabolic_process	7	1	0.03633	TRINITY_DN103957_c1_g1
226	GO:0048508	embryonic_meristem_development	9	3	0.03645	TRINITY_DN104834_c0_g5;TRINITY_DN104834_c0_g6;TRINITY_DN89616_c0_g1
227	GO:0009651	response_to_salt_stress	96	10	0.0366	TRINITY_DN106625_c1_g1;TRINITY_DN106625_c1_g5;TRINITY_DN108426_c2_g2;TRINITY_DN108426_c2_g6;TRINITY_DN110654_c2_g2;TRINITY_DN113242_c2_g1;TRINITY_DN90514_c0_g1;TRINITY_DN91354_c0_g1;TRINITY_DN91388_c0_g2;TRINITY_DN99369_c7_g1
228	GO:0033353	S-adenosylmethionine_cycle	8	0	0.0367
229	GO:0018106	peptidyl-histidine_phosphorylation	6	1	0.03777	TRINITY_DN99420_c0_g1
230	GO:0016973	poly(A)+_mRNA_export_from_nucleus	5	0	0.0379
231	GO:0046498	S-adenosylhomocysteine_metabolic_process	10	1	0.03792	TRINITY_DN106759_c2_g3
232	GO:0048504	regulation_of_timing_of_organ_formation	2	2	0.0386	TRINITY_DN99936_c3_g2;TRINITY_DN99936_c3_g4
233	GO:0051781	positive_regulation_of_cell_division	2	2	0.0386	TRINITY_DN99936_c3_g2;TRINITY_DN99936_c3_g4
234	GO:0048581	negative_regulation_of_post-embryonic_development	26	1	0.0388	TRINITY_DN96711_c0_g1
235	GO:0009607	response_to_biotic_stimulus	220	26	0.03968	TRINITY_DN101979_c0_g2;TRINITY_DN101979_c0_g3;TRINITY_DN103118_c3_g1;TRINITY_DN104978_c1_g1;TRINITY_DN104978_c1_g5;TRINITY_DN106135_c2_g3;TRINITY_DN106135_c4_g1;TRINITY_DN106377_c0_g1;TRINITY_DN108489_c1_g2;TRINITY_DN108665_c1_g1;TRINITY_DN110668_c1_g3;TRINITY_DN111141_c0_g2;TRINITY_DN112928_c1_g2;TRINITY_DN113952_c4_g2;TRINITY_DN87753_c0_g1;TRINITY_DN89753_c0_g1;TRINITY_DN89907_c0_g2;TRINITY_DN8…
236	GO:0050896	response_to_stimulus	2527	268	0.03984	TRINITY_DN100121_c1_g3;TRINITY_DN100130_c1_g1;TRINITY_DN100527_c0_g3;TRINITY_DN100843_c0_g4;TRINITY_DN101358_c0_g1;TRINITY_DN101358_c3_g2;TRINITY_DN101433_c9_g1;TRINITY_DN101475_c1_g2;TRINITY_DN101539_c0_g1;TRINITY_DN101548_c0_g3;TRINITY_DN101560_c0_g1;TRINITY_DN101597_c0_g2;TRINITY_DN101702_c0_g2;TRINITY_DN101702_c0_g4;TRINITY_DN101702_c0_g5;TRINITY_DN101979_c0_g2;TRINITY_DN101979_c0_g3;TRINITY_…
237	GO:0042254	ribosome_biogenesis	297	5	0.03986	TRINITY_DN103736_c0_g6;TRINITY_DN108665_c1_g1;TRINITY_DN111409_c0_g1;TRINITY_DN113168_c11_g1;TRINITY_DN99622_c3_g2
238	GO:0006805	xenobiotic_metabolic_process	3	1	0.04012	TRINITY_DN113242_c2_g1
239	GO:0009410	response_to_xenobiotic_stimulus	3	1	0.04012	TRINITY_DN113242_c2_g1
240	GO:0071466	cellular_response_to_xenobiotic_stimulus	3	1	0.04012	TRINITY_DN113242_c2_g1
241	GO:0090351	seedling_development	48	5	0.04012	TRINITY_DN102139_c1_g1;TRINITY_DN88759_c0_g1;TRINITY_DN89753_c0_g1;TRINITY_DN90324_c0_g1;TRINITY_DN94659_c1_g1
242	GO:0006970	response_to_osmotic_stress	116	11	0.04014	TRINITY_DN106625_c1_g1;TRINITY_DN106625_c1_g5;TRINITY_DN108426_c2_g2;TRINITY_DN108426_c2_g6;TRINITY_DN110654_c2_g2;TRINITY_DN113242_c2_g1;TRINITY_DN83128_c0_g1;TRINITY_DN90514_c0_g1;TRINITY_DN91354_c0_g1;TRINITY_DN91388_c0_g2;TRINITY_DN99369_c7_g1
243	GO:0019673	GDP-mannose_metabolic_process	4	2	0.04042	TRINITY_DN98275_c0_g2;TRINITY_DN98275_c0_g3
244	GO:0098542	defense_response_to_other_organism	167	14	0.0406	TRINITY_DN104978_c1_g1;TRINITY_DN104978_c1_g5;TRINITY_DN106377_c0_g1;TRINITY_DN108489_c1_g2;TRINITY_DN108665_c1_g1;TRINITY_DN111141_c0_g2;TRINITY_DN89753_c0_g1;TRINITY_DN89907_c0_g2;TRINITY_DN89907_c0_g3;TRINITY_DN91397_c1_g1;TRINITY_DN92649_c4_g1;TRINITY_DN93643_c1_g3;TRINITY_DN94659_c1_g1;TRINITY_DN97359_c0_g3
245	GO:1900864	mitochondrial_RNA_modification	27	0	0.04109
246	GO:0033993	response_to_lipid	199	24	0.04121	TRINITY_DN101560_c0_g1;TRINITY_DN101702_c0_g4;TRINITY_DN102818_c0_g1;TRINITY_DN107248_c0_g1;TRINITY_DN108426_c2_g6;TRINITY_DN108450_c1_g1;TRINITY_DN110336_c2_g1;TRINITY_DN110654_c2_g2;TRINITY_DN111849_c2_g1;TRINITY_DN111849_c2_g2;TRINITY_DN112410_c0_g2;TRINITY_DN114094_c0_g4;TRINITY_DN115440_c0_g1;TRINITY_DN126607_c0_g1;TRINITY_DN83113_c0_g1;TRINITY_DN88704_c0_g1;TRINITY_DN88759_c0_g1;TRINITY_DN9…
247	GO:0006233	dTDP_biosynthetic_process	4	0	0.04202
248	GO:0009133	nucleoside_diphosphate_biosynthetic_process	4	0	0.04202
249	GO:0009138	pyrimidine_nucleoside_diphosphate_metabolic_process	4	0	0.04202
250	GO:0009139	pyrimidine_nucleoside_diphosphate_biosynthetic_process	4	0	0.04202
251	GO:0009189	deoxyribonucleoside_diphosphate_biosynthetic_process	4	0	0.04202
252	GO:0009196	pyrimidine_deoxyribonucleoside_diphosphate_metabolic_process	4	0	0.04202
253	GO:0009197	pyrimidine_deoxyribonucleoside_diphosphate_biosynthetic_process	4	0	0.04202
254	GO:0046072	dTDP_metabolic_process	4	0	0.04202
255	GO:0006873	cellular_ion_homeostasis	102	22	0.04212	TRINITY_DN101329_c1_g4;TRINITY_DN107094_c1_g4;TRINITY_DN110901_c2_g2;TRINITY_DN112472_c7_g1;TRINITY_DN112972_c1_g2;TRINITY_DN112987_c2_g10;TRINITY_DN113135_c4_g1;TRINITY_DN113135_c4_g3;TRINITY_DN16270_c0_g1;TRINITY_DN17222_c0_g1;TRINITY_DN75923_c0_g1;TRINITY_DN83425_c0_g1;TRINITY_DN85855_c0_g1;TRINITY_DN89775_c0_g1;TRINITY_DN90227_c0_g1;TRINITY_DN90227_c1_g1;TRINITY_DN90813_c5_g1;TRINITY_DN91734_…
256	GO:0010065	primary_meristem_tissue_development	5	3	0.04238	TRINITY_DN104834_c0_g5;TRINITY_DN104834_c0_g6;TRINITY_DN89616_c0_g1
257	GO:0010067	procambium_histogenesis	5	3	0.04238	TRINITY_DN104834_c0_g5;TRINITY_DN104834_c0_g6;TRINITY_DN89616_c0_g1
258	GO:0006897	endocytosis	35	0	0.04238
259	GO:0009126	purine_nucleoside_monophosphate_metabolic_process	226	17	0.04261	TRINITY_DN101329_c1_g3;TRINITY_DN101329_c1_g4;TRINITY_DN112949_c0_g1;TRINITY_DN112949_c1_g1;TRINITY_DN113048_c0_g1;TRINITY_DN113135_c4_g1;TRINITY_DN113135_c4_g2;TRINITY_DN113135_c4_g3;TRINITY_DN113135_c4_g4;TRINITY_DN113380_c1_g11;TRINITY_DN86068_c0_g1;TRINITY_DN92390_c4_g1;TRINITY_DN94393_c4_g3;TRINITY_DN94413_c3_g3;TRINITY_DN98226_c0_g1;TRINITY_DN98765_c0_g1;TRINITY_DN99541_c5_g2
260	GO:0009167	purine_ribonucleoside_monophosphate_metabolic_process	226	17	0.04261	TRINITY_DN101329_c1_g3;TRINITY_DN101329_c1_g4;TRINITY_DN112949_c0_g1;TRINITY_DN112949_c1_g1;TRINITY_DN113048_c0_g1;TRINITY_DN113135_c4_g1;TRINITY_DN113135_c4_g2;TRINITY_DN113135_c4_g3;TRINITY_DN113135_c4_g4;TRINITY_DN113380_c1_g11;TRINITY_DN86068_c0_g1;TRINITY_DN92390_c4_g1;TRINITY_DN94393_c4_g3;TRINITY_DN94413_c3_g3;TRINITY_DN98226_c0_g1;TRINITY_DN98765_c0_g1;TRINITY_DN99541_c5_g2
261	GO:0015866	ADP_transport	5	2	0.04264	TRINITY_DN104846_c1_g5;TRINITY_DN113853_c1_g1
262	GO:0098771	inorganic_ion_homeostasis	129	26	0.0428	TRINITY_DN101329_c1_g4;TRINITY_DN107094_c1_g4;TRINITY_DN108795_c2_g1;TRINITY_DN110901_c2_g2;TRINITY_DN111027_c0_g7;TRINITY_DN112472_c7_g1;TRINITY_DN112972_c1_g2;TRINITY_DN112987_c2_g10;TRINITY_DN113135_c4_g1;TRINITY_DN113135_c4_g3;TRINITY_DN122748_c0_g1;TRINITY_DN16270_c0_g1;TRINITY_DN17222_c0_g1;TRINITY_DN75923_c0_g1;TRINITY_DN83425_c0_g1;TRINITY_DN85855_c0_g1;TRINITY_DN89775_c0_g1;TRINITY_DN902…
263	GO:0009664	plant-type_cell_wall_organization	83	17	0.04288	TRINITY_DN101488_c0_g1;TRINITY_DN104608_c4_g1;TRINITY_DN106083_c1_g1;TRINITY_DN106135_c4_g3;TRINITY_DN106377_c0_g1;TRINITY_DN106377_c0_g3;TRINITY_DN112380_c1_g2;TRINITY_DN112380_c1_g3;TRINITY_DN114416_c4_g1;TRINITY_DN117823_c0_g1;TRINITY_DN88068_c0_g1;TRINITY_DN89879_c0_g1;TRINITY_DN96029_c0_g2;TRINITY_DN96169_c2_g2;TRINITY_DN96420_c0_g2;TRINITY_DN96420_c0_g3;TRINITY_DN98762_c2_g2
264	GO:0030837	negative_regulation_of_actin_filament_polymerization	7	0	0.04321
265	GO:0031333	negative_regulation_of_protein_complex_assembly	7	0	0.04321
266	GO:0032272	negative_regulation_of_protein_polymerization	7	0	0.04321
267	GO:0051494	negative_regulation_of_cytoskeleton_organization	7	0	0.04321
268	GO:0048645	animal_organ_formation	7	4	0.04335	TRINITY_DN111027_c0_g7;TRINITY_DN122748_c0_g1;TRINITY_DN99936_c3_g2;TRINITY_DN99936_c3_g4
269	GO:2000027	regulation_of_organ_morphogenesis	7	4	0.04335	TRINITY_DN111027_c0_g7;TRINITY_DN122748_c0_g1;TRINITY_DN99936_c3_g2;TRINITY_DN99936_c3_g4
270	GO:0000060	protein_import_into_nucleus,_translocation	21	3	0.04382	TRINITY_DN102605_c1_g1;TRINITY_DN94691_c2_g1;TRINITY_DN99483_c3_g4
271	GO:0006610	ribosomal_protein_import_into_nucleus	21	3	0.04382	TRINITY_DN102605_c1_g1;TRINITY_DN94691_c2_g1;TRINITY_DN99483_c3_g4
272	GO:0006122	mitochondrial_electron_transport,_ubiquinol_to_cytochrome_c	11	0	0.04472
273	GO:0006555	methionine_metabolic_process	35	2	0.04532	TRINITY_DN104402_c0_g3;TRINITY_DN107921_c0_g2
274	GO:0048638	regulation_of_developmental_growth	40	4	0.04559	TRINITY_DN112309_c0_g4;TRINITY_DN99051_c0_g1;TRINITY_DN99847_c0_g1;TRINITY_DN99847_c1_g1
275	GO:0042446	hormone_biosynthetic_process	30	8	0.04593	TRINITY_DN102038_c1_g1;TRINITY_DN82743_c0_g1;TRINITY_DN89907_c0_g2;TRINITY_DN89907_c0_g3;TRINITY_DN90400_c1_g2;TRINITY_DN91141_c6_g1;TRINITY_DN94820_c2_g1;TRINITY_DN98192_c0_g2
276	GO:0009593	detection_of_chemical_stimulus	10	0	0.04644
277	GO:0007006	mitochondrial_membrane_organization	17	1	0.04653	TRINITY_DN109957_c3_g1
278	GO:0097305	response_to_alcohol	150	20	0.04654	TRINITY_DN101702_c0_g4;TRINITY_DN102818_c0_g1;TRINITY_DN107248_c0_g1;TRINITY_DN108426_c2_g6;TRINITY_DN108450_c1_g1;TRINITY_DN110336_c2_g1;TRINITY_DN110654_c2_g2;TRINITY_DN111849_c2_g1;TRINITY_DN111849_c2_g2;TRINITY_DN112410_c0_g2;TRINITY_DN114094_c0_g4;TRINITY_DN126607_c0_g1;TRINITY_DN88704_c0_g1;TRINITY_DN88759_c0_g1;TRINITY_DN90166_c8_g1;TRINITY_DN93643_c1_g3;TRINITY_DN94394_c0_g1;TRINITY_DN989…
279	GO:0009734	auxin-activated_signaling_pathway	68	15	0.04678	TRINITY_DN103156_c3_g3;TRINITY_DN103175_c0_g4;TRINITY_DN112338_c2_g1;TRINITY_DN113952_c4_g2;TRINITY_DN73471_c0_g1;TRINITY_DN88874_c0_g1;TRINITY_DN90998_c1_g1;TRINITY_DN93763_c2_g2;TRINITY_DN96657_c0_g1;TRINITY_DN97873_c1_g3;TRINITY_DN97985_c1_g3;TRINITY_DN98721_c2_g2;TRINITY_DN99067_c0_g1;TRINITY_DN99608_c0_g2;TRINITY_DN99681_c2_g1
280	GO:0009813	flavonoid_biosynthetic_process	58	14	0.04731	TRINITY_DN100111_c0_g4;TRINITY_DN101081_c0_g3;TRINITY_DN101081_c0_g4;TRINITY_DN106194_c1_g4;TRINITY_DN112973_c0_g1;TRINITY_DN114346_c3_g1;TRINITY_DN114346_c3_g2;TRINITY_DN114376_c1_g2;TRINITY_DN84210_c0_g1;TRINITY_DN90697_c1_g1;TRINITY_DN93334_c0_g1;TRINITY_DN94950_c1_g2;TRINITY_DN94950_c1_g3;TRINITY_DN97868_c0_g5
281	GO:2000653	regulation_of_genetic_imprinting	2	0	0.04752
282	GO:0009451	RNA_modification	205	2	0.04804	TRINITY_DN111409_c0_g1;TRINITY_DN96028_c1_g5
283	GO:0046080	dUTP_metabolic_process	2	0	0.04815
284	GO:0031023	microtubule_organizing_center_organization	11	1	0.04877	TRINITY_DN112220_c1_g4
285	GO:0010187	negative_regulation_of_seed_germination	6	0	0.04983
286	GO:0043650	dicarboxylic_acid_biosynthetic_process	14	0	0.04991
287	GO:0055122	response_to_very_low_light_intensity_stimulus	2	0	0.05029
288	GO:0098586	cellular_response_to_virus	14	0	0.05069
289	GO:0071365	cellular_response_to_auxin_stimulus	71	15	0.05076	TRINITY_DN103156_c3_g3;TRINITY_DN103175_c0_g4;TRINITY_DN112338_c2_g1;TRINITY_DN113952_c4_g2;TRINITY_DN73471_c0_g1;TRINITY_DN88874_c0_g1;TRINITY_DN90998_c1_g1;TRINITY_DN93763_c2_g2;TRINITY_DN96657_c0_g1;TRINITY_DN97873_c1_g3;TRINITY_DN97985_c1_g3;TRINITY_DN98721_c2_g2;TRINITY_DN99067_c0_g1;TRINITY_DN99608_c0_g2;TRINITY_DN99681_c2_g1
290	GO:0005983	starch_catabolic_process	15	0	0.05135
291	GO:0033530	raffinose_metabolic_process	2	1	0.05152	TRINITY_DN103096_c1_g1
292	GO:0034484	raffinose_catabolic_process	2	1	0.05152	TRINITY_DN103096_c1_g1
293	GO:0016311	dephosphorylation	285	37	0.05226	TRINITY_DN100509_c0_g2;TRINITY_DN100989_c0_g1;TRINITY_DN101539_c0_g1;TRINITY_DN101539_c1_g3;TRINITY_DN101539_c1_g7;TRINITY_DN103191_c1_g1;TRINITY_DN103191_c1_g2;TRINITY_DN103191_c1_g4;TRINITY_DN103600_c0_g2;TRINITY_DN104265_c1_g1;TRINITY_DN104265_c1_g2;TRINITY_DN105360_c2_g2;TRINITY_DN107157_c1_g1;TRINITY_DN108412_c1_g2;TRINITY_DN109309_c0_g1;TRINITY_DN111849_c2_g1;TRINITY_DN111849_c2_g2;TRINITY_…
294	GO:0009615	response_to_virus	25	0	0.05245
295	GO:0018958	phenol-containing_compound_metabolic_process	13	5	0.05335	TRINITY_DN109881_c2_g2;TRINITY_DN109881_c2_g7;TRINITY_DN112673_c0_g6;TRINITY_DN89083_c0_g1;TRINITY_DN93721_c1_g4
296	GO:0046189	phenol-containing_compound_biosynthetic_process	13	5	0.05335	TRINITY_DN109881_c2_g2;TRINITY_DN109881_c2_g7;TRINITY_DN112673_c0_g6;TRINITY_DN89083_c0_g1;TRINITY_DN93721_c1_g4
297	GO:0009845	seed_germination	45	5	0.05343	TRINITY_DN102139_c1_g1;TRINITY_DN88759_c0_g1;TRINITY_DN89753_c0_g1;TRINITY_DN90324_c0_g1;TRINITY_DN94659_c1_g1
298	GO:0000186	activation_of_MAPKK_activity	21	1	0.05361	TRINITY_DN111942_c1_g2
299	GO:0009161	ribonucleoside_monophosphate_metabolic_process	242	18	0.05366	TRINITY_DN101329_c1_g3;TRINITY_DN101329_c1_g4;TRINITY_DN112949_c0_g1;TRINITY_DN112949_c1_g1;TRINITY_DN113048_c0_g1;TRINITY_DN113135_c4_g1;TRINITY_DN113135_c4_g2;TRINITY_DN113135_c4_g3;TRINITY_DN113135_c4_g4;TRINITY_DN113380_c1_g11;TRINITY_DN77242_c0_g2;TRINITY_DN86068_c0_g1;TRINITY_DN92390_c4_g1;TRINITY_DN94393_c4_g3;TRINITY_DN94413_c3_g3;TRINITY_DN98226_c0_g1;TRINITY_DN98765_c0_g1;TRINITY_DN9954…
300	GO:0000187	activation_of_MAPK_activity	2	0	0.05381
301	GO:0007112	male_meiosis_cytokinesis	2	0	0.05381
302	GO:0033206	meiotic_cytokinesis	2	0	0.05381
303	GO:0043406	positive_regulation_of_MAP_kinase_activity	2	0	0.05381
304	GO:0071514	genetic_imprinting	8	0	0.05402
305	GO:0099402	plant_organ_development	282	26	0.05444	TRINITY_DN102139_c1_g1;TRINITY_DN103657_c0_g1;TRINITY_DN107627_c0_g2;TRINITY_DN108639_c0_g1;TRINITY_DN108940_c0_g2;TRINITY_DN110654_c2_g2;TRINITY_DN110668_c1_g3;TRINITY_DN111885_c1_g1;TRINITY_DN112309_c0_g4;TRINITY_DN113853_c1_g1;TRINITY_DN113952_c4_g2;TRINITY_DN83113_c0_g1;TRINITY_DN87435_c0_g1;TRINITY_DN89753_c0_g1;TRINITY_DN90166_c8_g1;TRINITY_DN90998_c1_g1;TRINITY_DN91764_c0_g1;TRINITY_DN9220…
306	GO:0006627	protein_processing_involved_in_protein_targeting_to_mitochondrion	8	0	0.05486
307	GO:0009826	unidimensional_cell_growth	62	7	0.05487	TRINITY_DN108239_c1_g5;TRINITY_DN110668_c1_g3;TRINITY_DN113952_c4_g2;TRINITY_DN99051_c0_g1;TRINITY_DN99067_c0_g1;TRINITY_DN99847_c0_g1;TRINITY_DN99847_c1_g1
308	GO:0050801	ion_homeostasis	133	26	0.05493	TRINITY_DN101329_c1_g4;TRINITY_DN107094_c1_g4;TRINITY_DN108795_c2_g1;TRINITY_DN110901_c2_g2;TRINITY_DN111027_c0_g7;TRINITY_DN112472_c7_g1;TRINITY_DN112972_c1_g2;TRINITY_DN112987_c2_g10;TRINITY_DN113135_c4_g1;TRINITY_DN113135_c4_g3;TRINITY_DN122748_c0_g1;TRINITY_DN16270_c0_g1;TRINITY_DN17222_c0_g1;TRINITY_DN75923_c0_g1;TRINITY_DN83425_c0_g1;TRINITY_DN85855_c0_g1;TRINITY_DN89775_c0_g1;TRINITY_DN902…
309	GO:0007154	cell_communication	929	81	0.05525	TRINITY_DN100527_c0_g3;TRINITY_DN100843_c0_g4;TRINITY_DN101369_c0_g3;TRINITY_DN101433_c9_g1;TRINITY_DN101560_c0_g1;TRINITY_DN101597_c0_g2;TRINITY_DN101702_c0_g2;TRINITY_DN101702_c0_g4;TRINITY_DN101702_c0_g5;TRINITY_DN102502_c5_g1;TRINITY_DN102818_c0_g1;TRINITY_DN102840_c2_g2;TRINITY_DN103156_c3_g3;TRINITY_DN103175_c0_g4;TRINITY_DN103255_c0_g2;TRINITY_DN103541_c2_g2;TRINITY_DN104146_c0_g3;TRINITY_…
310	GO:0060560	developmental_growth_involved_in_morphogenesis	66	9	0.05643	TRINITY_DN102139_c1_g1;TRINITY_DN108239_c1_g5;TRINITY_DN110668_c1_g3;TRINITY_DN113952_c4_g2;TRINITY_DN90998_c1_g1;TRINITY_DN99051_c0_g1;TRINITY_DN99067_c0_g1;TRINITY_DN99847_c0_g1;TRINITY_DN99847_c1_g1
311	GO:0072350	tricarboxylic_acid_metabolic_process	7	0	0.05704
312	GO:0010222	stem_vascular_tissue_pattern_formation	3	2	0.05712	TRINITY_DN110654_c2_g2;TRINITY_DN91764_c0_g1
313	GO:0008053	mitochondrial_fusion	7	1	0.05756	TRINITY_DN109957_c3_g1
314	GO:0032784	regulation_of_DNA-templated_transcription,_elongation	17	0	0.05765
315	GO:2000232	regulation_of_rRNA_processing	4	1	0.05784	TRINITY_DN103736_c0_g6
316	GO:0080022	primary_root_development	4	0	0.05802
317	GO:0008612	peptidyl-lysine_modification_to_peptidyl-hypusine	2	0	0.05826
318	GO:0040007	growth	156	14	0.05831	TRINITY_DN102139_c1_g1;TRINITY_DN108239_c1_g5;TRINITY_DN110668_c1_g3;TRINITY_DN112309_c0_g4;TRINITY_DN113952_c4_g2;TRINITY_DN126831_c0_g1;TRINITY_DN90998_c1_g1;TRINITY_DN92586_c3_g2;TRINITY_DN97873_c1_g3;TRINITY_DN99043_c0_g2;TRINITY_DN99051_c0_g1;TRINITY_DN99067_c0_g1;TRINITY_DN99847_c0_g1;TRINITY_DN99847_c1_g1
319	GO:0006106	fumarate_metabolic_process	4	1	0.0586	TRINITY_DN96101_c5_g2
320	GO:0009225	nucleotide-sugar_metabolic_process	37	5	0.05864	TRINITY_DN109893_c4_g2;TRINITY_DN91092_c4_g2;TRINITY_DN91092_c4_g3;TRINITY_DN98275_c0_g2;TRINITY_DN98275_c0_g3
321	GO:0015748	organophosphate_ester_transport	44	7	0.05908	TRINITY_DN104846_c1_g5;TRINITY_DN110654_c2_g2;TRINITY_DN113853_c1_g1;TRINITY_DN114041_c1_g2;TRINITY_DN71230_c0_g1;TRINITY_DN92127_c0_g3;TRINITY_DN95680_c1_g1
322	GO:0030003	cellular_cation_homeostasis	100	21	0.05919	TRINITY_DN101329_c1_g4;TRINITY_DN107094_c1_g4;TRINITY_DN110901_c2_g2;TRINITY_DN112472_c7_g1;TRINITY_DN112972_c1_g2;TRINITY_DN112987_c2_g10;TRINITY_DN113135_c4_g1;TRINITY_DN113135_c4_g3;TRINITY_DN16270_c0_g1;TRINITY_DN17222_c0_g1;TRINITY_DN75923_c0_g1;TRINITY_DN83425_c0_g1;TRINITY_DN85855_c0_g1;TRINITY_DN90227_c0_g1;TRINITY_DN90227_c1_g1;TRINITY_DN90813_c5_g1;TRINITY_DN91734_c0_g1;TRINITY_DN95223_…
323	GO:0018196	peptidyl-asparagine_modification	6	0	0.05932
324	GO:0018279	protein_N-linked_glycosylation_via_asparagine	6	0	0.05932
325	GO:0009809	lignin_biosynthetic_process	18	2	0.05965	TRINITY_DN104267_c1_g1;TRINITY_DN113242_c2_g1
326	GO:0042773	ATP_synthesis_coupled_electron_transport	31	0	0.05972
327	GO:1902531	regulation_of_intracellular_signal_transduction	44	2	0.06028	TRINITY_DN111942_c1_g2;TRINITY_DN99375_c1_g1
328	GO:0010260	animal_organ_senescence	2	1	0.06049	TRINITY_DN108426_c2_g2
329	GO:0009685	gibberellin_metabolic_process	5	3	0.06121	TRINITY_DN101560_c0_g1;TRINITY_DN114376_c1_g2;TRINITY_DN91141_c6_g1
330	GO:0009199	ribonucleoside_triphosphate_metabolic_process	213	17	0.06132	TRINITY_DN101329_c1_g3;TRINITY_DN101329_c1_g4;TRINITY_DN112949_c0_g1;TRINITY_DN112949_c1_g1;TRINITY_DN113048_c0_g1;TRINITY_DN113135_c4_g1;TRINITY_DN113135_c4_g2;TRINITY_DN113135_c4_g3;TRINITY_DN113135_c4_g4;TRINITY_DN113380_c1_g11;TRINITY_DN86068_c0_g1;TRINITY_DN92390_c4_g1;TRINITY_DN94393_c4_g3;TRINITY_DN94413_c3_g3;TRINITY_DN98226_c0_g1;TRINITY_DN98765_c0_g1;TRINITY_DN99541_c5_g2
331	GO:0006950	response_to_stress	1139	118	0.06143	TRINITY_DN100121_c1_g3;TRINITY_DN101979_c0_g2;TRINITY_DN101979_c0_g3;TRINITY_DN102139_c1_g1;TRINITY_DN102243_c1_g2;TRINITY_DN102502_c5_g1;TRINITY_DN102840_c2_g2;TRINITY_DN102843_c1_g1;TRINITY_DN102988_c7_g1;TRINITY_DN102991_c12_g1;TRINITY_DN103541_c2_g2;TRINITY_DN104161_c1_g1;TRINITY_DN104585_c4_g8;TRINITY_DN104765_c2_g1;TRINITY_DN104969_c1_g1;TRINITY_DN104969_c2_g2;TRINITY_DN104978_c1_g1;TRINITY…
332	GO:0009085	lysine_biosynthetic_process	8	0	0.06165
333	GO:0009089	lysine_biosynthetic_process_via_diaminopimelate	8	0	0.06165
334	GO:0046451	diaminopimelate_metabolic_process	8	0	0.06165
335	GO:0051817	modification_of_morphology_or_physiology_of_other_organism_involved_in_symbiotic...	19	0	0.06169
336	GO:1902358	sulfate_transmembrane_transport	6	0	0.06183
337	GO:0055080	cation_homeostasis	128	25	0.0619	TRINITY_DN101329_c1_g4;TRINITY_DN107094_c1_g4;TRINITY_DN108795_c2_g1;TRINITY_DN110901_c2_g2;TRINITY_DN111027_c0_g7;TRINITY_DN112472_c7_g1;TRINITY_DN112972_c1_g2;TRINITY_DN112987_c2_g10;TRINITY_DN113135_c4_g1;TRINITY_DN113135_c4_g3;TRINITY_DN122748_c0_g1;TRINITY_DN16270_c0_g1;TRINITY_DN17222_c0_g1;TRINITY_DN75923_c0_g1;TRINITY_DN83425_c0_g1;TRINITY_DN85855_c0_g1;TRINITY_DN90227_c0_g1;TRINITY_DN902…
338	GO:0016049	cell_growth	100	10	0.06201	TRINITY_DN102139_c1_g1;TRINITY_DN108239_c1_g5;TRINITY_DN110668_c1_g3;TRINITY_DN113952_c4_g2;TRINITY_DN90998_c1_g1;TRINITY_DN99043_c0_g2;TRINITY_DN99051_c0_g1;TRINITY_DN99067_c0_g1;TRINITY_DN99847_c0_g1;TRINITY_DN99847_c1_g1
339	GO:0009640	photomorphogenesis	32	2	0.06218	TRINITY_DN110668_c1_g3;TRINITY_DN113952_c4_g2
340	GO:0006875	cellular_metal_ion_homeostasis	73	16	0.06233	TRINITY_DN107094_c1_g4;TRINITY_DN110901_c2_g2;TRINITY_DN112972_c1_g2;TRINITY_DN112987_c2_g10;TRINITY_DN16270_c0_g1;TRINITY_DN17222_c0_g1;TRINITY_DN75923_c0_g1;TRINITY_DN83425_c0_g1;TRINITY_DN85855_c0_g1;TRINITY_DN90227_c0_g1;TRINITY_DN90227_c1_g1;TRINITY_DN90813_c5_g1;TRINITY_DN95223_c0_g1;TRINITY_DN97794_c0_g1;TRINITY_DN97944_c0_g3;TRINITY_DN97944_c0_g5
341	GO:0006083	acetate_metabolic_process	3	0	0.06253
342	GO:0019605	butyrate_metabolic_process	3	0	0.06253
343	GO:0046459	short-chain_fatty_acid_metabolic_process	3	0	0.06253
344	GO:0006749	glutathione_metabolic_process	28	2	0.06329	TRINITY_DN104165_c1_g3;TRINITY_DN94758_c0_g1
345	GO:0010981	regulation_of_cell_wall_macromolecule_metabolic_process	6	0	0.06338
346	GO:2000022	regulation_of_jasmonic_acid_mediated_signaling_pathway	6	0	0.06338
347	GO:0006817	phosphate_ion_transport	13	1	0.06363	TRINITY_DN90398_c0_g2
348	GO:0009910	negative_regulation_of_flower_development	16	1	0.06388	TRINITY_DN96711_c0_g1
349	GO:0034498	early_endosome_to_Golgi_transport	2	0	0.06511
350	GO:0051707	response_to_other_organism	198	20	0.0652	TRINITY_DN103118_c3_g1;TRINITY_DN104978_c1_g1;TRINITY_DN104978_c1_g5;TRINITY_DN106135_c2_g3;TRINITY_DN106135_c4_g1;TRINITY_DN106377_c0_g1;TRINITY_DN108489_c1_g2;TRINITY_DN108665_c1_g1;TRINITY_DN110668_c1_g3;TRINITY_DN111141_c0_g2;TRINITY_DN113952_c4_g2;TRINITY_DN89753_c0_g1;TRINITY_DN89907_c0_g2;TRINITY_DN89907_c0_g3;TRINITY_DN91397_c1_g1;TRINITY_DN92208_c6_g1;TRINITY_DN92649_c4_g1;TRINITY_DN9364…
351	GO:0071139	resolution_of_recombination_intermediates	3	0	0.06612
352	GO:0006268	DNA_unwinding_involved_in_DNA_replication	10	4	0.06657	TRINITY_DN105999_c2_g1;TRINITY_DN108020_c0_g4;TRINITY_DN114887_c2_g1;TRINITY_DN90063_c0_g1
353	GO:0055065	metal_ion_homeostasis	95	20	0.06662	TRINITY_DN107094_c1_g4;TRINITY_DN108795_c2_g1;TRINITY_DN110901_c2_g2;TRINITY_DN111027_c0_g7;TRINITY_DN112972_c1_g2;TRINITY_DN112987_c2_g10;TRINITY_DN122748_c0_g1;TRINITY_DN16270_c0_g1;TRINITY_DN17222_c0_g1;TRINITY_DN75923_c0_g1;TRINITY_DN83425_c0_g1;TRINITY_DN85855_c0_g1;TRINITY_DN90227_c0_g1;TRINITY_DN90227_c1_g1;TRINITY_DN90813_c5_g1;TRINITY_DN93461_c1_g1;TRINITY_DN95223_c0_g1;TRINITY_DN97794_c…
354	GO:0071322	cellular_response_to_carbohydrate_stimulus	38	0	0.06747
355	GO:0006420	arginyl-tRNA_aminoacylation	3	0	0.06842
356	GO:0006754	ATP_biosynthetic_process	60	9	0.06849	TRINITY_DN101329_c1_g3;TRINITY_DN101329_c1_g4;TRINITY_DN113048_c0_g1;TRINITY_DN113135_c4_g1;TRINITY_DN113135_c4_g2;TRINITY_DN113135_c4_g3;TRINITY_DN113135_c4_g4;TRINITY_DN86068_c0_g1;TRINITY_DN94413_c3_g3
357	GO:0009124	nucleoside_monophosphate_biosynthetic_process	106	11	0.06854	TRINITY_DN101237_c1_g1;TRINITY_DN101329_c1_g3;TRINITY_DN101329_c1_g4;TRINITY_DN113048_c0_g1;TRINITY_DN113135_c4_g1;TRINITY_DN113135_c4_g2;TRINITY_DN113135_c4_g3;TRINITY_DN113135_c4_g4;TRINITY_DN77242_c0_g2;TRINITY_DN86068_c0_g1;TRINITY_DN94413_c3_g3
358	GO:0090501	RNA_phosphodiester_bond_hydrolysis	106	4	0.06908	TRINITY_DN104360_c5_g1;TRINITY_DN105806_c0_g1;TRINITY_DN109013_c0_g1;TRINITY_DN88475_c0_g1
359	GO:0009141	nucleoside_triphosphate_metabolic_process	222	17	0.06965	TRINITY_DN101329_c1_g3;TRINITY_DN101329_c1_g4;TRINITY_DN112949_c0_g1;TRINITY_DN112949_c1_g1;TRINITY_DN113048_c0_g1;TRINITY_DN113135_c4_g1;TRINITY_DN113135_c4_g2;TRINITY_DN113135_c4_g3;TRINITY_DN113135_c4_g4;TRINITY_DN113380_c1_g11;TRINITY_DN86068_c0_g1;TRINITY_DN92390_c4_g1;TRINITY_DN94393_c4_g3;TRINITY_DN94413_c3_g3;TRINITY_DN98226_c0_g1;TRINITY_DN98765_c0_g1;TRINITY_DN99541_c5_g2
360	GO:0006419	alanyl-tRNA_aminoacylation	5	0	0.0707
361	GO:0010023	proanthocyanidin_biosynthetic_process	7	2	0.07105	TRINITY_DN112673_c0_g6;TRINITY_DN93721_c1_g4
362	GO:0010604	positive_regulation_of_macromolecule_metabolic_process	165	13	0.07123	TRINITY_DN102818_c0_g1;TRINITY_DN104146_c0_g3;TRINITY_DN104834_c0_g5;TRINITY_DN104834_c0_g6;TRINITY_DN104981_c2_g1;TRINITY_DN106089_c0_g1;TRINITY_DN111942_c1_g2;TRINITY_DN114808_c2_g1;TRINITY_DN126920_c0_g1;TRINITY_DN88925_c0_g1;TRINITY_DN89616_c0_g1;TRINITY_DN90166_c8_g1;TRINITY_DN90917_c2_g5
363	GO:0016573	histone_acetylation	30	1	0.07164	TRINITY_DN104160_c0_g1
364	GO:0018393	internal_peptidyl-lysine_acetylation	30	1	0.07164	TRINITY_DN104160_c0_g1
365	GO:0018394	peptidyl-lysine_acetylation	30	1	0.07164	TRINITY_DN104160_c0_g1
366	GO:0043207	response_to_external_biotic_stimulus	199	20	0.07191	TRINITY_DN103118_c3_g1;TRINITY_DN104978_c1_g1;TRINITY_DN104978_c1_g5;TRINITY_DN106135_c2_g3;TRINITY_DN106135_c4_g1;TRINITY_DN106377_c0_g1;TRINITY_DN108489_c1_g2;TRINITY_DN108665_c1_g1;TRINITY_DN110668_c1_g3;TRINITY_DN111141_c0_g2;TRINITY_DN113952_c4_g2;TRINITY_DN89753_c0_g1;TRINITY_DN89907_c0_g2;TRINITY_DN89907_c0_g3;TRINITY_DN91397_c1_g1;TRINITY_DN92208_c6_g1;TRINITY_DN92649_c4_g1;TRINITY_DN9364…
367	GO:0043543	protein_acylation	53	2	0.07218	TRINITY_DN104160_c0_g1;TRINITY_DN89753_c0_g1
368	GO:0009737	response_to_abscisic_acid	148	19	0.07231	TRINITY_DN101702_c0_g4;TRINITY_DN102818_c0_g1;TRINITY_DN107248_c0_g1;TRINITY_DN108426_c2_g6;TRINITY_DN108450_c1_g1;TRINITY_DN110336_c2_g1;TRINITY_DN110654_c2_g2;TRINITY_DN111849_c2_g1;TRINITY_DN111849_c2_g2;TRINITY_DN112410_c0_g2;TRINITY_DN114094_c0_g4;TRINITY_DN126607_c0_g1;TRINITY_DN88704_c0_g1;TRINITY_DN88759_c0_g1;TRINITY_DN90166_c8_g1;TRINITY_DN93643_c1_g3;TRINITY_DN94394_c0_g1;TRINITY_DN990…
369	GO:0043173	nucleotide_salvage	12	0	0.07233
370	GO:0071229	cellular_response_to_acid_chemical	130	16	0.0724	TRINITY_DN101560_c0_g1;TRINITY_DN102818_c0_g1;TRINITY_DN107248_c0_g1;TRINITY_DN108450_c1_g1;TRINITY_DN111849_c2_g1;TRINITY_DN111849_c2_g2;TRINITY_DN112410_c0_g2;TRINITY_DN113069_c3_g2;TRINITY_DN113333_c2_g4;TRINITY_DN114772_c2_g1;TRINITY_DN115440_c0_g1;TRINITY_DN88704_c0_g1;TRINITY_DN90166_c8_g1;TRINITY_DN93643_c1_g3;TRINITY_DN99051_c0_g1;TRINITY_DN99620_c0_g3
371	GO:0048283	indeterminate_inflorescence_morphogenesis	4	2	0.07272	TRINITY_DN110668_c1_g3;TRINITY_DN113952_c4_g2
372	GO:0002376	immune_system_process	100	4	0.07332	TRINITY_DN101548_c0_g3;TRINITY_DN108665_c1_g1;TRINITY_DN111141_c0_g2;TRINITY_DN89753_c0_g1
373	GO:0010817	regulation_of_hormone_levels	88	18	0.07342	TRINITY_DN100158_c2_g4;TRINITY_DN102038_c1_g1;TRINITY_DN110668_c1_g3;TRINITY_DN112338_c2_g1;TRINITY_DN113952_c4_g2;TRINITY_DN73471_c0_g1;TRINITY_DN82743_c0_g1;TRINITY_DN88874_c0_g1;TRINITY_DN89753_c0_g1;TRINITY_DN89907_c0_g2;TRINITY_DN89907_c0_g3;TRINITY_DN90400_c1_g2;TRINITY_DN90998_c1_g1;TRINITY_DN91141_c6_g1;TRINITY_DN94820_c2_g1;TRINITY_DN97985_c1_g3;TRINITY_DN98192_c0_g2;TRINITY_DN99608_c0_g2
374	GO:0051865	protein_autoubiquitination	2	1	0.07351	TRINITY_DN108489_c1_g2
375	GO:0006751	glutathione_catabolic_process	5	0	0.07445
376	GO:0051156	glucose_6-phosphate_metabolic_process	39	1	0.0745	TRINITY_DN105186_c4_g1
377	GO:0046835	carbohydrate_phosphorylation	29	2	0.0748	TRINITY_DN103818_c0_g2;TRINITY_DN107842_c0_g4
378	GO:0009789	positive_regulation_of_abscisic_acid-activated_signaling_pathway	5	0	0.0756
379	GO:1901421	positive_regulation_of_response_to_alcohol	5	0	0.0756
380	GO:0071901	negative_regulation_of_protein_serine/threonine_kinase_activity	2	0	0.07666
381	GO:0006359	regulation_of_transcription_from_RNA_polymerase_III_promoter	3	2	0.07693	TRINITY_DN101905_c0_g1;TRINITY_DN104138_c4_g1
382	GO:0017062	respiratory_chain_complex_III_assembly	3	2	0.07748	TRINITY_DN87267_c0_g1;TRINITY_DN87267_c0_g2
383	GO:0034551	mitochondrial_respiratory_chain_complex_III_assembly	3	2	0.07748	TRINITY_DN87267_c0_g1;TRINITY_DN87267_c0_g2
384	GO:0097033	mitochondrial_respiratory_chain_complex_III_biogenesis	3	2	0.07748	TRINITY_DN87267_c0_g1;TRINITY_DN87267_c0_g2
385	GO:0051289	protein_homotetramerization	2	1	0.07754	TRINITY_DN102422_c0_g4
386	GO:1901617	organic_hydroxy_compound_biosynthetic_process	72	14	0.07755	TRINITY_DN102038_c1_g1;TRINITY_DN109881_c2_g2;TRINITY_DN109881_c2_g7;TRINITY_DN112392_c3_g2;TRINITY_DN112673_c0_g6;TRINITY_DN82743_c0_g1;TRINITY_DN89083_c0_g1;TRINITY_DN89907_c0_g2;TRINITY_DN89907_c0_g3;TRINITY_DN90697_c1_g1;TRINITY_DN91141_c6_g1;TRINITY_DN92274_c0_g2;TRINITY_DN93721_c1_g4;TRINITY_DN98192_c0_g2
387	GO:0006405	RNA_export_from_nucleus	33	0	0.07787
388	GO:0006624	vacuolar_protein_processing	3	1	0.07789	TRINITY_DN111885_c1_g1
389	GO:0046165	alcohol_biosynthetic_process	13	4	0.07811	TRINITY_DN109881_c2_g2;TRINITY_DN109881_c2_g7;TRINITY_DN112392_c3_g2;TRINITY_DN89083_c0_g1
390	GO:0006730	one-carbon_metabolic_process	48	4	0.07817	TRINITY_DN105412_c4_g1;TRINITY_DN105412_c4_g3;TRINITY_DN92135_c1_g2;TRINITY_DN99330_c0_g1
391	GO:0006338	chromatin_remodeling	38	2	0.07837	TRINITY_DN107167_c5_g6;TRINITY_DN113086_c1_g1
392	GO:0006542	glutamine_biosynthetic_process	3	0	0.07894
393	GO:0048831	regulation_of_shoot_system_development	55	4	0.07898	TRINITY_DN88777_c0_g2;TRINITY_DN89681_c0_g1;TRINITY_DN92208_c6_g1;TRINITY_DN96711_c0_g1
394	GO:0042989	sequestering_of_actin_monomers	2	0	0.07936
395	GO:0009068	aspartate_family_amino_acid_catabolic_process	2	1	0.07948	TRINITY_DN110392_c1_g1
396	GO:0018202	peptidyl-histidine_modification	8	1	0.07981	TRINITY_DN99420_c0_g1
397	GO:0032502	developmental_process	1104	98	0.08037	TRINITY_DN101657_c2_g1;TRINITY_DN102038_c1_g1;TRINITY_DN102139_c1_g1;TRINITY_DN102406_c0_g2;TRINITY_DN102487_c3_g3;TRINITY_DN103657_c0_g1;TRINITY_DN104160_c0_g1;TRINITY_DN104834_c0_g3;TRINITY_DN104834_c0_g5;TRINITY_DN104834_c0_g6;TRINITY_DN105026_c0_g1;TRINITY_DN105649_c2_g3;TRINITY_DN106089_c0_g1;TRINITY_DN106289_c4_g1;TRINITY_DN106448_c4_g2;TRINITY_DN106759_c2_g3;TRINITY_DN107229_c2_g2;TRINITY_…
398	GO:0042219	cellular_modified_amino_acid_catabolic_process	7	0	0.08074
399	GO:0046856	phosphatidylinositol_dephosphorylation	5	0	0.08074
400	GO:0016101	diterpenoid_metabolic_process	12	5	0.08086	TRINITY_DN101560_c0_g1;TRINITY_DN102422_c0_g4;TRINITY_DN114376_c1_g2;TRINITY_DN91141_c6_g1;TRINITY_DN98433_c2_g1
401	GO:0042886	amide_transport	20	2	0.08104	TRINITY_DN101877_c0_g2;TRINITY_DN108630_c2_g5
402	GO:0010540	basipetal_auxin_transport	9	4	0.08127	TRINITY_DN112338_c2_g1;TRINITY_DN88874_c0_g1;TRINITY_DN89753_c0_g1;TRINITY_DN90998_c1_g1
403	GO:0033388	putrescine_biosynthetic_process_from_arginine	4	0	0.08129
404	GO:0006793	phosphorus_metabolic_process	2163	239	0.08179	TRINITY_DN100265_c0_g2;TRINITY_DN100420_c1_g1;TRINITY_DN100420_c1_g2;TRINITY_DN100420_c1_g3;TRINITY_DN100509_c0_g2;TRINITY_DN100527_c0_g1;TRINITY_DN100527_c0_g3;TRINITY_DN100527_c0_g5;TRINITY_DN100630_c1_g1;TRINITY_DN100843_c0_g4;TRINITY_DN100907_c1_g1;TRINITY_DN100907_c1_g5;TRINITY_DN100907_c1_g6;TRINITY_DN100989_c0_g1;TRINITY_DN101237_c1_g1;TRINITY_DN101329_c1_g3;TRINITY_DN101329_c1_g4;TRINITY_…
405	GO:0009909	regulation_of_flower_development	47	4	0.08201	TRINITY_DN88777_c0_g2;TRINITY_DN89681_c0_g1;TRINITY_DN92208_c6_g1;TRINITY_DN96711_c0_g1
406	GO:0040008	regulation_of_growth	55	6	0.08292	TRINITY_DN112309_c0_g4;TRINITY_DN126831_c0_g1;TRINITY_DN97873_c1_g3;TRINITY_DN99051_c0_g1;TRINITY_DN99847_c0_g1;TRINITY_DN99847_c1_g1
407	GO:0031109	microtubule_polymerization_or_depolymerization	8	1	0.08423	TRINITY_DN112220_c1_g4
408	GO:0046785	microtubule_polymerization	8	1	0.08423	TRINITY_DN112220_c1_g4
409	GO:0009690	cytokinin_metabolic_process	20	3	0.08427	TRINITY_DN100158_c2_g4;TRINITY_DN90400_c1_g2;TRINITY_DN94820_c2_g1
410	GO:0034754	cellular_hormone_metabolic_process	20	3	0.08427	TRINITY_DN100158_c2_g4;TRINITY_DN90400_c1_g2;TRINITY_DN94820_c2_g1
411	GO:0009893	positive_regulation_of_metabolic_process	177	14	0.08451	TRINITY_DN102818_c0_g1;TRINITY_DN104146_c0_g3;TRINITY_DN104834_c0_g5;TRINITY_DN104834_c0_g6;TRINITY_DN104981_c2_g1;TRINITY_DN106089_c0_g1;TRINITY_DN111942_c1_g2;TRINITY_DN114808_c2_g1;TRINITY_DN126920_c0_g1;TRINITY_DN73471_c0_g1;TRINITY_DN88925_c0_g1;TRINITY_DN89616_c0_g1;TRINITY_DN90166_c8_g1;TRINITY_DN90917_c2_g5
412	GO:0048827	phyllome_development	160	15	0.08464	TRINITY_DN107627_c0_g2;TRINITY_DN108639_c0_g1;TRINITY_DN110654_c2_g2;TRINITY_DN111885_c1_g1;TRINITY_DN83113_c0_g1;TRINITY_DN87435_c0_g1;TRINITY_DN91764_c0_g1;TRINITY_DN92208_c6_g1;TRINITY_DN93542_c1_g1;TRINITY_DN94072_c1_g3;TRINITY_DN96711_c0_g1;TRINITY_DN98192_c0_g2;TRINITY_DN99043_c0_g2;TRINITY_DN99936_c3_g2;TRINITY_DN99936_c3_g4
413	GO:0006952	defense_response	321	35	0.08489	TRINITY_DN101979_c0_g2;TRINITY_DN101979_c0_g3;TRINITY_DN104969_c1_g1;TRINITY_DN104969_c2_g2;TRINITY_DN104978_c1_g1;TRINITY_DN104978_c1_g5;TRINITY_DN106377_c0_g1;TRINITY_DN107011_c0_g2;TRINITY_DN107147_c0_g1;TRINITY_DN108205_c1_g1;TRINITY_DN108489_c1_g2;TRINITY_DN108665_c1_g1;TRINITY_DN108692_c0_g2;TRINITY_DN108768_c3_g3;TRINITY_DN111141_c0_g2;TRINITY_DN111495_c1_g2;TRINITY_DN111828_c0_g1;TRINITY_…
414	GO:0009063	cellular_amino_acid_catabolic_process	39	7	0.08535	TRINITY_DN102422_c0_g4;TRINITY_DN108426_c2_g2;TRINITY_DN108426_c2_g6;TRINITY_DN108712_c0_g1;TRINITY_DN109917_c1_g1;TRINITY_DN109917_c1_g2;TRINITY_DN110392_c1_g1
415	GO:0006265	DNA_topological_change	23	6	0.0854	TRINITY_DN105999_c2_g1;TRINITY_DN108020_c0_g4;TRINITY_DN113086_c1_g1;TRINITY_DN114887_c2_g1;TRINITY_DN90063_c0_g1;TRINITY_DN90063_c0_g2
416	GO:0010022	meristem_determinacy	3	1	0.08637	TRINITY_DN88777_c0_g2
417	GO:0010582	floral_meristem_determinacy	3	1	0.08637	TRINITY_DN88777_c0_g2
418	GO:0009835	fruit_ripening	5	1	0.08658	TRINITY_DN99043_c0_g2
419	GO:0071695	anatomical_structure_maturation	5	1	0.08658	TRINITY_DN99043_c0_g2
420	GO:1903338	regulation_of_cell_wall_organization_or_biogenesis	9	0	0.08694
421	GO:0010366	negative_regulation_of_ethylene_biosynthetic_process	2	0	0.08717
422	GO:0031336	negative_regulation_of_sulfur_amino_acid_metabolic_process	2	0	0.08717
423	GO:0051175	negative_regulation_of_sulfur_metabolic_process	2	0	0.08717
424	GO:1900909	negative_regulation_of_olefin_metabolic_process	2	0	0.08717
425	GO:1900912	negative_regulation_of_olefin_biosynthetic_process	2	0	0.08717
426	GO:0035265	organ_growth	5	1	0.08719	TRINITY_DN126831_c0_g1
427	GO:0044699	single-organism_process	6494	744	0.0872	TRINITY_DN100111_c0_g4;TRINITY_DN100136_c5_g2;TRINITY_DN100158_c2_g4;TRINITY_DN100309_c3_g1;TRINITY_DN100317_c0_g2;TRINITY_DN100317_c0_g3;TRINITY_DN100341_c1_g3;TRINITY_DN100522_c1_g2;TRINITY_DN100524_c2_g1;TRINITY_DN100527_c0_g3;TRINITY_DN100625_c1_g1;TRINITY_DN100691_c1_g2;TRINITY_DN100843_c0_g4;TRINITY_DN100907_c1_g5;TRINITY_DN100975_c1_g4;TRINITY_DN100978_c1_g1;TRINITY_DN101081_c0_g2;TRINITY_…
428	GO:0051646	mitochondrion_localization	3	2	0.08724	TRINITY_DN108426_c2_g2;TRINITY_DN108426_c2_g6
429	GO:0031279	regulation_of_cyclase_activity	2	0	0.08821
430	GO:0043648	dicarboxylic_acid_metabolic_process	81	11	0.08886	TRINITY_DN106128_c2_g1;TRINITY_DN108426_c2_g2;TRINITY_DN108426_c2_g6;TRINITY_DN13100_c0_g1;TRINITY_DN89585_c1_g1;TRINITY_DN90268_c1_g3;TRINITY_DN91520_c0_g1;TRINITY_DN91520_c0_g2;TRINITY_DN94659_c1_g1;TRINITY_DN96101_c5_g2;TRINITY_DN97040_c4_g1
431	GO:0010150	leaf_senescence	21	3	0.08955	TRINITY_DN111885_c1_g1;TRINITY_DN93542_c1_g1;TRINITY_DN99043_c0_g2
432	GO:0090693	plant_organ_senescence	21	3	0.08955	TRINITY_DN111885_c1_g1;TRINITY_DN93542_c1_g1;TRINITY_DN99043_c0_g2
433	GO:0051704	multi-organism_process	324	32	0.08957	TRINITY_DN101369_c0_g3;TRINITY_DN103118_c3_g1;TRINITY_DN104969_c1_g1;TRINITY_DN104978_c1_g1;TRINITY_DN104978_c1_g5;TRINITY_DN106135_c2_g3;TRINITY_DN106135_c4_g1;TRINITY_DN106377_c0_g1;TRINITY_DN108239_c1_g5;TRINITY_DN108489_c1_g2;TRINITY_DN108665_c1_g1;TRINITY_DN108768_c3_g3;TRINITY_DN110459_c0_g2;TRINITY_DN110668_c1_g3;TRINITY_DN111141_c0_g2;TRINITY_DN113846_c3_g4;TRINITY_DN113952_c4_g2;TRINITY_…
434	GO:0010588	cotyledon_vascular_tissue_pattern_formation	5	2	0.08997	TRINITY_DN110654_c2_g2;TRINITY_DN91764_c0_g1
435	GO:0042445	hormone_metabolic_process	55	9	0.09033	TRINITY_DN100158_c2_g4;TRINITY_DN102038_c1_g1;TRINITY_DN82743_c0_g1;TRINITY_DN89907_c0_g2;TRINITY_DN89907_c0_g3;TRINITY_DN90400_c1_g2;TRINITY_DN91141_c6_g1;TRINITY_DN94820_c2_g1;TRINITY_DN98192_c0_g2
436	GO:0032940	secretion_by_cell	66	10	0.09057	TRINITY_DN101433_c9_g1;TRINITY_DN103627_c1_g1;TRINITY_DN103627_c1_g2;TRINITY_DN104033_c4_g1;TRINITY_DN106563_c1_g1;TRINITY_DN106563_c1_g2;TRINITY_DN107286_c4_g4;TRINITY_DN108239_c1_g3;TRINITY_DN108239_c1_g5;TRINITY_DN97678_c1_g4
437	GO:0046903	secretion	66	10	0.09057	TRINITY_DN101433_c9_g1;TRINITY_DN103627_c1_g1;TRINITY_DN103627_c1_g2;TRINITY_DN104033_c4_g1;TRINITY_DN106563_c1_g1;TRINITY_DN106563_c1_g2;TRINITY_DN107286_c4_g4;TRINITY_DN108239_c1_g3;TRINITY_DN108239_c1_g5;TRINITY_DN97678_c1_g4
438	GO:0006517	protein_deglycosylation	6	0	0.09082
439	GO:0048767	root_hair_elongation	5	2	0.09125	TRINITY_DN102139_c1_g1;TRINITY_DN90998_c1_g1
440	GO:0008202	steroid_metabolic_process	72	10	0.09173	TRINITY_DN102038_c1_g1;TRINITY_DN122307_c0_g1;TRINITY_DN82743_c0_g1;TRINITY_DN89907_c0_g2;TRINITY_DN89907_c0_g3;TRINITY_DN91141_c6_g1;TRINITY_DN92274_c0_g2;TRINITY_DN96384_c1_g2;TRINITY_DN98192_c0_g2;TRINITY_DN99533_c0_g3
441	GO:0009142	nucleoside_triphosphate_biosynthetic_process	75	9	0.09188	TRINITY_DN101329_c1_g3;TRINITY_DN101329_c1_g4;TRINITY_DN113048_c0_g1;TRINITY_DN113135_c4_g1;TRINITY_DN113135_c4_g2;TRINITY_DN113135_c4_g3;TRINITY_DN113135_c4_g4;TRINITY_DN86068_c0_g1;TRINITY_DN94413_c3_g3
442	GO:0009969	xyloglucan_biosynthetic_process	2	0	0.09188
443	GO:0051606	detection_of_stimulus	24	1	0.09213	TRINITY_DN114644_c1_g1
444	GO:0009205	purine_ribonucleoside_triphosphate_metabolic_process	207	17	0.09427	TRINITY_DN101329_c1_g3;TRINITY_DN101329_c1_g4;TRINITY_DN112949_c0_g1;TRINITY_DN112949_c1_g1;TRINITY_DN113048_c0_g1;TRINITY_DN113135_c4_g1;TRINITY_DN113135_c4_g2;TRINITY_DN113135_c4_g3;TRINITY_DN113135_c4_g4;TRINITY_DN113380_c1_g11;TRINITY_DN86068_c0_g1;TRINITY_DN92390_c4_g1;TRINITY_DN94393_c4_g3;TRINITY_DN94413_c3_g3;TRINITY_DN98226_c0_g1;TRINITY_DN98765_c0_g1;TRINITY_DN99541_c5_g2
445	GO:0051701	interaction_with_host	24	0	0.0946
446	GO:0018205	peptidyl-lysine_modification	64	1	0.09462	TRINITY_DN104160_c0_g1
447	GO:0007098	centrosome_cycle	10	1	0.09476	TRINITY_DN112220_c1_g4
448	GO:0051297	centrosome_organization	10	1	0.09476	TRINITY_DN112220_c1_g4
449	GO:1901659	glycosyl_compound_biosynthetic_process	104	14	0.09503	TRINITY_DN101329_c1_g3;TRINITY_DN101329_c1_g4;TRINITY_DN101748_c1_g1;TRINITY_DN101748_c3_g3;TRINITY_DN101748_c3_g5;TRINITY_DN101748_c5_g1;TRINITY_DN113048_c0_g1;TRINITY_DN113135_c4_g1;TRINITY_DN113135_c4_g2;TRINITY_DN113135_c4_g3;TRINITY_DN113135_c4_g4;TRINITY_DN77242_c0_g2;TRINITY_DN86068_c0_g1;TRINITY_DN94413_c3_g3
450	GO:0044036	cell_wall_macromolecule_metabolic_process	124	24	0.09504	TRINITY_DN101184_c3_g1;TRINITY_DN103617_c1_g1;TRINITY_DN104608_c4_g1;TRINITY_DN105594_c6_g3;TRINITY_DN105598_c1_g1;TRINITY_DN105792_c0_g2;TRINITY_DN108379_c0_g2;TRINITY_DN108529_c0_g3;TRINITY_DN108683_c1_g1;TRINITY_DN109714_c0_g1;TRINITY_DN111384_c0_g8;TRINITY_DN112464_c0_g1;TRINITY_DN112464_c0_g2;TRINITY_DN112464_c0_g3;TRINITY_DN114625_c2_g3;TRINITY_DN71181_c0_g1;TRINITY_DN89058_c0_g1;TRINITY_DN…
451	GO:0046173	polyol_biosynthetic_process	12	4	0.09505	TRINITY_DN109881_c2_g2;TRINITY_DN109881_c2_g7;TRINITY_DN112392_c3_g2;TRINITY_DN89083_c0_g1
452	GO:1901700	response_to_oxygen-containing_compound	450	46	0.09562	TRINITY_DN100121_c1_g3;TRINITY_DN101560_c0_g1;TRINITY_DN101702_c0_g4;TRINITY_DN102487_c3_g3;TRINITY_DN102502_c5_g1;TRINITY_DN102818_c0_g1;TRINITY_DN105657_c2_g1;TRINITY_DN105870_c0_g1;TRINITY_DN107248_c0_g1;TRINITY_DN108426_c2_g6;TRINITY_DN108450_c1_g1;TRINITY_DN110105_c2_g2;TRINITY_DN110336_c2_g1;TRINITY_DN110654_c2_g2;TRINITY_DN111525_c1_g4;TRINITY_DN111849_c2_g1;TRINITY_DN111849_c2_g2;TRINITY_…
453	GO:0043550	regulation_of_lipid_kinase_activity	2	0	0.09572
454	GO:0009313	oligosaccharide_catabolic_process	5	1	0.09593	TRINITY_DN103096_c1_g1
455	GO:0006421	asparaginyl-tRNA_aminoacylation	5	0	0.09734
456	GO:0070126	mitochondrial_translational_termination	2	0	0.09735
457	GO:0072344	rescue_of_stalled_ribosome	2	0	0.09735
458	GO:0009201	ribonucleoside_triphosphate_biosynthetic_process	71	9	0.09746	TRINITY_DN101329_c1_g3;TRINITY_DN101329_c1_g4;TRINITY_DN113048_c0_g1;TRINITY_DN113135_c4_g1;TRINITY_DN113135_c4_g2;TRINITY_DN113135_c4_g3;TRINITY_DN113135_c4_g4;TRINITY_DN86068_c0_g1;TRINITY_DN94413_c3_g3
459	GO:0042455	ribonucleoside_biosynthetic_process	100	14	0.09826	TRINITY_DN101329_c1_g3;TRINITY_DN101329_c1_g4;TRINITY_DN101748_c1_g1;TRINITY_DN101748_c3_g3;TRINITY_DN101748_c3_g5;TRINITY_DN101748_c5_g1;TRINITY_DN113048_c0_g1;TRINITY_DN113135_c4_g1;TRINITY_DN113135_c4_g2;TRINITY_DN113135_c4_g3;TRINITY_DN113135_c4_g4;TRINITY_DN77242_c0_g2;TRINITY_DN86068_c0_g1;TRINITY_DN94413_c3_g3
460	GO:0046486	glycerolipid_metabolic_process	87	6	0.09851	TRINITY_DN106492_c1_g2;TRINITY_DN112949_c0_g1;TRINITY_DN113203_c5_g2;TRINITY_DN113830_c7_g2;TRINITY_DN89775_c0_g1;TRINITY_DN95091_c7_g2
461	GO:0031297	replication_fork_processing	2	1	0.09949	TRINITY_DN95136_c0_g3
462	GO:0000722	telomere_maintenance_via_recombination	2	0	0.09949
463	GO:0097503	sialylation	5	0	0.10017
464	GO:0009144	purine_nucleoside_triphosphate_metabolic_process	209	17	0.10038	TRINITY_DN101329_c1_g3;TRINITY_DN101329_c1_g4;TRINITY_DN112949_c0_g1;TRINITY_DN112949_c1_g1;TRINITY_DN113048_c0_g1;TRINITY_DN113135_c4_g1;TRINITY_DN113135_c4_g2;TRINITY_DN113135_c4_g3;TRINITY_DN113135_c4_g4;TRINITY_DN113380_c1_g11;TRINITY_DN86068_c0_g1;TRINITY_DN92390_c4_g1;TRINITY_DN94393_c4_g3;TRINITY_DN94413_c3_g3;TRINITY_DN98226_c0_g1;TRINITY_DN98765_c0_g1;TRINITY_DN99541_c5_g2
465	GO:0032922	circadian_regulation_of_gene_expression	5	0	0.10039
466	GO:0032950	regulation_of_beta-glucan_metabolic_process	5	0	0.10039
467	GO:0032951	regulation_of_beta-glucan_biosynthetic_process	5	0	0.10039
468	GO:0052324	plant-type_cell_wall_cellulose_biosynthetic_process	5	0	0.10039
469	GO:0052541	plant-type_cell_wall_cellulose_metabolic_process	5	0	0.10039
470	GO:1901672	positive_regulation_of_systemic_acquired_resistance	5	0	0.10039
471	GO:2001006	regulation_of_cellulose_biosynthetic_process	5	0	0.10039
472	GO:2001009	regulation_of_plant-type_cell_wall_cellulose_biosynthetic_process	5	0	0.10039
473	GO:0019363	pyridine_nucleotide_biosynthetic_process	11	0	0.10041
474	GO:0015942	formate_metabolic_process	3	2	0.10094	TRINITY_DN113206_c1_g2;TRINITY_DN113206_c1_g3
475	GO:0042183	formate_catabolic_process	3	2	0.10094	TRINITY_DN113206_c1_g2;TRINITY_DN113206_c1_g3
476	GO:0006022	aminoglycan_metabolic_process	42	12	0.10228	TRINITY_DN103617_c1_g1;TRINITY_DN105594_c6_g3;TRINITY_DN109714_c0_g1;TRINITY_DN112464_c0_g1;TRINITY_DN112464_c0_g2;TRINITY_DN112464_c0_g3;TRINITY_DN89058_c0_g1;TRINITY_DN91092_c4_g2;TRINITY_DN91092_c4_g3;TRINITY_DN93121_c2_g1;TRINITY_DN96398_c0_g1;TRINITY_DN99300_c4_g3
477	GO:0009620	response_to_fungus	76	16	0.10251	TRINITY_DN104978_c1_g1;TRINITY_DN104978_c1_g5;TRINITY_DN106135_c2_g3;TRINITY_DN106135_c4_g1;TRINITY_DN106377_c0_g1;TRINITY_DN110668_c1_g3;TRINITY_DN111141_c0_g2;TRINITY_DN113952_c4_g2;TRINITY_DN89753_c0_g1;TRINITY_DN89907_c0_g2;TRINITY_DN89907_c0_g3;TRINITY_DN91397_c1_g1;TRINITY_DN92208_c6_g1;TRINITY_DN93643_c1_g3;TRINITY_DN94659_c1_g1;TRINITY_DN97359_c0_g3
478	GO:0030203	glycosaminoglycan_metabolic_process	9	2	0.1032	TRINITY_DN91092_c4_g2;TRINITY_DN91092_c4_g3
479	GO:0046271	phenylpropanoid_catabolic_process	25	12	0.10361	TRINITY_DN105264_c0_g1;TRINITY_DN109881_c2_g2;TRINITY_DN109881_c2_g7;TRINITY_DN111528_c0_g1;TRINITY_DN111528_c0_g2;TRINITY_DN111528_c0_g4;TRINITY_DN111528_c0_g5;TRINITY_DN113883_c0_g2;TRINITY_DN89083_c0_g1;TRINITY_DN93873_c0_g1;TRINITY_DN96104_c1_g1;TRINITY_DN96104_c1_g2
480	GO:0006820	anion_transport	120	12	0.10364	TRINITY_DN100625_c1_g1;TRINITY_DN110654_c2_g2;TRINITY_DN111663_c1_g4;TRINITY_DN111663_c1_g6;TRINITY_DN112472_c7_g1;TRINITY_DN68088_c0_g1;TRINITY_DN68088_c0_g2;TRINITY_DN71230_c0_g1;TRINITY_DN88386_c0_g1;TRINITY_DN89133_c0_g1;TRINITY_DN90398_c0_g2;TRINITY_DN91734_c0_g1
481	GO:0009806	lignan_metabolic_process	6	3	0.10393	TRINITY_DN109881_c2_g2;TRINITY_DN109881_c2_g7;TRINITY_DN89083_c0_g1
482	GO:0009807	lignan_biosynthetic_process	6	3	0.10393	TRINITY_DN109881_c2_g2;TRINITY_DN109881_c2_g7;TRINITY_DN89083_c0_g1
483	GO:0019336	phenol-containing_compound_catabolic_process	6	3	0.10393	TRINITY_DN109881_c2_g2;TRINITY_DN109881_c2_g7;TRINITY_DN89083_c0_g1
484	GO:0034309	primary_alcohol_biosynthetic_process	6	3	0.10393	TRINITY_DN109881_c2_g2;TRINITY_DN109881_c2_g7;TRINITY_DN89083_c0_g1
485	GO:0034310	primary_alcohol_catabolic_process	6	3	0.10393	TRINITY_DN109881_c2_g2;TRINITY_DN109881_c2_g7;TRINITY_DN89083_c0_g1
486	GO:0034311	diol_metabolic_process	6	3	0.10393	TRINITY_DN109881_c2_g2;TRINITY_DN109881_c2_g7;TRINITY_DN89083_c0_g1
487	GO:0034312	diol_biosynthetic_process	6	3	0.10393	TRINITY_DN109881_c2_g2;TRINITY_DN109881_c2_g7;TRINITY_DN89083_c0_g1
488	GO:0046273	lignan_catabolic_process	6	3	0.10393	TRINITY_DN109881_c2_g2;TRINITY_DN109881_c2_g7;TRINITY_DN89083_c0_g1
489	GO:1901502	ether_catabolic_process	6	3	0.10393	TRINITY_DN109881_c2_g2;TRINITY_DN109881_c2_g7;TRINITY_DN89083_c0_g1
490	GO:1901503	ether_biosynthetic_process	6	3	0.10393	TRINITY_DN109881_c2_g2;TRINITY_DN109881_c2_g7;TRINITY_DN89083_c0_g1
491	GO:1901598	(-)-pinoresinol_metabolic_process	6	3	0.10393	TRINITY_DN109881_c2_g2;TRINITY_DN109881_c2_g7;TRINITY_DN89083_c0_g1
492	GO:1902123	(-)-pinoresinol_catabolic_process	6	3	0.10393	TRINITY_DN109881_c2_g2;TRINITY_DN109881_c2_g7;TRINITY_DN89083_c0_g1
493	GO:1902124	(+)-pinoresinol_metabolic_process	6	3	0.10393	TRINITY_DN109881_c2_g2;TRINITY_DN109881_c2_g7;TRINITY_DN89083_c0_g1
494	GO:1902125	(+)-pinoresinol_catabolic_process	6	3	0.10393	TRINITY_DN109881_c2_g2;TRINITY_DN109881_c2_g7;TRINITY_DN89083_c0_g1
495	GO:1902127	(-)-lariciresinol_metabolic_process	6	3	0.10393	TRINITY_DN109881_c2_g2;TRINITY_DN109881_c2_g7;TRINITY_DN89083_c0_g1
496	GO:1902129	(-)-lariciresinol_biosynthetic_process	6	3	0.10393	TRINITY_DN109881_c2_g2;TRINITY_DN109881_c2_g7;TRINITY_DN89083_c0_g1
497	GO:1902130	(+)-lariciresinol_metabolic_process	6	3	0.10393	TRINITY_DN109881_c2_g2;TRINITY_DN109881_c2_g7;TRINITY_DN89083_c0_g1
498	GO:1902131	(+)-lariciresinol_catabolic_process	6	3	0.10393	TRINITY_DN109881_c2_g2;TRINITY_DN109881_c2_g7;TRINITY_DN89083_c0_g1
499	GO:1902132	(+)-lariciresinol_biosynthetic_process	6	3	0.10393	TRINITY_DN109881_c2_g2;TRINITY_DN109881_c2_g7;TRINITY_DN89083_c0_g1
500	GO:1902136	(-)-secoisolariciresinol_metabolic_process	6	3	0.10393	TRINITY_DN109881_c2_g2;TRINITY_DN109881_c2_g7;TRINITY_DN89083_c0_g1
501	GO:1902138	(-)-secoisolariciresinol_biosynthetic_process	6	3	0.10393	TRINITY_DN109881_c2_g2;TRINITY_DN109881_c2_g7;TRINITY_DN89083_c0_g1
502	GO:0051298	centrosome_duplication	5	1	0.10448	TRINITY_DN112220_c1_g4
503	GO:0000226	microtubule_cytoskeleton_organization	60	5	0.10456	TRINITY_DN102969_c6_g3;TRINITY_DN112220_c1_g4;TRINITY_DN91354_c0_g1;TRINITY_DN92303_c3_g2;TRINITY_DN93288_c0_g1
504	GO:0010921	regulation_of_phosphatase_activity	24	3	0.10524	TRINITY_DN111849_c2_g1;TRINITY_DN111849_c2_g2;TRINITY_DN88704_c0_g1
505	GO:0043666	regulation_of_phosphoprotein_phosphatase_activity	24	3	0.10524	TRINITY_DN111849_c2_g1;TRINITY_DN111849_c2_g2;TRINITY_DN88704_c0_g1
506	GO:0045454	cell_redox_homeostasis	100	10	0.10557	TRINITY_DN100341_c1_g3;TRINITY_DN102991_c12_g1;TRINITY_DN108466_c6_g2;TRINITY_DN115440_c0_g1;TRINITY_DN47907_c0_g1;TRINITY_DN88514_c0_g1;TRINITY_DN90759_c3_g1;TRINITY_DN94045_c8_g1;TRINITY_DN97974_c1_g1;TRINITY_DN97974_c1_g3
507	GO:0000712	resolution_of_meiotic_recombination_intermediates	6	3	0.10608	TRINITY_DN108020_c0_g4;TRINITY_DN114887_c2_g1;TRINITY_DN90063_c0_g1
508	GO:0048731	system_development	583	51	0.10614	TRINITY_DN101657_c2_g1;TRINITY_DN102139_c1_g1;TRINITY_DN103657_c0_g1;TRINITY_DN104834_c0_g5;TRINITY_DN104834_c0_g6;TRINITY_DN105649_c2_g3;TRINITY_DN106759_c2_g3;TRINITY_DN107248_c0_g1;TRINITY_DN107627_c0_g2;TRINITY_DN108426_c2_g2;TRINITY_DN108639_c0_g1;TRINITY_DN108940_c0_g2;TRINITY_DN109138_c0_g6;TRINITY_DN109326_c1_g3;TRINITY_DN110105_c2_g2;TRINITY_DN110654_c2_g2;TRINITY_DN110668_c1_g3;TRINITY_…
509	GO:0000463	maturation_of_LSU-rRNA_from_tricistronic_rRNA_transcript_(SSU-rRNA,_5.8S_rRNA,_L...	14	1	0.10622	TRINITY_DN103736_c0_g6
510	GO:0035428	hexose_transmembrane_transport	39	8	0.10658	TRINITY_DN101351_c2_g4;TRINITY_DN101351_c2_g5;TRINITY_DN109759_c2_g1;TRINITY_DN112630_c2_g3;TRINITY_DN53538_c0_g1;TRINITY_DN93917_c5_g2;TRINITY_DN93917_c5_g3;TRINITY_DN98013_c0_g1
511	GO:0006430	lysyl-tRNA_aminoacylation	3	0	0.10739
512	GO:0045041	protein_import_into_mitochondrial_intermembrane_space	6	1	0.10809	TRINITY_DN109957_c3_g1
513	GO:0043090	amino_acid_import	7	2	0.10832	TRINITY_DN111663_c1_g4;TRINITY_DN111663_c1_g6
514	GO:0008360	regulation_of_cell_shape	18	0	0.10879
515	GO:0006679	glucosylceramide_biosynthetic_process	2	0	0.10888
516	GO:0006688	glycosphingolipid_biosynthetic_process	2	0	0.10888
517	GO:0046476	glycosylceramide_biosynthetic_process	2	0	0.10888
518	GO:0000723	telomere_maintenance	19	4	0.10909	TRINITY_DN87561_c0_g1;TRINITY_DN90450_c0_g1;TRINITY_DN92586_c3_g2;TRINITY_DN94676_c0_g4
519	GO:0032200	telomere_organization	19	4	0.10909	TRINITY_DN87561_c0_g1;TRINITY_DN90450_c0_g1;TRINITY_DN92586_c3_g2;TRINITY_DN94676_c0_g4
520	GO:0060249	anatomical_structure_homeostasis	19	4	0.10909	TRINITY_DN87561_c0_g1;TRINITY_DN90450_c0_g1;TRINITY_DN92586_c3_g2;TRINITY_DN94676_c0_g4
521	GO:0009084	glutamine_family_amino_acid_biosynthetic_process	37	2	0.10972	TRINITY_DN108426_c2_g2;TRINITY_DN108426_c2_g6
522	GO:0000973	posttranscriptional_tethering_of_RNA_polymerase_II_gene_DNA_at_nuclear_periphery	5	0	0.11068
523	GO:0034397	telomere_localization	5	0	0.11068
524	GO:0034398	telomere_tethering_at_nuclear_periphery	5	0	0.11068
525	GO:0050000	chromosome_localization	5	0	0.11068
526	GO:0006473	protein_acetylation	48	1	0.11106	TRINITY_DN104160_c0_g1
527	GO:0008593	regulation_of_Notch_signaling_pathway	2	0	0.11134
528	GO:0045747	positive_regulation_of_Notch_signaling_pathway	2	0	0.11134
529	GO:0019742	pentacyclic_triterpenoid_metabolic_process	7	1	0.11186	TRINITY_DN102406_c0_g2
530	GO:0019745	pentacyclic_triterpenoid_biosynthetic_process	7	1	0.11186	TRINITY_DN102406_c0_g2
531	GO:0006935	chemotaxis	5	1	0.11199	TRINITY_DN90909_c0_g1
532	GO:0010183	pollen_tube_guidance	5	1	0.11199	TRINITY_DN90909_c0_g1
533	GO:0042330	taxis	5	1	0.11199	TRINITY_DN90909_c0_g1
534	GO:0050918	positive_chemotaxis	5	1	0.11199	TRINITY_DN90909_c0_g1
535	GO:0032447	protein_urmylation	4	0	0.11225
536	GO:0034227	tRNA_thio-modification	4	0	0.11225
537	GO:0070084	protein_initiator_methionine_removal	6	0	0.11228
538	GO:0006796	phosphate-containing_compound_metabolic_process	2148	237	0.1133	TRINITY_DN100265_c0_g2;TRINITY_DN100420_c1_g1;TRINITY_DN100420_c1_g2;TRINITY_DN100420_c1_g3;TRINITY_DN100509_c0_g2;TRINITY_DN100527_c0_g1;TRINITY_DN100527_c0_g3;TRINITY_DN100527_c0_g5;TRINITY_DN100630_c1_g1;TRINITY_DN100843_c0_g4;TRINITY_DN100907_c1_g1;TRINITY_DN100907_c1_g5;TRINITY_DN100907_c1_g6;TRINITY_DN100989_c0_g1;TRINITY_DN101237_c1_g1;TRINITY_DN101329_c1_g3;TRINITY_DN101329_c1_g4;TRINITY_…
539	GO:0098660	inorganic_ion_transmembrane_transport	261	27	0.1146	TRINITY_DN101329_c1_g3;TRINITY_DN101329_c1_g4;TRINITY_DN102502_c5_g1;TRINITY_DN103713_c3_g6;TRINITY_DN103979_c0_g2;TRINITY_DN104015_c0_g1;TRINITY_DN108205_c1_g1;TRINITY_DN108795_c2_g1;TRINITY_DN112972_c1_g2;TRINITY_DN112987_c2_g10;TRINITY_DN113048_c0_g1;TRINITY_DN113135_c4_g1;TRINITY_DN113135_c4_g2;TRINITY_DN113135_c4_g3;TRINITY_DN113135_c4_g4;TRINITY_DN113860_c0_g1;TRINITY_DN75923_c0_g1;TRINITY_…
540	GO:0006312	mitotic_recombination	16	3	0.11565	TRINITY_DN108020_c0_g4;TRINITY_DN114887_c2_g1;TRINITY_DN90063_c0_g1
541	GO:0010207	photosystem_II_assembly	17	0	0.11702
542	GO:0015698	inorganic_anion_transport	53	4	0.1172	TRINITY_DN68088_c0_g1;TRINITY_DN68088_c0_g2;TRINITY_DN90398_c0_g2;TRINITY_DN91734_c0_g1
543	GO:0042178	xenobiotic_catabolic_process	2	1	0.11721	TRINITY_DN113242_c2_g1
544	GO:0006694	steroid_biosynthetic_process	48	8	0.11753	TRINITY_DN102038_c1_g1;TRINITY_DN82743_c0_g1;TRINITY_DN89907_c0_g2;TRINITY_DN89907_c0_g3;TRINITY_DN91141_c6_g1;TRINITY_DN92274_c0_g2;TRINITY_DN96384_c1_g2;TRINITY_DN98192_c0_g2
545	GO:0051347	positive_regulation_of_transferase_activity	37	2	0.11778	TRINITY_DN104146_c0_g3;TRINITY_DN111942_c1_g2
546	GO:0070071	proton-transporting_two-sector_ATPase_complex_assembly	4	0	0.11779
547	GO:0051510	regulation_of_unidimensional_cell_growth	12	3	0.118	TRINITY_DN99051_c0_g1;TRINITY_DN99847_c0_g1;TRINITY_DN99847_c1_g1
548	GO:0006537	glutamate_biosynthetic_process	7	0	0.11857
549	GO:0019676	ammonia_assimilation_cycle	7	0	0.11857
550	GO:0001101	response_to_acid_chemical	311	39	0.11904	TRINITY_DN100121_c1_g3;TRINITY_DN101560_c0_g1;TRINITY_DN101702_c0_g4;TRINITY_DN102487_c3_g3;TRINITY_DN102502_c5_g1;TRINITY_DN102818_c0_g1;TRINITY_DN105870_c0_g1;TRINITY_DN107248_c0_g1;TRINITY_DN108426_c2_g6;TRINITY_DN108450_c1_g1;TRINITY_DN110105_c2_g2;TRINITY_DN110336_c2_g1;TRINITY_DN110654_c2_g2;TRINITY_DN111525_c1_g4;TRINITY_DN111849_c2_g1;TRINITY_DN111849_c2_g2;TRINITY_DN111885_c1_g1;TRINITY_…
551	GO:0070070	proton-transporting_V-type_ATPase_complex_assembly	2	0	0.11908
552	GO:0070072	vacuolar_proton-transporting_V-type_ATPase_complex_assembly	2	0	0.11908
553	GO:0009686	gibberellin_biosynthetic_process	3	2	0.11939	TRINITY_DN101560_c0_g1;TRINITY_DN91141_c6_g1
554	GO:0000959	mitochondrial_RNA_metabolic_process	41	0	0.11962
555	GO:0009720	detection_of_hormone_stimulus	2	0	0.11977
556	GO:0009726	detection_of_endogenous_stimulus	2	0	0.11977
557	GO:0009727	detection_of_ethylene_stimulus	2	0	0.11977
558	GO:0009163	nucleoside_biosynthetic_process	102	14	0.11995	TRINITY_DN101329_c1_g3;TRINITY_DN101329_c1_g4;TRINITY_DN101748_c1_g1;TRINITY_DN101748_c3_g3;TRINITY_DN101748_c3_g5;TRINITY_DN101748_c5_g1;TRINITY_DN113048_c0_g1;TRINITY_DN113135_c4_g1;TRINITY_DN113135_c4_g2;TRINITY_DN113135_c4_g3;TRINITY_DN113135_c4_g4;TRINITY_DN77242_c0_g2;TRINITY_DN86068_c0_g1;TRINITY_DN94413_c3_g3
559	GO:0040034	regulation_of_development,_heterochronic	10	3	0.12035	TRINITY_DN106089_c0_g1;TRINITY_DN99936_c3_g2;TRINITY_DN99936_c3_g4
560	GO:0009165	nucleotide_biosynthetic_process	147	11	0.12048	TRINITY_DN101329_c1_g3;TRINITY_DN101329_c1_g4;TRINITY_DN103957_c1_g1;TRINITY_DN113048_c0_g1;TRINITY_DN113135_c4_g1;TRINITY_DN113135_c4_g2;TRINITY_DN113135_c4_g3;TRINITY_DN113135_c4_g4;TRINITY_DN77242_c0_g2;TRINITY_DN86068_c0_g1;TRINITY_DN94413_c3_g3
561	GO:0010431	seed_maturation	31	6	0.12054	TRINITY_DN110105_c2_g2;TRINITY_DN89907_c0_g2;TRINITY_DN89907_c0_g3;TRINITY_DN93249_c0_g1;TRINITY_DN93721_c1_g4;TRINITY_DN98765_c0_g1
562	GO:0019852	L-ascorbic_acid_metabolic_process	6	1	0.12101	TRINITY_DN109457_c0_g2
563	GO:0019853	L-ascorbic_acid_biosynthetic_process	6	1	0.12101	TRINITY_DN109457_c0_g2
564	GO:0019288	isopentenyl_diphosphate_biosynthetic_process,_methylerythritol_4-phosphate_pathw...	12	0	0.12237
565	GO:0030154	cell_differentiation	129	15	0.12246	TRINITY_DN101657_c2_g1;TRINITY_DN102139_c1_g1;TRINITY_DN105649_c2_g3;TRINITY_DN108239_c1_g5;TRINITY_DN110181_c0_g3;TRINITY_DN110459_c0_g2;TRINITY_DN113206_c1_g2;TRINITY_DN11395_c0_g1;TRINITY_DN83113_c0_g1;TRINITY_DN87435_c0_g1;TRINITY_DN90909_c0_g1;TRINITY_DN90998_c1_g1;TRINITY_DN99051_c0_g1;TRINITY_DN99847_c0_g1;TRINITY_DN99847_c1_g1
566	GO:0071446	cellular_response_to_salicylic_acid_stimulus	13	0	0.12315
567	GO:0009156	ribonucleoside_monophosphate_biosynthetic_process	102	10	0.1233	TRINITY_DN101329_c1_g3;TRINITY_DN101329_c1_g4;TRINITY_DN113048_c0_g1;TRINITY_DN113135_c4_g1;TRINITY_DN113135_c4_g2;TRINITY_DN113135_c4_g3;TRINITY_DN113135_c4_g4;TRINITY_DN77242_c0_g2;TRINITY_DN86068_c0_g1;TRINITY_DN94413_c3_g3
568	GO:0032259	methylation	309	28	0.12336	TRINITY_DN103517_c0_g1;TRINITY_DN105944_c1_g1;TRINITY_DN106654_c0_g1;TRINITY_DN107542_c0_g1;TRINITY_DN107542_c0_g3;TRINITY_DN107690_c1_g2;TRINITY_DN107690_c1_g5;TRINITY_DN107742_c0_g3;TRINITY_DN108101_c2_g1;TRINITY_DN109618_c1_g2;TRINITY_DN111409_c0_g1;TRINITY_DN111782_c1_g1;TRINITY_DN112326_c0_g2;TRINITY_DN112326_c0_g4;TRINITY_DN113168_c11_g1;TRINITY_DN90530_c0_g1;TRINITY_DN92002_c0_g1;TRINITY_D…
569	GO:0035304	regulation_of_protein_dephosphorylation	26	3	0.1235	TRINITY_DN111849_c2_g1;TRINITY_DN111849_c2_g2;TRINITY_DN88704_c0_g1
570	GO:0019319	hexose_biosynthetic_process	14	2	0.12484	TRINITY_DN101408_c1_g3;TRINITY_DN98356_c8_g1
571	GO:0046364	monosaccharide_biosynthetic_process	14	2	0.12484	TRINITY_DN101408_c1_g3;TRINITY_DN98356_c8_g1
572	GO:1901293	nucleoside_phosphate_biosynthetic_process	153	12	0.12501	TRINITY_DN101237_c1_g1;TRINITY_DN101329_c1_g3;TRINITY_DN101329_c1_g4;TRINITY_DN103957_c1_g1;TRINITY_DN113048_c0_g1;TRINITY_DN113135_c4_g1;TRINITY_DN113135_c4_g2;TRINITY_DN113135_c4_g3;TRINITY_DN113135_c4_g4;TRINITY_DN77242_c0_g2;TRINITY_DN86068_c0_g1;TRINITY_DN94413_c3_g3
573	GO:0006865	amino_acid_transport	70	18	0.12518	TRINITY_DN100625_c1_g1;TRINITY_DN110378_c0_g1;TRINITY_DN111579_c1_g1;TRINITY_DN111663_c1_g2;TRINITY_DN111663_c1_g4;TRINITY_DN111663_c1_g6;TRINITY_DN112827_c2_g1;TRINITY_DN70747_c0_g1;TRINITY_DN75797_c0_g1;TRINITY_DN76350_c0_g1;TRINITY_DN90490_c0_g1;TRINITY_DN91555_c0_g1;TRINITY_DN92722_c6_g1;TRINITY_DN93576_c0_g1;TRINITY_DN94412_c0_g1;TRINITY_DN96657_c0_g1;TRINITY_DN98597_c2_g1;TRINITY_DN99417_c0…
574	GO:0045005	DNA-dependent_DNA_replication_maintenance_of_fidelity	4	1	0.12526	TRINITY_DN95136_c0_g3
575	GO:0007005	mitochondrion_organization	101	6	0.12531	TRINITY_DN102178_c1_g1;TRINITY_DN103541_c2_g2;TRINITY_DN107766_c0_g6;TRINITY_DN109957_c3_g1;TRINITY_DN87267_c0_g1;TRINITY_DN87267_c0_g2
576	GO:0007067	mitotic_nuclear_division	36	2	0.12536	TRINITY_DN112220_c1_g4;TRINITY_DN113456_c1_g1
577	GO:0033674	positive_regulation_of_kinase_activity	33	1	0.12538	TRINITY_DN111942_c1_g2
578	GO:0071554	cell_wall_organization_or_biogenesis	349	66	0.12639	TRINITY_DN101184_c3_g1;TRINITY_DN101488_c0_g1;TRINITY_DN102745_c1_g1;TRINITY_DN103617_c1_g1;TRINITY_DN104608_c3_g1;TRINITY_DN104608_c3_g4;TRINITY_DN104608_c4_g1;TRINITY_DN105594_c6_g3;TRINITY_DN105598_c1_g1;TRINITY_DN105792_c0_g2;TRINITY_DN106083_c1_g1;TRINITY_DN106135_c4_g3;TRINITY_DN106377_c0_g1;TRINITY_DN106377_c0_g3;TRINITY_DN107044_c0_g3;TRINITY_DN107160_c1_g8;TRINITY_DN107776_c2_g2;TRINITY_…
579	GO:0045489	pectin_biosynthetic_process	19	1	0.1264	TRINITY_DN98691_c0_g1
580	GO:0022613	ribonucleoprotein_complex_biogenesis	389	7	0.12646	TRINITY_DN103567_c1_g2;TRINITY_DN103736_c0_g6;TRINITY_DN108665_c1_g1;TRINITY_DN111409_c0_g1;TRINITY_DN113168_c11_g1;TRINITY_DN99287_c2_g1;TRINITY_DN99622_c3_g2
581	GO:0009751	response_to_salicylic_acid	27	3	0.1267	TRINITY_DN102487_c3_g3;TRINITY_DN111885_c1_g1;TRINITY_DN97070_c0_g2
582	GO:1900865	chloroplast_RNA_modification	13	0	0.12672
583	GO:0006094	gluconeogenesis	13	2	0.12678	TRINITY_DN101408_c1_g3;TRINITY_DN98356_c8_g1
584	GO:0016579	protein_deubiquitination	30	2	0.12691	TRINITY_DN103293_c3_g3;TRINITY_DN107757_c3_g2
585	GO:0006065	UDP-glucuronate_biosynthetic_process	4	2	0.12762	TRINITY_DN91092_c4_g2;TRINITY_DN91092_c4_g3
586	GO:0010075	regulation_of_meristem_growth	24	1	0.12855	TRINITY_DN112309_c0_g4
587	GO:0007010	cytoskeleton_organization	122	10	0.12955	TRINITY_DN102139_c1_g1;TRINITY_DN102969_c6_g3;TRINITY_DN109037_c3_g1;TRINITY_DN112220_c1_g4;TRINITY_DN90505_c0_g1;TRINITY_DN91354_c0_g1;TRINITY_DN92303_c3_g2;TRINITY_DN93288_c0_g1;TRINITY_DN95521_c0_g3;TRINITY_DN96492_c0_g1
588	GO:0000059	protein_import_into_nucleus,_docking	23	3	0.12961	TRINITY_DN102605_c1_g1;TRINITY_DN94691_c2_g1;TRINITY_DN99483_c3_g4
589	GO:0071480	cellular_response_to_gamma_radiation	3	0	0.13033
590	GO:0019758	glycosinolate_biosynthetic_process	3	0	0.13151
591	GO:0019761	glucosinolate_biosynthetic_process	3	0	0.13151
592	GO:0018126	protein_hydroxylation	5	0	0.13184
593	GO:0019511	peptidyl-proline_hydroxylation	5	0	0.13184
594	GO:0043171	peptide_catabolic_process	10	0	0.13243
595	GO:0002183	cytoplasmic_translational_initiation	2	1	0.13266	TRINITY_DN103567_c1_g2
596	GO:0090503	RNA_phosphodiester_bond_hydrolysis,_exonucleolytic	26	0	0.13313
597	GO:0009954	proximal/distal_pattern_formation	3	1	0.13338	TRINITY_DN107627_c0_g2
598	GO:0006887	exocytosis	55	9	0.13376	TRINITY_DN103627_c1_g1;TRINITY_DN103627_c1_g2;TRINITY_DN104033_c4_g1;TRINITY_DN106563_c1_g1;TRINITY_DN106563_c1_g2;TRINITY_DN107286_c4_g4;TRINITY_DN108239_c1_g3;TRINITY_DN108239_c1_g5;TRINITY_DN97678_c1_g4
599	GO:0015849	organic_acid_transport	77	19	0.134	TRINITY_DN100625_c1_g1;TRINITY_DN110378_c0_g1;TRINITY_DN111579_c1_g1;TRINITY_DN111663_c1_g2;TRINITY_DN111663_c1_g4;TRINITY_DN111663_c1_g6;TRINITY_DN112827_c2_g1;TRINITY_DN70747_c0_g1;TRINITY_DN75797_c0_g1;TRINITY_DN76350_c0_g1;TRINITY_DN89891_c0_g1;TRINITY_DN90490_c0_g1;TRINITY_DN91555_c0_g1;TRINITY_DN92722_c6_g1;TRINITY_DN93576_c0_g1;TRINITY_DN94412_c0_g1;TRINITY_DN96657_c0_g1;TRINITY_DN98597_c2…
600	GO:0008610	lipid_biosynthetic_process	324	36	0.13484	TRINITY_DN101081_c0_g2;TRINITY_DN101560_c0_g1;TRINITY_DN102038_c1_g1;TRINITY_DN102406_c0_g2;TRINITY_DN102422_c0_g4;TRINITY_DN104070_c0_g5;TRINITY_DN106492_c1_g2;TRINITY_DN110006_c1_g1;TRINITY_DN110459_c0_g2;TRINITY_DN111495_c1_g2;TRINITY_DN111793_c0_g6;TRINITY_DN112392_c3_g2;TRINITY_DN112949_c0_g1;TRINITY_DN113203_c5_g2;TRINITY_DN113206_c1_g2;TRINITY_DN113830_c7_g2;TRINITY_DN114390_c1_g2;TRINITY_…
601	GO:0006418	tRNA_aminoacylation_for_protein_translation	71	0	0.13526
602	GO:0098781	ncRNA_transcription	5	0	0.13575
603	GO:0048588	developmental_cell_growth	32	6	0.13591	TRINITY_DN102139_c1_g1;TRINITY_DN108239_c1_g5;TRINITY_DN90998_c1_g1;TRINITY_DN99051_c0_g1;TRINITY_DN99847_c0_g1;TRINITY_DN99847_c1_g1
604	GO:1903825	organic_acid_transmembrane_transport	71	18	0.13664	TRINITY_DN100625_c1_g1;TRINITY_DN110378_c0_g1;TRINITY_DN111579_c1_g1;TRINITY_DN111663_c1_g2;TRINITY_DN111663_c1_g4;TRINITY_DN111663_c1_g6;TRINITY_DN112827_c2_g1;TRINITY_DN70747_c0_g1;TRINITY_DN75797_c0_g1;TRINITY_DN76350_c0_g1;TRINITY_DN89891_c0_g1;TRINITY_DN90490_c0_g1;TRINITY_DN91555_c0_g1;TRINITY_DN93576_c0_g1;TRINITY_DN94412_c0_g1;TRINITY_DN96657_c0_g1;TRINITY_DN98597_c2_g1;TRINITY_DN99417_c0…
605	GO:0019932	second-messenger-mediated_signaling	11	2	0.13665	TRINITY_DN89565_c0_g2;TRINITY_DN90398_c0_g2
606	GO:0009176	pyrimidine_deoxyribonucleoside_monophosphate_metabolic_process	2	0	0.13689
607	GO:0009177	pyrimidine_deoxyribonucleoside_monophosphate_biosynthetic_process	2	0	0.13689
608	GO:0010639	negative_regulation_of_organelle_organization	12	0	0.13711
609	GO:0016119	carotene_metabolic_process	3	2	0.1372	TRINITY_DN90125_c0_g1;TRINITY_DN97921_c0_g1
610	GO:0009120	deoxyribonucleoside_metabolic_process	1	1	0.13723	TRINITY_DN101237_c1_g1
611	GO:0046104	thymidine_metabolic_process	1	1	0.13723	TRINITY_DN101237_c1_g1
612	GO:0046125	pyrimidine_deoxyribonucleoside_metabolic_process	1	1	0.13723	TRINITY_DN101237_c1_g1
613	GO:1990126	retrograde_transport,_endosome_to_plasma_membrane	1	1	0.13756	TRINITY_DN10135_c0_g1
614	GO:0003333	amino_acid_transmembrane_transport	65	17	0.13799	TRINITY_DN100625_c1_g1;TRINITY_DN110378_c0_g1;TRINITY_DN111579_c1_g1;TRINITY_DN111663_c1_g2;TRINITY_DN111663_c1_g4;TRINITY_DN111663_c1_g6;TRINITY_DN112827_c2_g1;TRINITY_DN70747_c0_g1;TRINITY_DN75797_c0_g1;TRINITY_DN76350_c0_g1;TRINITY_DN90490_c0_g1;TRINITY_DN91555_c0_g1;TRINITY_DN93576_c0_g1;TRINITY_DN94412_c0_g1;TRINITY_DN96657_c0_g1;TRINITY_DN98597_c2_g1;TRINITY_DN99417_c0_g2
615	GO:0010241	ent-kaurene_oxidation_to_kaurenoic_acid	1	1	0.138	TRINITY_DN101560_c0_g1
616	GO:0033331	ent-kaurene_metabolic_process	1	1	0.138	TRINITY_DN101560_c0_g1
617	GO:0007007	inner_mitochondrial_membrane_organization	8	1	0.13807	TRINITY_DN109957_c3_g1
618	GO:0009127	purine_nucleoside_monophosphate_biosynthetic_process	86	9	0.13836	TRINITY_DN101329_c1_g3;TRINITY_DN101329_c1_g4;TRINITY_DN113048_c0_g1;TRINITY_DN113135_c4_g1;TRINITY_DN113135_c4_g2;TRINITY_DN113135_c4_g3;TRINITY_DN113135_c4_g4;TRINITY_DN86068_c0_g1;TRINITY_DN94413_c3_g3
619	GO:0009168	purine_ribonucleoside_monophosphate_biosynthetic_process	86	9	0.13836	TRINITY_DN101329_c1_g3;TRINITY_DN101329_c1_g4;TRINITY_DN113048_c0_g1;TRINITY_DN113135_c4_g1;TRINITY_DN113135_c4_g2;TRINITY_DN113135_c4_g3;TRINITY_DN113135_c4_g4;TRINITY_DN86068_c0_g1;TRINITY_DN94413_c3_g3
620	GO:0000470	maturation_of_LSU-rRNA	35	1	0.13844	TRINITY_DN103736_c0_g6
621	GO:0006788	heme_oxidation	1	1	0.13922	TRINITY_DN102220_c0_g1
622	GO:0031401	positive_regulation_of_protein_modification_process	44	2	0.13978	TRINITY_DN104146_c0_g3;TRINITY_DN111942_c1_g2
623	GO:0072525	pyridine-containing_compound_biosynthetic_process	20	0	0.14086
624	GO:0009254	peptidoglycan_turnover	2	0	0.14111
625	GO:0001732	formation_of_cytoplasmic_translation_initiation_complex	1	1	0.14137	TRINITY_DN103567_c1_g2
626	GO:0002188	translation_reinitiation	1	1	0.14137	TRINITY_DN103567_c1_g2
627	GO:0016125	sterol_metabolic_process	50	8	0.14149	TRINITY_DN102038_c1_g1;TRINITY_DN82743_c0_g1;TRINITY_DN89907_c0_g2;TRINITY_DN89907_c0_g3;TRINITY_DN91141_c6_g1;TRINITY_DN92274_c0_g2;TRINITY_DN98192_c0_g2;TRINITY_DN99533_c0_g3
628	GO:0065001	specification_of_axis_polarity	5	1	0.14152	TRINITY_DN107627_c0_g2
629	GO:0044767	single-organism_developmental_process	1036	90	0.14161	TRINITY_DN101657_c2_g1;TRINITY_DN102038_c1_g1;TRINITY_DN102139_c1_g1;TRINITY_DN102406_c0_g2;TRINITY_DN102487_c3_g3;TRINITY_DN103657_c0_g1;TRINITY_DN104160_c0_g1;TRINITY_DN104834_c0_g5;TRINITY_DN104834_c0_g6;TRINITY_DN105026_c0_g1;TRINITY_DN105649_c2_g3;TRINITY_DN106289_c4_g1;TRINITY_DN106448_c4_g2;TRINITY_DN106759_c2_g3;TRINITY_DN107229_c2_g2;TRINITY_DN107248_c0_g1;TRINITY_DN107384_c8_g1;TRINITY_…
630	GO:0006434	seryl-tRNA_aminoacylation	2	0	0.14179
631	GO:0034219	carbohydrate_transmembrane_transport	48	8	0.14187	TRINITY_DN101351_c2_g4;TRINITY_DN101351_c2_g5;TRINITY_DN109759_c2_g1;TRINITY_DN112630_c2_g3;TRINITY_DN53538_c0_g1;TRINITY_DN93917_c5_g2;TRINITY_DN93917_c5_g3;TRINITY_DN98013_c0_g1
632	GO:1904666	regulation_of_ubiquitin_protein_ligase_activity	1	1	0.14248	TRINITY_DN104146_c0_g3
633	GO:1904668	positive_regulation_of_ubiquitin_protein_ligase_activity	1	1	0.14248	TRINITY_DN104146_c0_g3
634	GO:0045926	negative_regulation_of_growth	4	0	0.14277
635	GO:0032508	DNA_duplex_unwinding	39	4	0.14305	TRINITY_DN105999_c2_g1;TRINITY_DN108020_c0_g4;TRINITY_DN114887_c2_g1;TRINITY_DN90063_c0_g1
636	GO:0009756	carbohydrate_mediated_signaling	34	0	0.14312
637	GO:0010182	sugar_mediated_signaling_pathway	34	0	0.14312
638	GO:0034059	response_to_anoxia	1	1	0.14345	TRINITY_DN104765_c2_g1
639	GO:0010099	regulation_of_photomorphogenesis	7	0	0.1436
640	GO:2000030	regulation_of_response_to_red_or_far_red_light	7	0	0.1436
641	GO:0006527	arginine_catabolic_process	12	2	0.14399	TRINITY_DN108426_c2_g2;TRINITY_DN108426_c2_g6
642	GO:0009863	salicylic_acid_mediated_signaling_pathway	12	0	0.1447
643	GO:0045490	pectin_catabolic_process	54	10	0.14544	TRINITY_DN102090_c0_g1;TRINITY_DN108136_c5_g2;TRINITY_DN110871_c1_g1;TRINITY_DN110871_c1_g5;TRINITY_DN113080_c1_g2;TRINITY_DN90843_c0_g2;TRINITY_DN93825_c0_g5;TRINITY_DN94026_c0_g1;TRINITY_DN94026_c0_g3;TRINITY_DN96326_c1_g7
644	GO:0009628	response_to_abiotic_stimulus	486	49	0.14633	TRINITY_DN100121_c1_g3;TRINITY_DN102139_c1_g1;TRINITY_DN102502_c5_g1;TRINITY_DN102840_c2_g2;TRINITY_DN104765_c2_g1;TRINITY_DN104981_c2_g1;TRINITY_DN105657_c2_g1;TRINITY_DN105771_c3_g1;TRINITY_DN106243_c0_g1;TRINITY_DN106625_c1_g1;TRINITY_DN106625_c1_g5;TRINITY_DN107248_c0_g1;TRINITY_DN108426_c2_g2;TRINITY_DN108426_c2_g6;TRINITY_DN108665_c1_g1;TRINITY_DN110105_c2_g2;TRINITY_DN110181_c0_g3;TRINITY_…
645	GO:0010093	specification_of_floral_organ_identity	3	0	0.14674
646	GO:0090701	specification_of_plant_organ_identity	3	0	0.14674
647	GO:0009964	negative_regulation_of_flavonoid_biosynthetic_process	1	1	0.14696	TRINITY_DN106194_c1_g4
648	GO:0006955	immune_response	92	4	0.14708	TRINITY_DN101548_c0_g3;TRINITY_DN108665_c1_g1;TRINITY_DN111141_c0_g2;TRINITY_DN89753_c0_g1
649	GO:0016540	protein_autoprocessing	1	1	0.14749	TRINITY_DN106492_c1_g2
650	GO:0010107	potassium_ion_import	8	2	0.14749	TRINITY_DN102502_c5_g1;TRINITY_DN92989_c1_g1
651	GO:0075147	regulation_of_signal_transduction_in_response_to_host	2	0	0.14753
652	GO:0075177	regulation_of_calcium_or_calmodulin-mediated_signal_transduction_in_response_to_...	2	0	0.14753
653	GO:0046398	UDP-glucuronate_metabolic_process	5	2	0.14778	TRINITY_DN91092_c4_g2;TRINITY_DN91092_c4_g3
654	GO:0009064	glutamine_family_amino_acid_metabolic_process	68	4	0.14824	TRINITY_DN105771_c3_g1;TRINITY_DN106128_c2_g1;TRINITY_DN108426_c2_g2;TRINITY_DN108426_c2_g6
655	GO:0015908	fatty_acid_transport	2	1	0.14833	TRINITY_DN110654_c2_g2
656	GO:0080051	cutin_transport	2	1	0.14833	TRINITY_DN110654_c2_g2
657	GO:0009145	purine_nucleoside_triphosphate_biosynthetic_process	64	9	0.14849	TRINITY_DN101329_c1_g3;TRINITY_DN101329_c1_g4;TRINITY_DN113048_c0_g1;TRINITY_DN113135_c4_g1;TRINITY_DN113135_c4_g2;TRINITY_DN113135_c4_g3;TRINITY_DN113135_c4_g4;TRINITY_DN86068_c0_g1;TRINITY_DN94413_c3_g3
658	GO:0009206	purine_ribonucleoside_triphosphate_biosynthetic_process	64	9	0.14849	TRINITY_DN101329_c1_g3;TRINITY_DN101329_c1_g4;TRINITY_DN113048_c0_g1;TRINITY_DN113135_c4_g1;TRINITY_DN113135_c4_g2;TRINITY_DN113135_c4_g3;TRINITY_DN113135_c4_g4;TRINITY_DN86068_c0_g1;TRINITY_DN94413_c3_g3
659	GO:0032781	positive_regulation_of_ATPase_activity	4	0	0.14852
660	GO:0043462	regulation_of_ATPase_activity	4	0	0.14852
661	GO:0071258	cellular_response_to_gravity	2	1	0.14864	TRINITY_DN91354_c0_g1
662	GO:0034220	ion_transmembrane_transport	378	41	0.14877	TRINITY_DN100327_c2_g2;TRINITY_DN101329_c1_g3;TRINITY_DN101329_c1_g4;TRINITY_DN102132_c3_g2;TRINITY_DN102502_c5_g1;TRINITY_DN103713_c3_g6;TRINITY_DN103979_c0_g2;TRINITY_DN104015_c0_g1;TRINITY_DN104495_c0_g1;TRINITY_DN106030_c0_g1;TRINITY_DN108205_c1_g1;TRINITY_DN108795_c2_g1;TRINITY_DN111663_c1_g4;TRINITY_DN111663_c1_g6;TRINITY_DN112472_c7_g1;TRINITY_DN112972_c1_g2;TRINITY_DN112987_c2_g10;TRINITY…
663	GO:0009260	ribonucleotide_biosynthetic_process	105	10	0.14901	TRINITY_DN101329_c1_g3;TRINITY_DN101329_c1_g4;TRINITY_DN113048_c0_g1;TRINITY_DN113135_c4_g1;TRINITY_DN113135_c4_g2;TRINITY_DN113135_c4_g3;TRINITY_DN113135_c4_g4;TRINITY_DN77242_c0_g2;TRINITY_DN86068_c0_g1;TRINITY_DN94413_c3_g3
664	GO:0046390	ribose_phosphate_biosynthetic_process	105	10	0.14901	TRINITY_DN101329_c1_g3;TRINITY_DN101329_c1_g4;TRINITY_DN113048_c0_g1;TRINITY_DN113135_c4_g1;TRINITY_DN113135_c4_g2;TRINITY_DN113135_c4_g3;TRINITY_DN113135_c4_g4;TRINITY_DN77242_c0_g2;TRINITY_DN86068_c0_g1;TRINITY_DN94413_c3_g3
665	GO:0042631	cellular_response_to_water_deprivation	1	1	0.14902	TRINITY_DN107248_c0_g1
666	GO:0071462	cellular_response_to_water_stimulus	1	1	0.14902	TRINITY_DN107248_c0_g1
667	GO:0016074	snoRNA_metabolic_process	6	0	0.14904
668	GO:0043144	snoRNA_processing	6	0	0.14904
669	GO:0016129	phytosteroid_biosynthetic_process	22	6	0.14988	TRINITY_DN102038_c1_g1;TRINITY_DN82743_c0_g1;TRINITY_DN89907_c0_g2;TRINITY_DN89907_c0_g3;TRINITY_DN91141_c6_g1;TRINITY_DN98192_c0_g2
670	GO:0016132	brassinosteroid_biosynthetic_process	22	6	0.14988	TRINITY_DN102038_c1_g1;TRINITY_DN82743_c0_g1;TRINITY_DN89907_c0_g2;TRINITY_DN89907_c0_g3;TRINITY_DN91141_c6_g1;TRINITY_DN98192_c0_g2
671	GO:0034214	protein_hexamerization	1	1	0.15031	TRINITY_DN107805_c2_g1
672	GO:0019586	galacturonate_metabolic_process	1	1	0.15035	TRINITY_DN107842_c0_g4
673	GO:0046396	D-galacturonate_metabolic_process	1	1	0.15035	TRINITY_DN107842_c0_g4
674	GO:0010411	xyloglucan_metabolic_process	35	9	0.15067	TRINITY_DN101184_c3_g1;TRINITY_DN108529_c0_g3;TRINITY_DN108683_c1_g1;TRINITY_DN114625_c2_g3;TRINITY_DN71181_c0_g1;TRINITY_DN89285_c0_g1;TRINITY_DN92241_c1_g1;TRINITY_DN97343_c0_g1;TRINITY_DN98283_c2_g1
675	GO:0045860	positive_regulation_of_protein_kinase_activity	32	1	0.15163	TRINITY_DN111942_c1_g2
676	GO:0009413	response_to_flooding	1	1	0.15179	TRINITY_DN108426_c2_g6
677	GO:0009867	jasmonic_acid_mediated_signaling_pathway	20	0	0.15246
678	GO:0050793	regulation_of_developmental_process	196	18	0.15311	TRINITY_DN106089_c0_g1;TRINITY_DN108639_c0_g1;TRINITY_DN111027_c0_g7;TRINITY_DN112309_c0_g4;TRINITY_DN122748_c0_g1;TRINITY_DN87475_c0_g1;TRINITY_DN88759_c0_g1;TRINITY_DN88777_c0_g2;TRINITY_DN89681_c0_g1;TRINITY_DN90909_c0_g1;TRINITY_DN92208_c6_g1;TRINITY_DN94659_c1_g1;TRINITY_DN96711_c0_g1;TRINITY_DN99051_c0_g1;TRINITY_DN99847_c0_g1;TRINITY_DN99847_c1_g1;TRINITY_DN99936_c3_g2;TRINITY_DN99936_c3_g4
679	GO:0005987	sucrose_catabolic_process	2	0	0.1538
680	GO:0000919	cell_plate_assembly	10	1	0.154	TRINITY_DN112220_c1_g4
681	GO:0016485	protein_processing	54	4	0.15412	TRINITY_DN106492_c1_g2;TRINITY_DN109957_c3_g1;TRINITY_DN111885_c1_g1;TRINITY_DN90508_c0_g1
682	GO:0042325	regulation_of_phosphorylation	65	5	0.15415	TRINITY_DN104912_c0_g3;TRINITY_DN104981_c2_g1;TRINITY_DN111942_c1_g2;TRINITY_DN88925_c0_g1;TRINITY_DN96519_c0_g5
683	GO:0090151	establishment_of_protein_localization_to_mitochondrial_membrane	10	0	0.1542
684	GO:0000018	regulation_of_DNA_recombination	6	0	0.15451
685	GO:0015758	glucose_transport	40	8	0.15469	TRINITY_DN101351_c2_g4;TRINITY_DN101351_c2_g5;TRINITY_DN109759_c2_g1;TRINITY_DN112630_c2_g3;TRINITY_DN53538_c0_g1;TRINITY_DN93917_c5_g2;TRINITY_DN93917_c5_g3;TRINITY_DN98013_c0_g1
686	GO:0010039	response_to_iron_ion	8	1	0.15485	TRINITY_DN75923_c0_g1
687	GO:0006388	tRNA_splicing,_via_endonucleolytic_cleavage_and_ligation	6	0	0.15498
688	GO:0002229	defense_response_to_oomycetes	6	0	0.15543
689	GO:0002239	response_to_oomycetes	6	0	0.15543
690	GO:0010444	guard_mother_cell_differentiation	1	1	0.156	TRINITY_DN110181_c0_g3
691	GO:0006567	threonine_catabolic_process	1	1	0.15622	TRINITY_DN110392_c1_g1
692	GO:0010506	regulation_of_autophagy	7	1	0.15759	TRINITY_DN104033_c4_g1
693	GO:0009920	cell_plate_formation_involved_in_plant-type_cell_wall_biogenesis	7	1	0.15811	TRINITY_DN112220_c1_g4
694	GO:0002532	production_of_molecular_mediator_involved_in_inflammatory_response	1	1	0.15845	TRINITY_DN111495_c1_g2
695	GO:0002538	arachidonic_acid_metabolite_production_involved_in_inflammatory_response	1	1	0.15845	TRINITY_DN111495_c1_g2
696	GO:0002540	leukotriene_production_involved_in_inflammatory_response	1	1	0.15845	TRINITY_DN111495_c1_g2
697	GO:0006690	icosanoid_metabolic_process	1	1	0.15845	TRINITY_DN111495_c1_g2
698	GO:0006691	leukotriene_metabolic_process	1	1	0.15845	TRINITY_DN111495_c1_g2
699	GO:0006954	inflammatory_response	1	1	0.15845	TRINITY_DN111495_c1_g2
700	GO:0019370	leukotriene_biosynthetic_process	1	1	0.15845	TRINITY_DN111495_c1_g2
701	GO:0046456	icosanoid_biosynthetic_process	1	1	0.15845	TRINITY_DN111495_c1_g2
702	GO:1901606	alpha-amino_acid_catabolic_process	32	3	0.15852	TRINITY_DN108426_c2_g2;TRINITY_DN108426_c2_g6;TRINITY_DN110392_c1_g1
703	GO:0031325	positive_regulation_of_cellular_metabolic_process	169	13	0.15893	TRINITY_DN102818_c0_g1;TRINITY_DN104146_c0_g3;TRINITY_DN104834_c0_g5;TRINITY_DN104834_c0_g6;TRINITY_DN104981_c2_g1;TRINITY_DN106089_c0_g1;TRINITY_DN111942_c1_g2;TRINITY_DN126920_c0_g1;TRINITY_DN73471_c0_g1;TRINITY_DN88925_c0_g1;TRINITY_DN89616_c0_g1;TRINITY_DN90166_c8_g1;TRINITY_DN90917_c2_g5
704	GO:0015766	disaccharide_transport	3	0	0.159
705	GO:0015770	sucrose_transport	3	0	0.159
706	GO:0015772	oligosaccharide_transport	3	0	0.159
707	GO:1902066	regulation_of_cell_wall_pectin_metabolic_process	4	0	0.159
708	GO:0030951	establishment_or_maintenance_of_microtubule_cytoskeleton_polarity	1	1	0.16029	TRINITY_DN112220_c1_g4
709	GO:0030952	establishment_or_maintenance_of_cytoskeleton_polarity	1	1	0.16029	TRINITY_DN112220_c1_g4
710	GO:0019359	nicotinamide_nucleotide_biosynthetic_process	9	0	0.16079
711	GO:0072659	protein_localization_to_plasma_membrane	5	0	0.16101
712	GO:0090002	establishment_of_protein_localization_to_plasma_membrane	5	0	0.16101
713	GO:1990778	protein_localization_to_cell_periphery	5	0	0.16101
714	GO:0044774	mitotic_DNA_integrity_checkpoint	7	3	0.16135	TRINITY_DN108020_c0_g4;TRINITY_DN114887_c2_g1;TRINITY_DN90063_c0_g1
715	GO:0042538	hyperosmotic_salinity_response	11	3	0.16188	TRINITY_DN108426_c2_g2;TRINITY_DN108426_c2_g6;TRINITY_DN90514_c0_g1
716	GO:0009698	phenylpropanoid_metabolic_process	81	26	0.16237	TRINITY_DN102422_c0_g4;TRINITY_DN104267_c1_g1;TRINITY_DN105264_c0_g1;TRINITY_DN105360_c2_g5;TRINITY_DN108712_c0_g1;TRINITY_DN109881_c2_g2;TRINITY_DN109881_c2_g7;TRINITY_DN109917_c1_g1;TRINITY_DN109917_c1_g2;TRINITY_DN110781_c0_g2;TRINITY_DN111528_c0_g1;TRINITY_DN111528_c0_g2;TRINITY_DN111528_c0_g4;TRINITY_DN111528_c0_g5;TRINITY_DN112673_c0_g6;TRINITY_DN113242_c2_g1;TRINITY_DN113883_c0_g2;TRINITY_…
717	GO:0071265	L-methionine_biosynthetic_process	12	2	0.16274	TRINITY_DN104402_c0_g3;TRINITY_DN107921_c0_g2
718	GO:0000460	maturation_of_5.8S_rRNA	20	1	0.16279	TRINITY_DN103736_c0_g6
719	GO:0046373	L-arabinose_metabolic_process	7	1	0.16372	TRINITY_DN112851_c2_g5
720	GO:0010032	meiotic_chromosome_condensation	1	1	0.1641	TRINITY_DN113456_c1_g1
721	GO:0051415	interphase_microtubule_nucleation_by_interphase_microtubule_organizing_center	4	0	0.16416
722	GO:0051418	microtubule_nucleation_by_microtubule_organizing_center	4	0	0.16416
723	GO:0090307	mitotic_spindle_assembly	4	0	0.16416
724	GO:1902850	microtubule_cytoskeleton_organization_involved_in_mitosis	4	0	0.16416
725	GO:1905039	carboxylic_acid_transmembrane_transport	67	17	0.16462	TRINITY_DN100625_c1_g1;TRINITY_DN110378_c0_g1;TRINITY_DN111579_c1_g1;TRINITY_DN111663_c1_g2;TRINITY_DN111663_c1_g4;TRINITY_DN111663_c1_g6;TRINITY_DN112827_c2_g1;TRINITY_DN70747_c0_g1;TRINITY_DN75797_c0_g1;TRINITY_DN76350_c0_g1;TRINITY_DN90490_c0_g1;TRINITY_DN91555_c0_g1;TRINITY_DN93576_c0_g1;TRINITY_DN94412_c0_g1;TRINITY_DN96657_c0_g1;TRINITY_DN98597_c2_g1;TRINITY_DN99417_c0_g2
726	GO:1901616	organic_hydroxy_compound_catabolic_process	21	3	0.16619	TRINITY_DN109881_c2_g2;TRINITY_DN109881_c2_g7;TRINITY_DN89083_c0_g1
727	GO:0044273	sulfur_compound_catabolic_process	13	3	0.16632	TRINITY_DN106625_c1_g1;TRINITY_DN106625_c1_g5;TRINITY_DN99369_c7_g1
728	GO:0008295	spermidine_biosynthetic_process	17	4	0.16648	TRINITY_DN101748_c1_g1;TRINITY_DN101748_c3_g3;TRINITY_DN101748_c3_g5;TRINITY_DN101748_c5_g1
729	GO:0015711	organic_anion_transport	41	7	0.16664	TRINITY_DN100625_c1_g1;TRINITY_DN110654_c2_g2;TRINITY_DN111663_c1_g4;TRINITY_DN111663_c1_g6;TRINITY_DN71230_c0_g1;TRINITY_DN88386_c0_g1;TRINITY_DN89133_c0_g1
730	GO:0007020	microtubule_nucleation	7	0	0.16707
731	GO:0048354	mucilage_biosynthetic_process_involved_in_seed_coat_development	5	1	0.16719	TRINITY_DN101657_c2_g1
732	GO:0016102	diterpenoid_biosynthetic_process	7	3	0.16776	TRINITY_DN101560_c0_g1;TRINITY_DN102422_c0_g4;TRINITY_DN91141_c6_g1
733	GO:0006164	purine_nucleotide_biosynthetic_process	93	9	0.16787	TRINITY_DN101329_c1_g3;TRINITY_DN101329_c1_g4;TRINITY_DN113048_c0_g1;TRINITY_DN113135_c4_g1;TRINITY_DN113135_c4_g2;TRINITY_DN113135_c4_g3;TRINITY_DN113135_c4_g4;TRINITY_DN86068_c0_g1;TRINITY_DN94413_c3_g3
734	GO:0072348	sulfur_compound_transport	11	0	0.16822
735	GO:0098662	inorganic_cation_transmembrane_transport	247	27	0.16875	TRINITY_DN101329_c1_g3;TRINITY_DN101329_c1_g4;TRINITY_DN102502_c5_g1;TRINITY_DN103713_c3_g6;TRINITY_DN103979_c0_g2;TRINITY_DN104015_c0_g1;TRINITY_DN108205_c1_g1;TRINITY_DN108795_c2_g1;TRINITY_DN112972_c1_g2;TRINITY_DN112987_c2_g10;TRINITY_DN113048_c0_g1;TRINITY_DN113135_c4_g1;TRINITY_DN113135_c4_g2;TRINITY_DN113135_c4_g3;TRINITY_DN113135_c4_g4;TRINITY_DN113860_c0_g1;TRINITY_DN75923_c0_g1;TRINITY_…
736	GO:0010162	seed_dormancy_process	11	3	0.16882	TRINITY_DN89907_c0_g2;TRINITY_DN89907_c0_g3;TRINITY_DN93721_c1_g4
737	GO:0022611	dormancy_process	11	3	0.16882	TRINITY_DN89907_c0_g2;TRINITY_DN89907_c0_g3;TRINITY_DN93721_c1_g4
738	GO:0070646	protein_modification_by_small_protein_removal	31	2	0.16897	TRINITY_DN103293_c3_g3;TRINITY_DN107757_c3_g2
739	GO:0006626	protein_targeting_to_mitochondrion	39	1	0.16909	TRINITY_DN109957_c3_g1
740	GO:0070585	protein_localization_to_mitochondrion	39	1	0.16909	TRINITY_DN109957_c3_g1
741	GO:0072655	establishment_of_protein_localization_to_mitochondrion	39	1	0.16909	TRINITY_DN109957_c3_g1
742	GO:0009404	toxin_metabolic_process	6	0	0.16922
743	GO:0009658	chloroplast_organization	56	4	0.1694	TRINITY_DN103152_c0_g1;TRINITY_DN110376_c2_g2;TRINITY_DN111719_c1_g1;TRINITY_DN92131_c2_g5
744	GO:0008652	cellular_amino_acid_biosynthetic_process	146	17	0.16942	TRINITY_DN103802_c0_g2;TRINITY_DN104402_c0_g3;TRINITY_DN105164_c0_g2;TRINITY_DN105164_c0_g6;TRINITY_DN105771_c3_g1;TRINITY_DN107921_c0_g2;TRINITY_DN108426_c2_g2;TRINITY_DN108426_c2_g6;TRINITY_DN115373_c7_g1;TRINITY_DN115373_c8_g1;TRINITY_DN115373_c9_g1;TRINITY_DN92686_c1_g1;TRINITY_DN92744_c0_g1;TRINITY_DN92744_c0_g3;TRINITY_DN92744_c0_g5;TRINITY_DN97833_c0_g3;TRINITY_DN97833_c0_g6
745	GO:0046839	phospholipid_dephosphorylation	7	0	0.16979
746	GO:0010200	response_to_chitin	9	2	0.17041	TRINITY_DN105657_c2_g1;TRINITY_DN90917_c2_g5
747	GO:0015712	hexose_phosphate_transport	1	1	0.17048	TRINITY_DN71230_c0_g1
748	GO:0019566	arabinose_metabolic_process	8	1	0.17072	TRINITY_DN112851_c2_g5
749	GO:0009116	nucleoside_metabolic_process	294	29	0.17119	TRINITY_DN101237_c1_g1;TRINITY_DN101329_c1_g3;TRINITY_DN101329_c1_g4;TRINITY_DN101748_c1_g1;TRINITY_DN101748_c3_g3;TRINITY_DN101748_c3_g5;TRINITY_DN101748_c5_g1;TRINITY_DN102689_c2_g2;TRINITY_DN106759_c2_g3;TRINITY_DN112949_c0_g1;TRINITY_DN112949_c1_g1;TRINITY_DN113048_c0_g1;TRINITY_DN113135_c4_g1;TRINITY_DN113135_c4_g2;TRINITY_DN113135_c4_g3;TRINITY_DN113135_c4_g4;TRINITY_DN113380_c1_g11;TRINITY…
750	GO:0071900	regulation_of_protein_serine/threonine_kinase_activity	42	2	0.17137	TRINITY_DN104912_c0_g3;TRINITY_DN111942_c1_g2
751	GO:0006081	cellular_aldehyde_metabolic_process	63	1	0.1718	TRINITY_DN105186_c4_g1
752	GO:0070534	protein_K63-linked_ubiquitination	6	0	0.17185
753	GO:0048859	formation_of_anatomical_boundary	4	0	0.17268
754	GO:0006528	asparagine_metabolic_process	5	1	0.17309	TRINITY_DN105771_c3_g1
755	GO:0006529	asparagine_biosynthetic_process	5	1	0.17309	TRINITY_DN105771_c3_g1
756	GO:0035266	meristem_growth	28	2	0.1731	TRINITY_DN112309_c0_g4;TRINITY_DN92586_c3_g2
757	GO:0009119	ribonucleoside_metabolic_process	274	25	0.17311	TRINITY_DN101329_c1_g3;TRINITY_DN101329_c1_g4;TRINITY_DN101748_c1_g1;TRINITY_DN101748_c3_g3;TRINITY_DN101748_c3_g5;TRINITY_DN101748_c5_g1;TRINITY_DN106759_c2_g3;TRINITY_DN112949_c0_g1;TRINITY_DN112949_c1_g1;TRINITY_DN113048_c0_g1;TRINITY_DN113135_c4_g1;TRINITY_DN113135_c4_g2;TRINITY_DN113135_c4_g3;TRINITY_DN113135_c4_g4;TRINITY_DN113380_c1_g11;TRINITY_DN114390_c1_g2;TRINITY_DN77242_c0_g2;TRINITY_…
758	GO:0000412	histone_peptidyl-prolyl_isomerization	1	1	0.17345	TRINITY_DN88186_c0_g1
759	GO:0015786	UDP-glucose_transport	4	1	0.17369	TRINITY_DN95680_c1_g1
760	GO:0016128	phytosteroid_metabolic_process	26	6	0.17454	TRINITY_DN102038_c1_g1;TRINITY_DN82743_c0_g1;TRINITY_DN89907_c0_g2;TRINITY_DN89907_c0_g3;TRINITY_DN91141_c6_g1;TRINITY_DN98192_c0_g2
761	GO:0016131	brassinosteroid_metabolic_process	26	6	0.17454	TRINITY_DN102038_c1_g1;TRINITY_DN82743_c0_g1;TRINITY_DN89907_c0_g2;TRINITY_DN89907_c0_g3;TRINITY_DN91141_c6_g1;TRINITY_DN98192_c0_g2
762	GO:0018345	protein_palmitoylation	1	1	0.17533	TRINITY_DN89753_c0_g1
763	GO:0030002	cellular_anion_homeostasis	1	1	0.17537	TRINITY_DN89775_c0_g1
764	GO:0030643	cellular_phosphate_ion_homeostasis	1	1	0.17537	TRINITY_DN89775_c0_g1
765	GO:0046475	glycerophospholipid_catabolic_process	1	1	0.17537	TRINITY_DN89775_c0_g1
766	GO:0072502	cellular_trivalent_inorganic_anion_homeostasis	1	1	0.17537	TRINITY_DN89775_c0_g1
767	GO:0030001	metal_ion_transport	276	37	0.17605	TRINITY_DN100327_c2_g2;TRINITY_DN100573_c0_g1;TRINITY_DN102502_c5_g1;TRINITY_DN103713_c3_g6;TRINITY_DN103979_c0_g2;TRINITY_DN104015_c0_g1;TRINITY_DN105049_c3_g1;TRINITY_DN107094_c1_g4;TRINITY_DN108205_c1_g1;TRINITY_DN108795_c2_g1;TRINITY_DN110901_c2_g2;TRINITY_DN111102_c1_g1;TRINITY_DN111569_c1_g6;TRINITY_DN112972_c1_g2;TRINITY_DN112987_c2_g10;TRINITY_DN113860_c0_g1;TRINITY_DN115238_c6_g5;TRINITY…
768	GO:0043902	positive_regulation_of_multi-organism_process	7	0	0.17622
769	GO:0006797	polyphosphate_metabolic_process	1	1	0.17654	TRINITY_DN90398_c0_g2
770	GO:0006799	polyphosphate_biosynthetic_process	1	1	0.17654	TRINITY_DN90398_c0_g2
771	GO:0048016	inositol_phosphate-mediated_signaling	1	1	0.17654	TRINITY_DN90398_c0_g2
772	GO:0009394	2'-deoxyribonucleotide_metabolic_process	9	0	0.17666
773	GO:0019692	deoxyribose_phosphate_metabolic_process	9	0	0.17666
774	GO:0046386	deoxyribose_phosphate_catabolic_process	3	0	0.17668
775	GO:0042407	cristae_formation	7	1	0.17686	TRINITY_DN109957_c3_g1
776	GO:0019693	ribose_phosphate_metabolic_process	300	21	0.17716	TRINITY_DN101329_c1_g3;TRINITY_DN101329_c1_g4;TRINITY_DN105186_c4_g1;TRINITY_DN112949_c0_g1;TRINITY_DN112949_c1_g1;TRINITY_DN113048_c0_g1;TRINITY_DN113135_c4_g1;TRINITY_DN113135_c4_g2;TRINITY_DN113135_c4_g3;TRINITY_DN113135_c4_g4;TRINITY_DN113380_c1_g11;TRINITY_DN114390_c1_g2;TRINITY_DN77242_c0_g2;TRINITY_DN86068_c0_g1;TRINITY_DN92274_c0_g2;TRINITY_DN92390_c4_g1;TRINITY_DN94393_c4_g3;TRINITY_DN94…
777	GO:0002097	tRNA_wobble_base_modification	10	0	0.17762
778	GO:0010268	brassinosteroid_homeostasis	20	6	0.17779	TRINITY_DN102038_c1_g1;TRINITY_DN82743_c0_g1;TRINITY_DN89907_c0_g2;TRINITY_DN89907_c0_g3;TRINITY_DN91141_c6_g1;TRINITY_DN98192_c0_g2
779	GO:0009563	synergid_differentiation	1	1	0.1778	TRINITY_DN90909_c0_g1
780	GO:0045697	regulation_of_synergid_differentiation	1	1	0.1778	TRINITY_DN90909_c0_g1
781	GO:0009584	detection_of_visible_light	9	1	0.17834	TRINITY_DN114644_c1_g1
782	GO:0031146	SCF-dependent_proteasomal_ubiquitin-dependent_protein_catabolic_process	8	0	0.17852
783	GO:0006972	hyperosmotic_response	15	3	0.1786	TRINITY_DN108426_c2_g2;TRINITY_DN108426_c2_g6;TRINITY_DN90514_c0_g1
784	GO:0000160	phosphorelay_signal_transduction_system	62	5	0.1794	TRINITY_DN100843_c0_g4;TRINITY_DN112648_c1_g1;TRINITY_DN114644_c1_g1;TRINITY_DN98290_c0_g1;TRINITY_DN98858_c0_g5
785	GO:0015988	energy_coupled_proton_transmembrane_transport,_against_electrochemical_gradient	27	0	0.17973
786	GO:0015991	ATP_hydrolysis_coupled_proton_transport	27	0	0.17973
787	GO:0090662	ATP_hydrolysis_coupled_transmembrane_transport	27	0	0.17973
788	GO:0015740	C4-dicarboxylate_transport	10	2	0.18011	TRINITY_DN88386_c0_g1;TRINITY_DN89133_c0_g1
789	GO:2000070	regulation_of_response_to_water_deprivation	2	0	0.18059
790	GO:0032968	positive_regulation_of_transcription_elongation_from_RNA_polymerase_II_promoter	8	0	0.18103
791	GO:0043044	ATP-dependent_chromatin_remodeling	5	0	0.18115
792	GO:0000255	allantoin_metabolic_process	4	0	0.18184
793	GO:0043605	cellular_amide_catabolic_process	4	0	0.18184
794	GO:0006152	purine_nucleoside_catabolic_process	7	1	0.18201	TRINITY_DN102689_c2_g2
795	GO:0009968	negative_regulation_of_signal_transduction	20	1	0.18256	TRINITY_DN112648_c1_g1
796	GO:0010648	negative_regulation_of_cell_communication	20	1	0.18256	TRINITY_DN112648_c1_g1
797	GO:0023057	negative_regulation_of_signaling	20	1	0.18256	TRINITY_DN112648_c1_g1
798	GO:0080187	floral_organ_senescence	1	1	0.18289	TRINITY_DN93542_c1_g1
799	GO:0022904	respiratory_electron_transport_chain	38	0	0.18292
800	GO:0048509	regulation_of_meristem_development	35	2	0.1838	TRINITY_DN106089_c0_g1;TRINITY_DN112309_c0_g4
801	GO:0071495	cellular_response_to_endogenous_stimulus	237	29	0.18384	TRINITY_DN101560_c0_g1;TRINITY_DN102818_c0_g1;TRINITY_DN103156_c3_g3;TRINITY_DN103175_c0_g4;TRINITY_DN107248_c0_g1;TRINITY_DN108450_c1_g1;TRINITY_DN111849_c2_g1;TRINITY_DN111849_c2_g2;TRINITY_DN112338_c2_g1;TRINITY_DN112410_c0_g2;TRINITY_DN112648_c1_g1;TRINITY_DN113952_c4_g2;TRINITY_DN115440_c0_g1;TRINITY_DN73471_c0_g1;TRINITY_DN88704_c0_g1;TRINITY_DN88874_c0_g1;TRINITY_DN90166_c8_g1;TRINITY_DN90…
802	GO:0048646	anatomical_structure_formation_involved_in_morphogenesis	74	10	0.18394	TRINITY_DN105026_c0_g1;TRINITY_DN106289_c4_g1;TRINITY_DN110668_c1_g3;TRINITY_DN111027_c0_g7;TRINITY_DN113952_c4_g2;TRINITY_DN122748_c0_g1;TRINITY_DN88008_c0_g1;TRINITY_DN93342_c0_g1;TRINITY_DN99936_c3_g2;TRINITY_DN99936_c3_g4
803	GO:0042775	mitochondrial_ATP_synthesis_coupled_electron_transport	18	0	0.18442
804	GO:0008216	spermidine_metabolic_process	18	4	0.18482	TRINITY_DN101748_c1_g1;TRINITY_DN101748_c3_g3;TRINITY_DN101748_c3_g5;TRINITY_DN101748_c5_g1
805	GO:0009814	defense_response,_incompatible_interaction	38	3	0.18561	TRINITY_DN108665_c1_g1;TRINITY_DN111141_c0_g2;TRINITY_DN89753_c0_g1
806	GO:0043091	L-arginine_import	6	2	0.18561	TRINITY_DN111663_c1_g4;TRINITY_DN111663_c1_g6
807	GO:0043092	L-amino_acid_import	6	2	0.18561	TRINITY_DN111663_c1_g4;TRINITY_DN111663_c1_g6
808	GO:0051938	L-glutamate_import	6	2	0.18561	TRINITY_DN111663_c1_g4;TRINITY_DN111663_c1_g6
809	GO:0090467	arginine_import	6	2	0.18561	TRINITY_DN111663_c1_g4;TRINITY_DN111663_c1_g6
810	GO:1902023	L-arginine_transport	6	2	0.18561	TRINITY_DN111663_c1_g4;TRINITY_DN111663_c1_g6
811	GO:0009740	gibberellic_acid_mediated_signaling_pathway	11	2	0.18595	TRINITY_DN101560_c0_g1;TRINITY_DN115440_c0_g1
812	GO:0010476	gibberellin_mediated_signaling_pathway	11	2	0.18595	TRINITY_DN101560_c0_g1;TRINITY_DN115440_c0_g1
813	GO:0071370	cellular_response_to_gibberellin_stimulus	11	2	0.18595	TRINITY_DN101560_c0_g1;TRINITY_DN115440_c0_g1
814	GO:1990426	mitotic_recombination-dependent_replication_fork_processing	1	1	0.18635	TRINITY_DN95136_c0_g3
815	GO:0034243	regulation_of_transcription_elongation_from_RNA_polymerase_II_promoter	10	0	0.1868
816	GO:0021700	developmental_maturation	56	9	0.18736	TRINITY_DN102139_c1_g1;TRINITY_DN110105_c2_g2;TRINITY_DN89907_c0_g2;TRINITY_DN89907_c0_g3;TRINITY_DN90998_c1_g1;TRINITY_DN93249_c0_g1;TRINITY_DN93721_c1_g4;TRINITY_DN98765_c0_g1;TRINITY_DN99043_c0_g2
817	GO:0046164	alcohol_catabolic_process	20	3	0.18827	TRINITY_DN109881_c2_g2;TRINITY_DN109881_c2_g7;TRINITY_DN89083_c0_g1
818	GO:0035303	regulation_of_dephosphorylation	27	3	0.1894	TRINITY_DN111849_c2_g1;TRINITY_DN111849_c2_g2;TRINITY_DN88704_c0_g1
819	GO:0045087	innate_immune_response	84	3	0.18987	TRINITY_DN108665_c1_g1;TRINITY_DN111141_c0_g2;TRINITY_DN89753_c0_g1
820	GO:0018904	ether_metabolic_process	40	6	0.18993	TRINITY_DN102991_c12_g1;TRINITY_DN109881_c2_g2;TRINITY_DN109881_c2_g7;TRINITY_DN88514_c0_g1;TRINITY_DN89083_c0_g1;TRINITY_DN90759_c3_g1
821	GO:0009269	response_to_desiccation	3	0	0.19018
822	GO:0044804	nucleophagy	7	2	0.19068	TRINITY_DN102178_c1_g1;TRINITY_DN103541_c2_g2
823	GO:0001932	regulation_of_protein_phosphorylation	61	5	0.19154	TRINITY_DN104912_c0_g3;TRINITY_DN104981_c2_g1;TRINITY_DN111942_c1_g2;TRINITY_DN88925_c0_g1;TRINITY_DN96519_c0_g5
824	GO:0044707	single-multicellular_organism_process	921	79	0.19176	TRINITY_DN101657_c2_g1;TRINITY_DN102038_c1_g1;TRINITY_DN102139_c1_g1;TRINITY_DN102406_c0_g2;TRINITY_DN103657_c0_g1;TRINITY_DN104160_c0_g1;TRINITY_DN104834_c0_g5;TRINITY_DN104834_c0_g6;TRINITY_DN105649_c2_g3;TRINITY_DN106289_c4_g1;TRINITY_DN106759_c2_g3;TRINITY_DN107229_c2_g2;TRINITY_DN107248_c0_g1;TRINITY_DN107384_c8_g1;TRINITY_DN107627_c0_g2;TRINITY_DN108426_c2_g2;TRINITY_DN108639_c0_g1;TRINITY_…
825	GO:0016121	carotene_catabolic_process	1	1	0.19178	TRINITY_DN97921_c0_g1
826	GO:0016124	xanthophyll_catabolic_process	1	1	0.19178	TRINITY_DN97921_c0_g1
827	GO:0046247	terpene_catabolic_process	1	1	0.19178	TRINITY_DN97921_c0_g1
828	GO:0003006	developmental_process_involved_in_reproduction	445	44	0.19252	TRINITY_DN101657_c2_g1;TRINITY_DN103657_c0_g1;TRINITY_DN104834_c0_g5;TRINITY_DN104834_c0_g6;TRINITY_DN106759_c2_g3;TRINITY_DN107248_c0_g1;TRINITY_DN107384_c8_g1;TRINITY_DN107627_c0_g2;TRINITY_DN108239_c1_g5;TRINITY_DN108639_c0_g1;TRINITY_DN109326_c1_g3;TRINITY_DN110105_c2_g2;TRINITY_DN110459_c0_g2;TRINITY_DN110654_c2_g2;TRINITY_DN110668_c1_g3;TRINITY_DN112309_c0_g4;TRINITY_DN113853_c1_g1;TRINITY_…
829	GO:0042732	D-xylose_metabolic_process	7	0	0.19355
830	GO:0006857	oligopeptide_transport	15	1	0.19366	TRINITY_DN108630_c2_g5
831	GO:0015833	peptide_transport	15	1	0.19366	TRINITY_DN108630_c2_g5
832	GO:0071324	cellular_response_to_disaccharide_stimulus	3	0	0.19442
833	GO:0071329	cellular_response_to_sucrose_stimulus	3	0	0.19442
834	GO:0090308	regulation_of_methylation-dependent_chromatin_silencing	1	1	0.19467	TRINITY_DN99152_c1_g3
835	GO:0006982	response_to_lipid_hydroperoxide	2	0	0.19473
836	GO:0010335	response_to_non-ionic_osmotic_stress	2	0	0.19473
837	GO:0033194	response_to_hydroperoxide	2	0	0.19473
838	GO:0009887	animal_organ_morphogenesis	12	4	0.19478	TRINITY_DN111027_c0_g7;TRINITY_DN122748_c0_g1;TRINITY_DN99936_c3_g2;TRINITY_DN99936_c3_g4
839	GO:0009646	response_to_absence_of_light	7	1	0.19482	TRINITY_DN105771_c3_g1
840	GO:0001678	cellular_glucose_homeostasis	8	0	0.19486
841	GO:0043570	maintenance_of_DNA_repeat_elements	3	0	0.19524
842	GO:0045910	negative_regulation_of_DNA_recombination	3	0	0.19524
843	GO:0007219	Notch_signaling_pathway	5	0	0.19543
844	GO:0009860	pollen_tube_growth	28	4	0.19544	TRINITY_DN108239_c1_g5;TRINITY_DN99051_c0_g1;TRINITY_DN99847_c0_g1;TRINITY_DN99847_c1_g1
845	GO:0009932	cell_tip_growth	28	4	0.19544	TRINITY_DN108239_c1_g5;TRINITY_DN99051_c0_g1;TRINITY_DN99847_c0_g1;TRINITY_DN99847_c1_g1
846	GO:0060145	viral_gene_silencing_in_virus_induced_gene_silencing	2	0	0.19572
847	GO:0007140	male_meiosis	3	0	0.19572
848	GO:0044703	multi-organism_reproductive_process	107	12	0.19682	TRINITY_DN101369_c0_g3;TRINITY_DN104969_c1_g1;TRINITY_DN108239_c1_g5;TRINITY_DN108768_c3_g3;TRINITY_DN110459_c0_g2;TRINITY_DN113846_c3_g4;TRINITY_DN89551_c0_g1;TRINITY_DN90324_c0_g1;TRINITY_DN90909_c0_g1;TRINITY_DN99051_c0_g1;TRINITY_DN99847_c0_g1;TRINITY_DN99847_c1_g1
849	GO:0009452	7-methylguanosine_RNA_capping	9	1	0.19699	TRINITY_DN111409_c0_g1
850	GO:0036260	RNA_capping	9	1	0.19699	TRINITY_DN111409_c0_g1
851	GO:0032501	multicellular_organismal_process	993	88	0.19853	TRINITY_DN101369_c0_g3;TRINITY_DN101657_c2_g1;TRINITY_DN102038_c1_g1;TRINITY_DN102139_c1_g1;TRINITY_DN102406_c0_g2;TRINITY_DN103657_c0_g1;TRINITY_DN104160_c0_g1;TRINITY_DN104834_c0_g5;TRINITY_DN104834_c0_g6;TRINITY_DN104969_c1_g1;TRINITY_DN105649_c2_g3;TRINITY_DN106289_c4_g1;TRINITY_DN106759_c2_g3;TRINITY_DN107229_c2_g2;TRINITY_DN107248_c0_g1;TRINITY_DN107384_c8_g1;TRINITY_DN107627_c0_g2;TRINITY_…
852	GO:0043549	regulation_of_kinase_activity	60	3	0.19862	TRINITY_DN104912_c0_g3;TRINITY_DN111942_c1_g2;TRINITY_DN96519_c0_g5
853	GO:0048856	anatomical_structure_development	1065	91	0.19884	TRINITY_DN101657_c2_g1;TRINITY_DN102038_c1_g1;TRINITY_DN102139_c1_g1;TRINITY_DN102406_c0_g2;TRINITY_DN103657_c0_g1;TRINITY_DN104160_c0_g1;TRINITY_DN104834_c0_g3;TRINITY_DN104834_c0_g5;TRINITY_DN104834_c0_g6;TRINITY_DN105026_c0_g1;TRINITY_DN105649_c2_g3;TRINITY_DN106089_c0_g1;TRINITY_DN106289_c4_g1;TRINITY_DN106759_c2_g3;TRINITY_DN107229_c2_g2;TRINITY_DN107248_c0_g1;TRINITY_DN107384_c8_g1;TRINITY_…
854	GO:0045017	glycerolipid_biosynthetic_process	60	5	0.19955	TRINITY_DN106492_c1_g2;TRINITY_DN112949_c0_g1;TRINITY_DN113203_c5_g2;TRINITY_DN113830_c7_g2;TRINITY_DN95091_c7_g2
855	GO:0009768	photosynthesis,_light_harvesting_in_photosystem_I	17	2	0.19966	TRINITY_DN79583_c0_g1;TRINITY_DN79608_c0_g1
856	GO:0010393	galacturonan_metabolic_process	81	12	0.19994	TRINITY_DN102090_c0_g1;TRINITY_DN104608_c4_g1;TRINITY_DN108136_c5_g2;TRINITY_DN110871_c1_g1;TRINITY_DN110871_c1_g5;TRINITY_DN113080_c1_g2;TRINITY_DN90843_c0_g2;TRINITY_DN93825_c0_g5;TRINITY_DN94026_c0_g1;TRINITY_DN94026_c0_g3;TRINITY_DN96326_c1_g7;TRINITY_DN98691_c0_g1
857	GO:0045488	pectin_metabolic_process	81	12	0.19994	TRINITY_DN102090_c0_g1;TRINITY_DN104608_c4_g1;TRINITY_DN108136_c5_g2;TRINITY_DN110871_c1_g1;TRINITY_DN110871_c1_g5;TRINITY_DN113080_c1_g2;TRINITY_DN90843_c0_g2;TRINITY_DN93825_c0_g5;TRINITY_DN94026_c0_g1;TRINITY_DN94026_c0_g3;TRINITY_DN96326_c1_g7;TRINITY_DN98691_c0_g1
858	GO:1901657	glycosyl_compound_metabolic_process	312	32	0.20024	TRINITY_DN101237_c1_g1;TRINITY_DN101329_c1_g3;TRINITY_DN101329_c1_g4;TRINITY_DN101748_c1_g1;TRINITY_DN101748_c3_g3;TRINITY_DN101748_c3_g5;TRINITY_DN101748_c5_g1;TRINITY_DN102689_c2_g2;TRINITY_DN102942_c1_g3;TRINITY_DN104267_c1_g1;TRINITY_DN106625_c1_g6;TRINITY_DN106759_c2_g3;TRINITY_DN112949_c0_g1;TRINITY_DN112949_c1_g1;TRINITY_DN113048_c0_g1;TRINITY_DN113135_c4_g1;TRINITY_DN113135_c4_g2;TRINITY_…
859	GO:0009926	auxin_polar_transport	31	8	0.20036	TRINITY_DN110668_c1_g3;TRINITY_DN112338_c2_g1;TRINITY_DN113952_c4_g2;TRINITY_DN88874_c0_g1;TRINITY_DN89753_c0_g1;TRINITY_DN90998_c1_g1;TRINITY_DN97985_c1_g3;TRINITY_DN99608_c0_g2
860	GO:0009937	regulation_of_gibberellic_acid_mediated_signaling_pathway	6	0	0.2005
861	GO:0098507	polynucleotide_5'_dephosphorylation	2	0	0.20061
862	GO:0033356	UDP-L-arabinose_metabolic_process	9	1	0.20077	TRINITY_DN109893_c4_g2
863	GO:0044272	sulfur_compound_biosynthetic_process	55	6	0.20107	TRINITY_DN101748_c1_g1;TRINITY_DN101748_c3_g3;TRINITY_DN101748_c3_g5;TRINITY_DN101748_c5_g1;TRINITY_DN105412_c4_g1;TRINITY_DN105412_c4_g3
864	GO:0043038	amino_acid_activation	75	0	0.20156
865	GO:0043039	tRNA_aminoacylation	75	0	0.20156
866	GO:0051716	cellular_response_to_stimulus	1266	97	0.20167	TRINITY_DN100527_c0_g3;TRINITY_DN100843_c0_g4;TRINITY_DN101433_c9_g1;TRINITY_DN101560_c0_g1;TRINITY_DN101597_c0_g2;TRINITY_DN101702_c0_g2;TRINITY_DN101702_c0_g4;TRINITY_DN101702_c0_g5;TRINITY_DN102243_c1_g2;TRINITY_DN102502_c5_g1;TRINITY_DN102818_c0_g1;TRINITY_DN102840_c2_g2;TRINITY_DN102991_c12_g1;TRINITY_DN103156_c3_g3;TRINITY_DN103175_c0_g4;TRINITY_DN103255_c0_g2;TRINITY_DN103541_c2_g2;TRINITY…
867	GO:0009692	ethylene_metabolic_process	13	1	0.20215	TRINITY_DN93437_c1_g1
868	GO:0009693	ethylene_biosynthetic_process	13	1	0.20215	TRINITY_DN93437_c1_g1
869	GO:0043449	cellular_alkene_metabolic_process	13	1	0.20215	TRINITY_DN93437_c1_g1
870	GO:0043450	alkene_biosynthetic_process	13	1	0.20215	TRINITY_DN93437_c1_g1
871	GO:1900673	olefin_metabolic_process	13	1	0.20215	TRINITY_DN93437_c1_g1
872	GO:1900674	olefin_biosynthetic_process	13	1	0.20215	TRINITY_DN93437_c1_g1
873	GO:0006562	proline_catabolic_process	1	0	0.20257
874	GO:0010133	proline_catabolic_process_to_glutamate	1	0	0.20257
875	GO:0045995	regulation_of_embryonic_development	8	1	0.20282	TRINITY_DN108639_c0_g1
876	GO:0036293	response_to_decreased_oxygen_levels	6	1	0.20323	TRINITY_DN104765_c2_g1
877	GO:0042214	terpene_metabolic_process	7	3	0.20337	TRINITY_DN101560_c0_g1;TRINITY_DN90125_c0_g1;TRINITY_DN97921_c0_g1
878	GO:0019427	acetyl-CoA_biosynthetic_process_from_acetate	1	0	0.20445
879	GO:0042752	regulation_of_circadian_rhythm	9	0	0.20508
880	GO:0042451	purine_nucleoside_biosynthetic_process	84	13	0.20515	TRINITY_DN101329_c1_g3;TRINITY_DN101329_c1_g4;TRINITY_DN101748_c1_g1;TRINITY_DN101748_c3_g3;TRINITY_DN101748_c3_g5;TRINITY_DN101748_c5_g1;TRINITY_DN113048_c0_g1;TRINITY_DN113135_c4_g1;TRINITY_DN113135_c4_g2;TRINITY_DN113135_c4_g3;TRINITY_DN113135_c4_g4;TRINITY_DN86068_c0_g1;TRINITY_DN94413_c3_g3
881	GO:0046129	purine_ribonucleoside_biosynthetic_process	84	13	0.20515	TRINITY_DN101329_c1_g3;TRINITY_DN101329_c1_g4;TRINITY_DN101748_c1_g1;TRINITY_DN101748_c3_g3;TRINITY_DN101748_c3_g5;TRINITY_DN101748_c5_g1;TRINITY_DN113048_c0_g1;TRINITY_DN113135_c4_g1;TRINITY_DN113135_c4_g2;TRINITY_DN113135_c4_g3;TRINITY_DN113135_c4_g4;TRINITY_DN86068_c0_g1;TRINITY_DN94413_c3_g3
882	GO:0042542	response_to_hydrogen_peroxide	12	2	0.2054	TRINITY_DN105657_c2_g1;TRINITY_DN98979_c0_g3
883	GO:0010507	negative_regulation_of_autophagy	3	0	0.20552
884	GO:0040019	positive_regulation_of_embryonic_development	3	0	0.20552
885	GO:0090070	positive_regulation_of_ribosome_biogenesis	3	0	0.20552
886	GO:2000234	positive_regulation_of_rRNA_processing	3	0	0.20552
887	GO:0048768	root_hair_cell_tip_growth	1	0	0.20566
888	GO:0048506	regulation_of_timing_of_meristematic_phase_transition	5	1	0.20698	TRINITY_DN106089_c0_g1
889	GO:0048510	regulation_of_timing_of_transition_from_vegetative_to_reproductive_phase	5	1	0.20698	TRINITY_DN106089_c0_g1
890	GO:0009152	purine_ribonucleotide_biosynthetic_process	91	9	0.20741	TRINITY_DN101329_c1_g3;TRINITY_DN101329_c1_g4;TRINITY_DN113048_c0_g1;TRINITY_DN113135_c4_g1;TRINITY_DN113135_c4_g2;TRINITY_DN113135_c4_g3;TRINITY_DN113135_c4_g4;TRINITY_DN86068_c0_g1;TRINITY_DN94413_c3_g3
891	GO:0051640	organelle_localization	30	2	0.20744	TRINITY_DN108426_c2_g2;TRINITY_DN108426_c2_g6
892	GO:0090332	stomatal_closure	7	1	0.20815	TRINITY_DN104875_c1_g2
893	GO:0009065	glutamine_family_amino_acid_catabolic_process	14	2	0.20873	TRINITY_DN108426_c2_g2;TRINITY_DN108426_c2_g6
894	GO:0006525	arginine_metabolic_process	28	2	0.20876	TRINITY_DN108426_c2_g2;TRINITY_DN108426_c2_g6
895	GO:0042278	purine_nucleoside_metabolic_process	262	25	0.20893	TRINITY_DN101329_c1_g3;TRINITY_DN101329_c1_g4;TRINITY_DN101748_c1_g1;TRINITY_DN101748_c3_g3;TRINITY_DN101748_c3_g5;TRINITY_DN101748_c5_g1;TRINITY_DN102689_c2_g2;TRINITY_DN106759_c2_g3;TRINITY_DN112949_c0_g1;TRINITY_DN112949_c1_g1;TRINITY_DN113048_c0_g1;TRINITY_DN113135_c4_g1;TRINITY_DN113135_c4_g2;TRINITY_DN113135_c4_g3;TRINITY_DN113135_c4_g4;TRINITY_DN113380_c1_g11;TRINITY_DN114390_c1_g2;TRINITY…
896	GO:0033319	UDP-D-xylose_metabolic_process	1	0	0.20932
897	GO:0033320	UDP-D-xylose_biosynthetic_process	1	0	0.20932
898	GO:0050826	response_to_freezing	3	1	0.20952	TRINITY_DN110181_c0_g3
899	GO:0009631	cold_acclimation	10	0	0.20972
900	GO:0005513	detection_of_calcium_ion	4	0	0.20997
901	GO:0051592	response_to_calcium_ion	4	0	0.20997
902	GO:0010026	trichome_differentiation	34	2	0.21002	TRINITY_DN101657_c2_g1;TRINITY_DN11395_c0_g1
903	GO:1900424	regulation_of_defense_response_to_bacterium	3	0	0.21012
904	GO:0009739	response_to_gibberellin	23	3	0.21086	TRINITY_DN101560_c0_g1;TRINITY_DN115440_c0_g1;TRINITY_DN83113_c0_g1
905	GO:0016310	phosphorylation	1585	179	0.21098	TRINITY_DN100265_c0_g2;TRINITY_DN100420_c1_g1;TRINITY_DN100420_c1_g2;TRINITY_DN100420_c1_g3;TRINITY_DN100527_c0_g1;TRINITY_DN100527_c0_g3;TRINITY_DN100527_c0_g5;TRINITY_DN100630_c1_g1;TRINITY_DN100843_c0_g4;TRINITY_DN100907_c1_g1;TRINITY_DN100907_c1_g5;TRINITY_DN100907_c1_g6;TRINITY_DN101237_c1_g1;TRINITY_DN101355_c1_g2;TRINITY_DN101702_c0_g2;TRINITY_DN101702_c0_g4;TRINITY_DN101702_c0_g5;TRINITY_…
906	GO:0006020	inositol_metabolic_process	12	1	0.21114	TRINITY_DN112392_c3_g2
907	GO:0070482	response_to_oxygen_levels	7	1	0.21118	TRINITY_DN104765_c2_g1
908	GO:0030912	response_to_deep_water	1	0	0.21142
909	GO:0009639	response_to_red_or_far_red_light	64	5	0.21173	TRINITY_DN110668_c1_g3;TRINITY_DN113952_c4_g2;TRINITY_DN114644_c1_g1;TRINITY_DN89907_c0_g2;TRINITY_DN89907_c0_g3
910	GO:0009833	plant-type_primary_cell_wall_biogenesis	4	0	0.21217
911	GO:0046395	carboxylic_acid_catabolic_process	77	12	0.2123	TRINITY_DN102422_c0_g4;TRINITY_DN108426_c2_g2;TRINITY_DN108426_c2_g6;TRINITY_DN108712_c0_g1;TRINITY_DN109917_c1_g1;TRINITY_DN109917_c1_g2;TRINITY_DN110392_c1_g1;TRINITY_DN113206_c1_g2;TRINITY_DN113206_c1_g3;TRINITY_DN89907_c0_g2;TRINITY_DN89907_c0_g3;TRINITY_DN94659_c1_g1
912	GO:0016098	monoterpenoid_metabolic_process	3	0	0.2129
913	GO:0016099	monoterpenoid_biosynthetic_process	3	0	0.2129
914	GO:0006741	NADP_biosynthetic_process	2	0	0.21306
915	GO:0000394	RNA_splicing,_via_endonucleolytic_cleavage_and_ligation	8	0	0.2131
916	GO:2001289	lipid_X_metabolic_process	1	0	0.21322
917	GO:0006367	transcription_initiation_from_RNA_polymerase_II_promoter	29	0	0.21375
918	GO:0051345	positive_regulation_of_hydrolase_activity	54	6	0.21412	TRINITY_DN10135_c0_g1;TRINITY_DN111731_c4_g1;TRINITY_DN93029_c0_g1;TRINITY_DN96752_c1_g2;TRINITY_DN98446_c4_g2;TRINITY_DN99375_c1_g1
919	GO:0006349	regulation_of_gene_expression_by_genetic_imprinting	5	0	0.21449
920	GO:0030307	positive_regulation_of_cell_growth	5	0	0.21536
921	GO:0048826	cotyledon_morphogenesis	6	2	0.21594	TRINITY_DN110654_c2_g2;TRINITY_DN91764_c0_g1
922	GO:0006629	lipid_metabolic_process	698	76	0.21609	TRINITY_DN100317_c0_g2;TRINITY_DN100317_c0_g3;TRINITY_DN100975_c1_g4;TRINITY_DN101081_c0_g2;TRINITY_DN101560_c0_g1;TRINITY_DN102038_c1_g1;TRINITY_DN102406_c0_g2;TRINITY_DN102422_c0_g4;TRINITY_DN102644_c1_g3;TRINITY_DN104070_c0_g5;TRINITY_DN104196_c1_g2;TRINITY_DN105539_c7_g1;TRINITY_DN106492_c1_g2;TRINITY_DN108133_c2_g1;TRINITY_DN108253_c1_g3;TRINITY_DN108426_c2_g2;TRINITY_DN108991_c0_g4;TRINITY_…
923	GO:0006011	UDP-glucose_metabolic_process	4	0	0.21663
924	GO:0031119	tRNA_pseudouridine_synthesis	1	0	0.21665
925	GO:0031120	snRNA_pseudouridine_synthesis	2	0	0.21766
926	GO:0040031	snRNA_modification	2	0	0.21766
927	GO:0071266	'de_novo'_L-methionine_biosynthetic_process	1	0	0.21781
928	GO:0009233	menaquinone_metabolic_process	2	0	0.21812
929	GO:0009234	menaquinone_biosynthetic_process	2	0	0.21812
930	GO:1901137	carbohydrate_derivative_biosynthetic_process	270	26	0.21842	TRINITY_DN101329_c1_g3;TRINITY_DN101329_c1_g4;TRINITY_DN101748_c1_g1;TRINITY_DN101748_c3_g3;TRINITY_DN101748_c3_g5;TRINITY_DN101748_c5_g1;TRINITY_DN103957_c1_g1;TRINITY_DN105025_c1_g3;TRINITY_DN106043_c0_g1;TRINITY_DN107284_c1_g4;TRINITY_DN110006_c1_g1;TRINITY_DN112525_c1_g6;TRINITY_DN112949_c0_g1;TRINITY_DN113048_c0_g1;TRINITY_DN113135_c4_g1;TRINITY_DN113135_c4_g2;TRINITY_DN113135_c4_g3;TRINITY_…
931	GO:0009130	pyrimidine_nucleoside_monophosphate_biosynthetic_process	14	1	0.21872	TRINITY_DN77242_c0_g2
932	GO:0006346	methylation-dependent_chromatin_silencing	6	2	0.21914	TRINITY_DN106759_c2_g3;TRINITY_DN99152_c1_g3
933	GO:0009219	pyrimidine_deoxyribonucleotide_metabolic_process	7	0	0.21944
934	GO:0006226	dUMP_biosynthetic_process	1	0	0.21945
935	GO:0006244	pyrimidine_nucleotide_catabolic_process	1	0	0.21945
936	GO:0009149	pyrimidine_nucleoside_triphosphate_catabolic_process	1	0	0.21945
937	GO:0009213	pyrimidine_deoxyribonucleoside_triphosphate_catabolic_process	1	0	0.21945
938	GO:0009223	pyrimidine_deoxyribonucleotide_catabolic_process	1	0	0.21945
939	GO:0046078	dUMP_metabolic_process	1	0	0.21945
940	GO:0046081	dUTP_catabolic_process	1	0	0.21945
941	GO:0000422	mitophagy	5	2	0.22	TRINITY_DN102178_c1_g1;TRINITY_DN103541_c2_g2
942	GO:0061726	mitochondrion_disassembly	5	2	0.22	TRINITY_DN102178_c1_g1;TRINITY_DN103541_c2_g2
943	GO:1901701	cellular_response_to_oxygen-containing_compound	213	20	0.22044	TRINITY_DN101560_c0_g1;TRINITY_DN102818_c0_g1;TRINITY_DN107248_c0_g1;TRINITY_DN108450_c1_g1;TRINITY_DN111849_c2_g1;TRINITY_DN111849_c2_g2;TRINITY_DN112410_c0_g2;TRINITY_DN112648_c1_g1;TRINITY_DN113069_c3_g2;TRINITY_DN113333_c2_g4;TRINITY_DN114772_c2_g1;TRINITY_DN115440_c0_g1;TRINITY_DN88704_c0_g1;TRINITY_DN90166_c8_g1;TRINITY_DN92649_c4_g1;TRINITY_DN93512_c5_g1;TRINITY_DN93643_c1_g3;TRINITY_DN937…
944	GO:0031570	DNA_integrity_checkpoint	8	3	0.2205	TRINITY_DN108020_c0_g4;TRINITY_DN114887_c2_g1;TRINITY_DN90063_c0_g1
945	GO:0051307	meiotic_chromosome_separation	8	3	0.2205	TRINITY_DN108020_c0_g4;TRINITY_DN114887_c2_g1;TRINITY_DN90063_c0_g1
946	GO:0090305	nucleic_acid_phosphodiester_bond_hydrolysis	178	6	0.22094	TRINITY_DN104360_c5_g1;TRINITY_DN105806_c0_g1;TRINITY_DN109013_c0_g1;TRINITY_DN113658_c7_g1;TRINITY_DN88475_c0_g1;TRINITY_DN93542_c1_g1
947	GO:0032786	positive_regulation_of_DNA-templated_transcription,_elongation	9	0	0.22094
948	GO:0016073	snRNA_metabolic_process	11	0	0.22111
949	GO:1902532	negative_regulation_of_intracellular_signal_transduction	7	0	0.22263
950	GO:0001944	vasculature_development	6	1	0.2228	TRINITY_DN90917_c2_g5
951	GO:0072358	cardiovascular_system_development	6	1	0.2228	TRINITY_DN90917_c2_g5
952	GO:0072359	circulatory_system_development	6	1	0.2228	TRINITY_DN90917_c2_g5
953	GO:0080147	root_hair_cell_development	11	2	0.22394	TRINITY_DN102139_c1_g1;TRINITY_DN90998_c1_g1
954	GO:0046203	spermidine_catabolic_process	1	0	0.224
955	GO:0050983	deoxyhypusine_biosynthetic_process_from_spermidine	1	0	0.224
956	GO:0005984	disaccharide_metabolic_process	43	9	0.22403	TRINITY_DN103600_c0_g2;TRINITY_DN108726_c0_g1;TRINITY_DN110105_c2_g2;TRINITY_DN111115_c1_g1;TRINITY_DN92311_c2_g3;TRINITY_DN92604_c0_g5;TRINITY_DN93249_c0_g1;TRINITY_DN99091_c4_g1;TRINITY_DN99091_c4_g3
957	GO:0009416	response_to_light_stimulus	173	16	0.22405	TRINITY_DN102139_c1_g1;TRINITY_DN105657_c2_g1;TRINITY_DN105771_c3_g1;TRINITY_DN107248_c0_g1;TRINITY_DN110668_c1_g3;TRINITY_DN113206_c1_g2;TRINITY_DN113952_c4_g2;TRINITY_DN114376_c1_g2;TRINITY_DN114644_c1_g1;TRINITY_DN79583_c0_g1;TRINITY_DN79608_c0_g1;TRINITY_DN89681_c0_g1;TRINITY_DN89907_c0_g2;TRINITY_DN89907_c0_g3;TRINITY_DN90514_c0_g1;TRINITY_DN93512_c5_g1
958	GO:0010018	far-red_light_signaling_pathway	1	0	0.22428
959	GO:0010161	red_light_signaling_pathway	1	0	0.22428
960	GO:0010201	response_to_continuous_far_red_light_stimulus_by_the_high-irradiance_response_sy...	1	0	0.22428
961	GO:0010203	response_to_very_low_fluence_red_light_stimulus	1	0	0.22428
962	GO:0071490	cellular_response_to_far_red_light	1	0	0.22428
963	GO:0071491	cellular_response_to_red_light	1	0	0.22428
964	GO:0006522	alanine_metabolic_process	1	0	0.22443
965	GO:0006524	alanine_catabolic_process	1	0	0.22443
966	GO:0009078	pyruvate_family_amino_acid_metabolic_process	1	0	0.22443
967	GO:0009080	pyruvate_family_amino_acid_catabolic_process	1	0	0.22443
968	GO:0042851	L-alanine_metabolic_process	1	0	0.22443
969	GO:0042853	L-alanine_catabolic_process	1	0	0.22443
970	GO:0009753	response_to_jasmonic_acid	42	2	0.22448	TRINITY_DN108426_c2_g6;TRINITY_DN111885_c1_g1
971	GO:0043067	regulation_of_programmed_cell_death	21	1	0.22453	TRINITY_DN90931_c0_g1
972	GO:0045039	protein_import_into_mitochondrial_inner_membrane	1	0	0.22471
973	GO:0072321	chaperone-mediated_protein_transport	1	0	0.22471
974	GO:0007033	vacuole_organization	33	4	0.225	TRINITY_DN102178_c1_g1;TRINITY_DN105657_c2_g1;TRINITY_DN112673_c0_g6;TRINITY_DN113830_c7_g2
975	GO:0009862	systemic_acquired_resistance,_salicylic_acid_mediated_signaling_pathway	2	0	0.22514
976	GO:0006422	aspartyl-tRNA_aminoacylation	1	0	0.22548
977	GO:0002833	positive_regulation_of_response_to_biotic_stimulus	6	0	0.22584
978	GO:0032103	positive_regulation_of_response_to_external_stimulus	6	0	0.22584
979	GO:0045935	positive_regulation_of_nucleobase-containing_compound_metabolic_process	95	8	0.22625	TRINITY_DN102818_c0_g1;TRINITY_DN104834_c0_g5;TRINITY_DN104834_c0_g6;TRINITY_DN106089_c0_g1;TRINITY_DN126920_c0_g1;TRINITY_DN89616_c0_g1;TRINITY_DN90166_c8_g1;TRINITY_DN90917_c2_g5
980	GO:0045840	positive_regulation_of_mitotic_nuclear_division	6	0	0.22658
981	GO:0051785	positive_regulation_of_nuclear_division	6	0	0.22658
982	GO:0006566	threonine_metabolic_process	5	1	0.22661	TRINITY_DN110392_c1_g1
983	GO:0019249	lactate_biosynthetic_process	1	0	0.22672
984	GO:0033477	S-methylmethionine_metabolic_process	1	0	0.22696
985	GO:0033528	S-methylmethionine_cycle	1	0	0.22696
986	GO:0006163	purine_nucleotide_metabolic_process	260	19	0.22786	TRINITY_DN101329_c1_g3;TRINITY_DN101329_c1_g4;TRINITY_DN112949_c0_g1;TRINITY_DN112949_c1_g1;TRINITY_DN113048_c0_g1;TRINITY_DN113135_c4_g1;TRINITY_DN113135_c4_g2;TRINITY_DN113135_c4_g3;TRINITY_DN113135_c4_g4;TRINITY_DN113380_c1_g11;TRINITY_DN114390_c1_g2;TRINITY_DN86068_c0_g1;TRINITY_DN92274_c0_g2;TRINITY_DN92390_c4_g1;TRINITY_DN94393_c4_g3;TRINITY_DN94413_c3_g3;TRINITY_DN98226_c0_g1;TRINITY_DN987…
987	GO:0006560	proline_metabolic_process	14	2	0.22872	TRINITY_DN108426_c2_g2;TRINITY_DN108426_c2_g6
988	GO:0098655	cation_transmembrane_transport	281	30	0.22881	TRINITY_DN101329_c1_g3;TRINITY_DN101329_c1_g4;TRINITY_DN102502_c5_g1;TRINITY_DN103713_c3_g6;TRINITY_DN103979_c0_g2;TRINITY_DN104015_c0_g1;TRINITY_DN106030_c0_g1;TRINITY_DN108205_c1_g1;TRINITY_DN108795_c2_g1;TRINITY_DN112972_c1_g2;TRINITY_DN112987_c2_g10;TRINITY_DN113048_c0_g1;TRINITY_DN113135_c4_g1;TRINITY_DN113135_c4_g2;TRINITY_DN113135_c4_g3;TRINITY_DN113135_c4_g4;TRINITY_DN113860_c0_g1;TRINITY…
989	GO:0046128	purine_ribonucleoside_metabolic_process	256	24	0.22918	TRINITY_DN101329_c1_g3;TRINITY_DN101329_c1_g4;TRINITY_DN101748_c1_g1;TRINITY_DN101748_c3_g3;TRINITY_DN101748_c3_g5;TRINITY_DN101748_c5_g1;TRINITY_DN106759_c2_g3;TRINITY_DN112949_c0_g1;TRINITY_DN112949_c1_g1;TRINITY_DN113048_c0_g1;TRINITY_DN113135_c4_g1;TRINITY_DN113135_c4_g2;TRINITY_DN113135_c4_g3;TRINITY_DN113135_c4_g4;TRINITY_DN113380_c1_g11;TRINITY_DN114390_c1_g2;TRINITY_DN86068_c0_g1;TRINITY_…
990	GO:1902171	regulation_of_tocopherol_cyclase_activity	1	0	0.22962
991	GO:1900150	regulation_of_defense_response_to_fungus	3	0	0.22984
992	GO:0009311	oligosaccharide_metabolic_process	63	11	0.22996	TRINITY_DN103096_c1_g1;TRINITY_DN103600_c0_g2;TRINITY_DN108726_c0_g1;TRINITY_DN110006_c1_g1;TRINITY_DN110105_c2_g2;TRINITY_DN111115_c1_g1;TRINITY_DN92311_c2_g3;TRINITY_DN92604_c0_g5;TRINITY_DN93249_c0_g1;TRINITY_DN99091_c4_g1;TRINITY_DN99091_c4_g3
993	GO:0008645	hexose_transport	43	8	0.23049	TRINITY_DN101351_c2_g4;TRINITY_DN101351_c2_g5;TRINITY_DN109759_c2_g1;TRINITY_DN112630_c2_g3;TRINITY_DN53538_c0_g1;TRINITY_DN93917_c5_g2;TRINITY_DN93917_c5_g3;TRINITY_DN98013_c0_g1
994	GO:0015749	monosaccharide_transport	43	8	0.23049	TRINITY_DN101351_c2_g4;TRINITY_DN101351_c2_g5;TRINITY_DN109759_c2_g1;TRINITY_DN112630_c2_g3;TRINITY_DN53538_c0_g1;TRINITY_DN93917_c5_g2;TRINITY_DN93917_c5_g3;TRINITY_DN98013_c0_g1
995	GO:0010332	response_to_gamma_radiation	5	0	0.23104
996	GO:0007623	circadian_rhythm	18	0	0.23114
997	GO:0048511	rhythmic_process	18	0	0.23114
998	GO:0006023	aminoglycan_biosynthetic_process	7	2	0.23119	TRINITY_DN91092_c4_g2;TRINITY_DN91092_c4_g3
999	GO:0006024	glycosaminoglycan_biosynthetic_process	7	2	0.23119	TRINITY_DN91092_c4_g2;TRINITY_DN91092_c4_g3
1000	GO:0006475	internal_protein_amino_acid_acetylation	32	1	0.23138	TRINITY_DN104160_c0_g1
1001	GO:0046294	formaldehyde_catabolic_process	1	0	0.23205
1002	GO:0046620	regulation_of_organ_growth	3	0	0.23229
1003	GO:0046621	negative_regulation_of_organ_growth	3	0	0.23229
1004	GO:0048640	negative_regulation_of_developmental_growth	3	0	0.23229
1005	GO:0070925	organelle_assembly	114	2	0.23249	TRINITY_DN102178_c1_g1;TRINITY_DN102969_c6_g3
1006	GO:0000389	mRNA_3'-splice_site_recognition	4	0	0.23264
1007	GO:0070525	tRNA_threonylcarbamoyladenosine_metabolic_process	5	0	0.23312
1008	GO:0030388	fructose_1,6-bisphosphate_metabolic_process	1	0	0.23361
1009	GO:0051260	protein_homooligomerization	10	1	0.23396	TRINITY_DN102422_c0_g4
1010	GO:1901135	carbohydrate_derivative_metabolic_process	601	62	0.23397	TRINITY_DN101237_c1_g1;TRINITY_DN101329_c1_g3;TRINITY_DN101329_c1_g4;TRINITY_DN101748_c1_g1;TRINITY_DN101748_c3_g3;TRINITY_DN101748_c3_g5;TRINITY_DN101748_c5_g1;TRINITY_DN102644_c1_g3;TRINITY_DN102689_c2_g2;TRINITY_DN102942_c1_g3;TRINITY_DN103617_c1_g1;TRINITY_DN103713_c3_g6;TRINITY_DN103957_c1_g1;TRINITY_DN104267_c1_g1;TRINITY_DN105025_c1_g3;TRINITY_DN105186_c4_g1;TRINITY_DN105594_c6_g3;TRINITY_…
1011	GO:0010378	temperature_compensation_of_the_circadian_clock	1	0	0.234
1012	GO:0048578	positive_regulation_of_long-day_photoperiodism,_flowering	1	0	0.234
1013	GO:0010363	regulation_of_plant-type_hypersensitive_response	9	0	0.23467
1014	GO:0009101	glycoprotein_biosynthetic_process	74	6	0.23518	TRINITY_DN105025_c1_g3;TRINITY_DN106043_c0_g1;TRINITY_DN107284_c1_g4;TRINITY_DN112525_c1_g6;TRINITY_DN113722_c0_g4;TRINITY_DN96345_c0_g1
1015	GO:0090069	regulation_of_ribosome_biogenesis	6	1	0.23602	TRINITY_DN103736_c0_g6
1016	GO:0090567	reproductive_shoot_system_development	158	16	0.23688	TRINITY_DN103657_c0_g1;TRINITY_DN107627_c0_g2;TRINITY_DN108639_c0_g1;TRINITY_DN110668_c1_g3;TRINITY_DN112309_c0_g4;TRINITY_DN113952_c4_g2;TRINITY_DN83113_c0_g1;TRINITY_DN88777_c0_g2;TRINITY_DN89681_c0_g1;TRINITY_DN92208_c6_g1;TRINITY_DN93542_c1_g1;TRINITY_DN96711_c0_g1;TRINITY_DN98192_c0_g2;TRINITY_DN99043_c0_g2;TRINITY_DN99936_c3_g2;TRINITY_DN99936_c3_g4
1017	GO:0009301	snRNA_transcription	1	0	0.23696
1018	GO:0048759	xylem_vessel_member_cell_differentiation	1	0	0.2372
1019	GO:0090058	metaxylem_development	1	0	0.2372
1020	GO:1905177	tracheary_element_differentiation	1	0	0.2372
1021	GO:0001708	cell_fate_specification	3	1	0.23751	TRINITY_DN87435_c0_g1
1022	GO:0034285	response_to_disaccharide	12	0	0.23901
1023	GO:0019985	translesion_synthesis	5	2	0.23916	TRINITY_DN102243_c1_g2;TRINITY_DN106516_c1_g1
1024	GO:0032392	DNA_geometric_change	43	5	0.23966	TRINITY_DN105999_c2_g1;TRINITY_DN108020_c0_g4;TRINITY_DN114887_c2_g1;TRINITY_DN90063_c0_g1;TRINITY_DN90450_c0_g1
1025	GO:0009820	alkaloid_metabolic_process	5	1	0.24036	TRINITY_DN102422_c0_g4
1026	GO:0009435	NAD_biosynthetic_process	7	0	0.24139
1027	GO:0009682	induced_systemic_resistance	2	0	0.2414
1028	GO:0009864	induced_systemic_resistance,_jasmonic_acid_mediated_signaling_pathway	2	0	0.2414
1029	GO:0051338	regulation_of_transferase_activity	65	4	0.2417	TRINITY_DN104146_c0_g3;TRINITY_DN104912_c0_g3;TRINITY_DN111942_c1_g2;TRINITY_DN96519_c0_g5
1030	GO:0009853	photorespiration	23	2	0.24191	TRINITY_DN101595_c0_g1;TRINITY_DN99330_c0_g1
1031	GO:0046513	ceramide_biosynthetic_process	7	0	0.24206
1032	GO:0019722	calcium-mediated_signaling	9	1	0.24248	TRINITY_DN89565_c0_g2
1033	GO:0000028	ribosomal_small_subunit_assembly	39	0	0.24258
1034	GO:0061025	membrane_fusion	56	5	0.24304	TRINITY_DN108239_c1_g3;TRINITY_DN108239_c1_g5;TRINITY_DN109957_c3_g1;TRINITY_DN111731_c4_g1;TRINITY_DN96752_c1_g2
1035	GO:0046900	tetrahydrofolylpolyglutamate_metabolic_process	1	0	0.24309
1036	GO:0046901	tetrahydrofolylpolyglutamate_biosynthetic_process	1	0	0.24309
1037	GO:0030641	regulation_of_cellular_pH	26	5	0.24376	TRINITY_DN101329_c1_g4;TRINITY_DN112472_c7_g1;TRINITY_DN113135_c4_g1;TRINITY_DN113135_c4_g3;TRINITY_DN91734_c0_g1
1038	GO:0051453	regulation_of_intracellular_pH	26	5	0.24376	TRINITY_DN101329_c1_g4;TRINITY_DN112472_c7_g1;TRINITY_DN113135_c4_g1;TRINITY_DN113135_c4_g3;TRINITY_DN91734_c0_g1
1039	GO:0016036	cellular_response_to_phosphate_starvation	16	3	0.24382	TRINITY_DN110668_c1_g3;TRINITY_DN113952_c4_g2;TRINITY_DN90398_c0_g2
1040	GO:0051788	response_to_misfolded_protein	1	0	0.24399
1041	GO:0006021	inositol_biosynthetic_process	4	1	0.24469	TRINITY_DN112392_c3_g2
1042	GO:0043069	negative_regulation_of_programmed_cell_death	7	1	0.24472	TRINITY_DN90931_c0_g1
1043	GO:0030327	prenylated_protein_catabolic_process	1	0	0.2448
1044	GO:0006891	intra-Golgi_vesicle-mediated_transport	37	0	0.24481
1045	GO:0043617	cellular_response_to_sucrose_starvation	1	0	0.24521
1046	GO:0015744	succinate_transport	2	1	0.24531	TRINITY_DN88386_c0_g1
1047	GO:0071422	succinate_transmembrane_transport	2	1	0.24531	TRINITY_DN88386_c0_g1
1048	GO:0009594	detection_of_nutrient	1	0	0.24596
1049	GO:0019682	glyceraldehyde-3-phosphate_metabolic_process	48	1	0.24604	TRINITY_DN105186_c4_g1
1050	GO:0006722	triterpenoid_metabolic_process	10	2	0.24644	TRINITY_DN102406_c0_g2;TRINITY_DN92274_c0_g2
1051	GO:0016104	triterpenoid_biosynthetic_process	10	2	0.24644	TRINITY_DN102406_c0_g2;TRINITY_DN92274_c0_g2
1052	GO:0072522	purine-containing_compound_biosynthetic_process	105	14	0.2467	TRINITY_DN101329_c1_g3;TRINITY_DN101329_c1_g4;TRINITY_DN101748_c1_g1;TRINITY_DN101748_c3_g3;TRINITY_DN101748_c3_g5;TRINITY_DN101748_c5_g1;TRINITY_DN113048_c0_g1;TRINITY_DN113135_c4_g1;TRINITY_DN113135_c4_g2;TRINITY_DN113135_c4_g3;TRINITY_DN113135_c4_g4;TRINITY_DN86068_c0_g1;TRINITY_DN91012_c0_g1;TRINITY_DN94413_c3_g3
1053	GO:0031537	regulation_of_anthocyanin_metabolic_process	3	0	0.24686
1054	GO:0019220	regulation_of_phosphate_metabolic_process	96	8	0.247	TRINITY_DN104912_c0_g3;TRINITY_DN104981_c2_g1;TRINITY_DN111849_c2_g1;TRINITY_DN111849_c2_g2;TRINITY_DN111942_c1_g2;TRINITY_DN88704_c0_g1;TRINITY_DN88925_c0_g1;TRINITY_DN96519_c0_g5
1055	GO:0051174	regulation_of_phosphorus_metabolic_process	96	8	0.247	TRINITY_DN104912_c0_g3;TRINITY_DN104981_c2_g1;TRINITY_DN111849_c2_g1;TRINITY_DN111849_c2_g2;TRINITY_DN111942_c1_g2;TRINITY_DN88704_c0_g1;TRINITY_DN88925_c0_g1;TRINITY_DN96519_c0_g5
1056	GO:0009691	cytokinin_biosynthetic_process	4	2	0.24737	TRINITY_DN90400_c1_g2;TRINITY_DN94820_c2_g1
1057	GO:0048468	cell_development	72	8	0.24778	TRINITY_DN101657_c2_g1;TRINITY_DN102139_c1_g1;TRINITY_DN108239_c1_g5;TRINITY_DN11395_c0_g1;TRINITY_DN90998_c1_g1;TRINITY_DN99051_c0_g1;TRINITY_DN99847_c0_g1;TRINITY_DN99847_c1_g1
1058	GO:0070940	dephosphorylation_of_RNA_polymerase_II_C-terminal_domain	5	0	0.2483
1059	GO:1905392	plant_organ_morphogenesis	83	7	0.24887	TRINITY_DN102139_c1_g1;TRINITY_DN110654_c2_g2;TRINITY_DN110668_c1_g3;TRINITY_DN113952_c4_g2;TRINITY_DN90998_c1_g1;TRINITY_DN91764_c0_g1;TRINITY_DN92208_c6_g1
1060	GO:0006812	cation_transport	530	59	0.24891	TRINITY_DN100327_c2_g2;TRINITY_DN100573_c0_g1;TRINITY_DN101329_c1_g3;TRINITY_DN101329_c1_g4;TRINITY_DN101351_c2_g4;TRINITY_DN101351_c2_g5;TRINITY_DN102502_c5_g1;TRINITY_DN103713_c3_g6;TRINITY_DN103979_c0_g2;TRINITY_DN104015_c0_g1;TRINITY_DN105049_c3_g1;TRINITY_DN106030_c0_g1;TRINITY_DN107094_c1_g4;TRINITY_DN107285_c0_g1;TRINITY_DN108205_c1_g1;TRINITY_DN108795_c2_g1;TRINITY_DN109759_c2_g1;TRINITY_…
1061	GO:0033566	gamma-tubulin_complex_localization	1	0	0.24922
1062	GO:0015669	gas_transport	1	0	0.24948
1063	GO:0015671	oxygen_transport	1	0	0.24948
1064	GO:0006352	DNA-templated_transcription,_initiation	53	2	0.24974	TRINITY_DN113380_c1_g11;TRINITY_DN92390_c4_g1
1065	GO:0048577	negative_regulation_of_short-day_photoperiodism,_flowering	3	0	0.25013
1066	GO:0048587	regulation_of_short-day_photoperiodism,_flowering	3	0	0.25013
1067	GO:0006428	isoleucyl-tRNA_aminoacylation	5	0	0.25197
1068	GO:0071395	cellular_response_to_jasmonic_acid_stimulus	21	0	0.25216
1069	GO:0098755	maintenance_of_seed_dormancy_by_absisic_acid	1	0	0.25235
1070	GO:0006486	protein_glycosylation	72	6	0.25255	TRINITY_DN105025_c1_g3;TRINITY_DN106043_c0_g1;TRINITY_DN107284_c1_g4;TRINITY_DN112525_c1_g6;TRINITY_DN113722_c0_g4;TRINITY_DN96345_c0_g1
1071	GO:0043413	macromolecule_glycosylation	72	6	0.25255	TRINITY_DN105025_c1_g3;TRINITY_DN106043_c0_g1;TRINITY_DN107284_c1_g4;TRINITY_DN112525_c1_g6;TRINITY_DN113722_c0_g4;TRINITY_DN96345_c0_g1
1072	GO:0002100	tRNA_wobble_adenosine_to_inosine_editing	1	0	0.25271
1073	GO:0032261	purine_nucleotide_salvage	3	0	0.25315
1074	GO:0032264	IMP_salvage	3	0	0.25315
1075	GO:0051254	positive_regulation_of_RNA_metabolic_process	93	8	0.25318	TRINITY_DN102818_c0_g1;TRINITY_DN104834_c0_g5;TRINITY_DN104834_c0_g6;TRINITY_DN106089_c0_g1;TRINITY_DN126920_c0_g1;TRINITY_DN89616_c0_g1;TRINITY_DN90166_c8_g1;TRINITY_DN90917_c2_g5
1076	GO:0046323	glucose_import	38	8	0.25398	TRINITY_DN101351_c2_g4;TRINITY_DN101351_c2_g5;TRINITY_DN109759_c2_g1;TRINITY_DN112630_c2_g3;TRINITY_DN53538_c0_g1;TRINITY_DN93917_c5_g2;TRINITY_DN93917_c5_g3;TRINITY_DN98013_c0_g1
1077	GO:0009088	threonine_biosynthetic_process	2	0	0.25407
1078	GO:0001934	positive_regulation_of_protein_phosphorylation	35	1	0.25489	TRINITY_DN111942_c1_g2
1079	GO:0009944	polarity_specification_of_adaxial/abaxial_axis	3	1	0.2553	TRINITY_DN107627_c0_g2
1080	GO:0006520	cellular_amino_acid_metabolic_process	341	25	0.25661	TRINITY_DN102422_c0_g4;TRINITY_DN103421_c3_g3;TRINITY_DN103802_c0_g2;TRINITY_DN104402_c0_g3;TRINITY_DN105164_c0_g2;TRINITY_DN105164_c0_g6;TRINITY_DN105771_c3_g1;TRINITY_DN107921_c0_g2;TRINITY_DN108426_c2_g2;TRINITY_DN108426_c2_g6;TRINITY_DN108712_c0_g1;TRINITY_DN109917_c1_g1;TRINITY_DN109917_c1_g2;TRINITY_DN110392_c1_g1;TRINITY_DN114148_c1_g2;TRINITY_DN115373_c7_g1;TRINITY_DN115373_c8_g1;TRINITY_…
1081	GO:0006657	CDP-choline_pathway	1	0	0.25685
1082	GO:0071481	cellular_response_to_X-ray	2	0	0.25708
1083	GO:0006572	tyrosine_catabolic_process	2	0	0.25722
1084	GO:1901999	homogentisate_metabolic_process	2	0	0.25722
1085	GO:1902000	homogentisate_catabolic_process	2	0	0.25722
1086	GO:0010959	regulation_of_metal_ion_transport	5	0	0.25816
1087	GO:0006406	mRNA_export_from_nucleus	14	0	0.2583
1088	GO:0071427	mRNA-containing_ribonucleoprotein_complex_export_from_nucleus	14	0	0.2583
1089	GO:0010562	positive_regulation_of_phosphorus_metabolic_process	36	1	0.2592	TRINITY_DN111942_c1_g2
1090	GO:0042327	positive_regulation_of_phosphorylation	36	1	0.2592	TRINITY_DN111942_c1_g2
1091	GO:0045937	positive_regulation_of_phosphate_metabolic_process	36	1	0.2592	TRINITY_DN111942_c1_g2
1092	GO:0042743	hydrogen_peroxide_metabolic_process	60	11	0.25974	TRINITY_DN102988_c7_g1;TRINITY_DN104161_c1_g1;TRINITY_DN105469_c0_g2;TRINITY_DN106083_c1_g1;TRINITY_DN106377_c0_g1;TRINITY_DN106377_c0_g3;TRINITY_DN110500_c0_g2;TRINITY_DN113140_c0_g3;TRINITY_DN114416_c4_g1;TRINITY_DN95494_c1_g2;TRINITY_DN98121_c0_g2
1093	GO:0009704	de-etiolation	4	0	0.26003
1094	GO:0010157	response_to_chlorate	4	0	0.26003
1095	GO:0071951	conversion_of_methionyl-tRNA_to_N-formyl-methionyl-tRNA	1	0	0.26051
1096	GO:0045596	negative_regulation_of_cell_differentiation	2	0	0.26063
1097	GO:0048497	maintenance_of_floral_organ_identity	2	0	0.26063
1098	GO:0090700	maintenance_of_plant_organ_identity	2	0	0.26063
1099	GO:0051262	protein_tetramerization	7	2	0.26091	TRINITY_DN102422_c0_g4;TRINITY_DN96101_c5_g2
1100	GO:0090627	plant_epidermal_cell_differentiation	19	4	0.26115	TRINITY_DN102139_c1_g1;TRINITY_DN105649_c2_g3;TRINITY_DN110181_c0_g3;TRINITY_DN90998_c1_g1
1101	GO:0010047	fruit_dehiscence	3	0	0.26228
1102	GO:0000965	mitochondrial_RNA_3'-end_processing	1	0	0.26289
1103	GO:0072684	mitochondrial_tRNA_3'-trailer_cleavage,_endonucleolytic	1	0	0.26289
1104	GO:0090646	mitochondrial_tRNA_processing	1	0	0.26289
1105	GO:1990180	mitochondrial_tRNA_3'-end_processing	1	0	0.26289
1106	GO:0007008	outer_mitochondrial_membrane_organization	9	0	0.26303
1107	GO:0045040	protein_import_into_mitochondrial_outer_membrane	9	0	0.26303
1108	GO:0002943	tRNA_dihydrouridine_synthesis	3	1	0.26304	TRINITY_DN96028_c1_g5
1109	GO:0009312	oligosaccharide_biosynthetic_process	18	4	0.26333	TRINITY_DN103600_c0_g2;TRINITY_DN110006_c1_g1;TRINITY_DN110105_c2_g2;TRINITY_DN92311_c2_g3
1110	GO:0031122	cytoplasmic_microtubule_organization	25	2	0.26373	TRINITY_DN92303_c3_g2;TRINITY_DN93288_c0_g1
1111	GO:0043255	regulation_of_carbohydrate_biosynthetic_process	9	0	0.26393
1112	GO:0019544	arginine_catabolic_process_to_glutamate	7	2	0.26394	TRINITY_DN108426_c2_g2;TRINITY_DN108426_c2_g6
1113	GO:0032768	regulation_of_monooxygenase_activity	1	0	0.26437
1114	GO:0050999	regulation_of_nitric-oxide_synthase_activity	1	0	0.26437
1115	GO:0045893	positive_regulation_of_transcription,_DNA-templated	90	8	0.26472	TRINITY_DN102818_c0_g1;TRINITY_DN104834_c0_g5;TRINITY_DN104834_c0_g6;TRINITY_DN106089_c0_g1;TRINITY_DN126920_c0_g1;TRINITY_DN89616_c0_g1;TRINITY_DN90166_c8_g1;TRINITY_DN90917_c2_g5
1116	GO:1902680	positive_regulation_of_RNA_biosynthetic_process	90	8	0.26472	TRINITY_DN102818_c0_g1;TRINITY_DN104834_c0_g5;TRINITY_DN104834_c0_g6;TRINITY_DN106089_c0_g1;TRINITY_DN126920_c0_g1;TRINITY_DN89616_c0_g1;TRINITY_DN90166_c8_g1;TRINITY_DN90917_c2_g5
1117	GO:1903508	positive_regulation_of_nucleic_acid-templated_transcription	90	8	0.26472	TRINITY_DN102818_c0_g1;TRINITY_DN104834_c0_g5;TRINITY_DN104834_c0_g6;TRINITY_DN106089_c0_g1;TRINITY_DN126920_c0_g1;TRINITY_DN89616_c0_g1;TRINITY_DN90166_c8_g1;TRINITY_DN90917_c2_g5
1118	GO:0009314	response_to_radiation	189	16	0.26509	TRINITY_DN102139_c1_g1;TRINITY_DN105657_c2_g1;TRINITY_DN105771_c3_g1;TRINITY_DN107248_c0_g1;TRINITY_DN110668_c1_g3;TRINITY_DN113206_c1_g2;TRINITY_DN113952_c4_g2;TRINITY_DN114376_c1_g2;TRINITY_DN114644_c1_g1;TRINITY_DN79583_c0_g1;TRINITY_DN79608_c0_g1;TRINITY_DN89681_c0_g1;TRINITY_DN89907_c0_g2;TRINITY_DN89907_c0_g3;TRINITY_DN90514_c0_g1;TRINITY_DN93512_c5_g1
1119	GO:0010214	seed_coat_development	17	2	0.26534	TRINITY_DN101657_c2_g1;TRINITY_DN94659_c1_g1
1120	GO:0023014	signal_transduction_by_protein_phosphorylation	100	7	0.26656	TRINITY_DN100843_c0_g4;TRINITY_DN111942_c1_g2;TRINITY_DN112735_c0_g2;TRINITY_DN112847_c2_g2;TRINITY_DN114644_c1_g1;TRINITY_DN92303_c3_g2;TRINITY_DN98858_c0_g5
1121	GO:0009259	ribonucleotide_metabolic_process	268	20	0.26692	TRINITY_DN101329_c1_g3;TRINITY_DN101329_c1_g4;TRINITY_DN112949_c0_g1;TRINITY_DN112949_c1_g1;TRINITY_DN113048_c0_g1;TRINITY_DN113135_c4_g1;TRINITY_DN113135_c4_g2;TRINITY_DN113135_c4_g3;TRINITY_DN113135_c4_g4;TRINITY_DN113380_c1_g11;TRINITY_DN114390_c1_g2;TRINITY_DN77242_c0_g2;TRINITY_DN86068_c0_g1;TRINITY_DN92274_c0_g2;TRINITY_DN92390_c4_g1;TRINITY_DN94393_c4_g3;TRINITY_DN94413_c3_g3;TRINITY_DN982…
1122	GO:0090333	regulation_of_stomatal_closure	5	1	0.26701	TRINITY_DN104875_c1_g2
1123	GO:0090691	formation_of_plant_organ_boundary	3	0	0.26789
1124	GO:0009816	defense_response_to_bacterium,_incompatible_interaction	7	1	0.26811	TRINITY_DN108665_c1_g1
1125	GO:0009908	flower_development	141	12	0.26849	TRINITY_DN103657_c0_g1;TRINITY_DN107627_c0_g2;TRINITY_DN108639_c0_g1;TRINITY_DN112309_c0_g4;TRINITY_DN83113_c0_g1;TRINITY_DN88777_c0_g2;TRINITY_DN89681_c0_g1;TRINITY_DN92208_c6_g1;TRINITY_DN93542_c1_g1;TRINITY_DN96711_c0_g1;TRINITY_DN98192_c0_g2;TRINITY_DN99043_c0_g2
1126	GO:0001933	negative_regulation_of_protein_phosphorylation	3	0	0.26876
1127	GO:0006469	negative_regulation_of_protein_kinase_activity	3	0	0.26876
1128	GO:0010563	negative_regulation_of_phosphorus_metabolic_process	3	0	0.26876
1129	GO:0033673	negative_regulation_of_kinase_activity	3	0	0.26876
1130	GO:0042326	negative_regulation_of_phosphorylation	3	0	0.26876
1131	GO:0045936	negative_regulation_of_phosphate_metabolic_process	3	0	0.26876
1132	GO:0009744	response_to_sucrose	11	0	0.26931
1133	GO:0060260	regulation_of_transcription_initiation_from_RNA_polymerase_II_promoter	14	0	0.26937
1134	GO:0060261	positive_regulation_of_transcription_initiation_from_RNA_polymerase_II_promoter	14	0	0.26937
1135	GO:2000142	regulation_of_DNA-templated_transcription,_initiation	14	0	0.26937
1136	GO:2000144	positive_regulation_of_DNA-templated_transcription,_initiation	14	0	0.26937
1137	GO:0000023	maltose_metabolic_process	4	2	0.26974	TRINITY_DN99091_c4_g1;TRINITY_DN99091_c4_g3
1138	GO:0009817	defense_response_to_fungus,_incompatible_interaction	16	2	0.27044	TRINITY_DN111141_c0_g2;TRINITY_DN89753_c0_g1
1139	GO:0045471	response_to_ethanol	2	1	0.27093	TRINITY_DN98979_c0_g3
1140	GO:0000270	peptidoglycan_metabolic_process	3	0	0.27133
1141	GO:0006596	polyamine_biosynthetic_process	23	5	0.27193	TRINITY_DN101748_c1_g1;TRINITY_DN101748_c3_g3;TRINITY_DN101748_c3_g5;TRINITY_DN101748_c5_g1;TRINITY_DN71120_c0_g1
1142	GO:0046942	carboxylic_acid_transport	39	7	0.2729	TRINITY_DN100625_c1_g1;TRINITY_DN110654_c2_g2;TRINITY_DN111663_c1_g4;TRINITY_DN111663_c1_g6;TRINITY_DN71230_c0_g1;TRINITY_DN88386_c0_g1;TRINITY_DN89133_c0_g1
1143	GO:0009395	phospholipid_catabolic_process	2	1	0.27299	TRINITY_DN89775_c0_g1
1144	GO:0006811	ion_transport	704	80	0.27433	TRINITY_DN100327_c2_g2;TRINITY_DN100327_c2_g4;TRINITY_DN100573_c0_g1;TRINITY_DN100625_c1_g1;TRINITY_DN101329_c1_g3;TRINITY_DN101329_c1_g4;TRINITY_DN101351_c2_g4;TRINITY_DN101351_c2_g5;TRINITY_DN102132_c3_g2;TRINITY_DN102502_c5_g1;TRINITY_DN103713_c3_g6;TRINITY_DN103979_c0_g2;TRINITY_DN104015_c0_g1;TRINITY_DN104495_c0_g1;TRINITY_DN105049_c3_g1;TRINITY_DN105382_c0_g1;TRINITY_DN106030_c0_g1;TRINITY_…
1145	GO:0046855	inositol_phosphate_dephosphorylation	5	0	0.27438
1146	GO:0071545	inositol_phosphate_catabolic_process	5	0	0.27438
1147	GO:0006218	uridine_catabolic_process	1	0	0.2744
1148	GO:0046108	uridine_metabolic_process	1	0	0.2744
1149	GO:0030835	negative_regulation_of_actin_filament_depolymerization	5	0	0.27484
1150	GO:0043242	negative_regulation_of_protein_complex_disassembly	5	0	0.27484
1151	GO:0051693	actin_filament_capping	5	0	0.27484
1152	GO:1901880	negative_regulation_of_protein_depolymerization	5	0	0.27484
1153	GO:0009581	detection_of_external_stimulus	13	1	0.27506	TRINITY_DN114644_c1_g1
1154	GO:0009582	detection_of_abiotic_stimulus	13	1	0.27506	TRINITY_DN114644_c1_g1
1155	GO:0090407	organophosphate_biosynthetic_process	233	17	0.27586	TRINITY_DN101237_c1_g1;TRINITY_DN101329_c1_g3;TRINITY_DN101329_c1_g4;TRINITY_DN103957_c1_g1;TRINITY_DN106492_c1_g2;TRINITY_DN110006_c1_g1;TRINITY_DN112392_c3_g2;TRINITY_DN112949_c0_g1;TRINITY_DN113048_c0_g1;TRINITY_DN113135_c4_g1;TRINITY_DN113135_c4_g2;TRINITY_DN113135_c4_g3;TRINITY_DN113135_c4_g4;TRINITY_DN113830_c7_g2;TRINITY_DN77242_c0_g2;TRINITY_DN86068_c0_g1;TRINITY_DN94413_c3_g3
1156	GO:0016123	xanthophyll_biosynthetic_process	5	1	0.27589	TRINITY_DN90125_c0_g1
1157	GO:0006839	mitochondrial_transport	45	1	0.27591	TRINITY_DN109957_c3_g1
1158	GO:0032504	multicellular_organism_reproduction	50	8	0.27643	TRINITY_DN110105_c2_g2;TRINITY_DN110459_c0_g2;TRINITY_DN83113_c0_g1;TRINITY_DN89907_c0_g2;TRINITY_DN89907_c0_g3;TRINITY_DN93249_c0_g1;TRINITY_DN93721_c1_g4;TRINITY_DN98765_c0_g1
1159	GO:0048609	multicellular_organismal_reproductive_process	50	8	0.27643	TRINITY_DN110105_c2_g2;TRINITY_DN110459_c0_g2;TRINITY_DN83113_c0_g1;TRINITY_DN89907_c0_g2;TRINITY_DN89907_c0_g3;TRINITY_DN93249_c0_g1;TRINITY_DN93721_c1_g4;TRINITY_DN98765_c0_g1
1160	GO:0080163	regulation_of_protein_serine/threonine_phosphatase_activity	21	3	0.27686	TRINITY_DN111849_c2_g1;TRINITY_DN111849_c2_g2;TRINITY_DN88704_c0_g1
1161	GO:0043407	negative_regulation_of_MAP_kinase_activity	1	0	0.2769
1162	GO:0043409	negative_regulation_of_MAPK_cascade	1	0	0.2769
1163	GO:0030261	chromosome_condensation	6	1	0.27723	TRINITY_DN113456_c1_g1
1164	GO:0001558	regulation_of_cell_growth	22	3	0.27794	TRINITY_DN99051_c0_g1;TRINITY_DN99847_c0_g1;TRINITY_DN99847_c1_g1
1165	GO:0009081	branched-chain_amino_acid_metabolic_process	28	2	0.2781	TRINITY_DN104196_c1_g1;TRINITY_DN107682_c1_g1
1166	GO:2000539	regulation_of_protein_geranylgeranylation	1	0	0.27816
1167	GO:2000541	positive_regulation_of_protein_geranylgeranylation	1	0	0.27816
1168	GO:0000256	allantoin_catabolic_process	3	0	0.27848
1169	GO:0001560	regulation_of_cell_growth_by_extracellular_stimulus	1	0	0.27849
1170	GO:0019428	allantoin_biosynthetic_process	1	0	0.27849
1171	GO:0015939	pantothenate_metabolic_process	2	0	0.27869
1172	GO:0015940	pantothenate_biosynthetic_process	2	0	0.27869
1173	GO:0010929	positive_regulation_of_auxin_mediated_signaling_pathway	1	0	0.27986
1174	GO:0080036	regulation_of_cytokinin-activated_signaling_pathway	1	0	0.27986
1175	GO:0080038	positive_regulation_of_cytokinin-activated_signaling_pathway	1	0	0.27986
1176	GO:1901000	regulation_of_response_to_salt_stress	1	0	0.27986
1177	GO:1901002	positive_regulation_of_response_to_salt_stress	1	0	0.27986
1178	GO:1902584	positive_regulation_of_response_to_water_deprivation	1	0	0.27986
1179	GO:0006570	tyrosine_metabolic_process	9	0	0.28029
1180	GO:0009856	pollination	84	10	0.28031	TRINITY_DN101369_c0_g3;TRINITY_DN104969_c1_g1;TRINITY_DN108239_c1_g5;TRINITY_DN108768_c3_g3;TRINITY_DN113846_c3_g4;TRINITY_DN90324_c0_g1;TRINITY_DN90909_c0_g1;TRINITY_DN99051_c0_g1;TRINITY_DN99847_c0_g1;TRINITY_DN99847_c1_g1
1181	GO:0044706	multi-multicellular_organism_process	84	10	0.28031	TRINITY_DN101369_c0_g3;TRINITY_DN104969_c1_g1;TRINITY_DN108239_c1_g5;TRINITY_DN108768_c3_g3;TRINITY_DN113846_c3_g4;TRINITY_DN90324_c0_g1;TRINITY_DN90909_c0_g1;TRINITY_DN99051_c0_g1;TRINITY_DN99847_c0_g1;TRINITY_DN99847_c1_g1
1182	GO:0031507	heterochromatin_assembly	7	1	0.28051	TRINITY_DN107167_c5_g6
1183	GO:0070828	heterochromatin_organization	7	1	0.28051	TRINITY_DN107167_c5_g6
1184	GO:0006287	base-excision_repair,_gap-filling	1	0	0.28074
1185	GO:0006297	nucleotide-excision_repair,_DNA_gap_filling	1	0	0.28074
1186	GO:0045004	DNA_replication_proofreading	1	0	0.28074
1187	GO:0030490	maturation_of_SSU-rRNA	52	0	0.28081
1188	GO:1901607	alpha-amino_acid_biosynthetic_process	155	10	0.28088	TRINITY_DN104196_c1_g1;TRINITY_DN104402_c0_g3;TRINITY_DN105771_c3_g1;TRINITY_DN107682_c1_g1;TRINITY_DN107921_c0_g2;TRINITY_DN108426_c2_g2;TRINITY_DN108426_c2_g6;TRINITY_DN113206_c1_g2;TRINITY_DN113206_c1_g3;TRINITY_DN114148_c1_g2
1189	GO:0009150	purine_ribonucleotide_metabolic_process	255	19	0.2819	TRINITY_DN101329_c1_g3;TRINITY_DN101329_c1_g4;TRINITY_DN112949_c0_g1;TRINITY_DN112949_c1_g1;TRINITY_DN113048_c0_g1;TRINITY_DN113135_c4_g1;TRINITY_DN113135_c4_g2;TRINITY_DN113135_c4_g3;TRINITY_DN113135_c4_g4;TRINITY_DN113380_c1_g11;TRINITY_DN114390_c1_g2;TRINITY_DN86068_c0_g1;TRINITY_DN92274_c0_g2;TRINITY_DN92390_c4_g1;TRINITY_DN94393_c4_g3;TRINITY_DN94413_c3_g3;TRINITY_DN98226_c0_g1;TRINITY_DN987…
1190	GO:0006554	lysine_catabolic_process	1	0	0.28195
1191	GO:0019477	L-lysine_catabolic_process	1	0	0.28195
1192	GO:0046440	L-lysine_metabolic_process	1	0	0.28195
1193	GO:0009626	plant-type_hypersensitive_response	14	1	0.28287	TRINITY_DN108665_c1_g1
1194	GO:0034050	host_programmed_cell_death_induced_by_symbiont	14	1	0.28287	TRINITY_DN108665_c1_g1
1195	GO:0035494	SNARE_complex_disassembly	1	0	0.28311
1196	GO:0031929	TOR_signaling	3	0	0.28328
1197	GO:0071281	cellular_response_to_iron_ion	7	1	0.28404	TRINITY_DN75923_c0_g1
1198	GO:0006048	UDP-N-acetylglucosamine_biosynthetic_process	5	0	0.28429
1199	GO:0009605	response_to_external_stimulus	286	28	0.28461	TRINITY_DN102502_c5_g1;TRINITY_DN103118_c3_g1;TRINITY_DN103541_c2_g2;TRINITY_DN104978_c1_g1;TRINITY_DN104978_c1_g5;TRINITY_DN106135_c2_g3;TRINITY_DN106135_c4_g1;TRINITY_DN106377_c0_g1;TRINITY_DN107248_c0_g1;TRINITY_DN108489_c1_g2;TRINITY_DN108665_c1_g1;TRINITY_DN110668_c1_g3;TRINITY_DN111141_c0_g2;TRINITY_DN113952_c4_g2;TRINITY_DN114644_c1_g1;TRINITY_DN87435_c0_g1;TRINITY_DN89753_c0_g1;TRINITY_DN…
1200	GO:0046244	salicylic_acid_catabolic_process	2	0	0.28462
1201	GO:0019303	D-ribose_catabolic_process	1	0	0.28471
1202	GO:0042593	glucose_homeostasis	9	0	0.2848
1203	GO:0033611	oxalate_catabolic_process	4	1	0.28498	TRINITY_DN94659_c1_g1
1204	GO:0031123	RNA_3'-end_processing	36	0	0.28531
1205	GO:0006646	phosphatidylethanolamine_biosynthetic_process	2	1	0.28698	TRINITY_DN106492_c1_g2
1206	GO:0046337	phosphatidylethanolamine_metabolic_process	2	1	0.28698	TRINITY_DN106492_c1_g2
1207	GO:0009902	chloroplast_relocation	5	0	0.28755
1208	GO:0019750	chloroplast_localization	5	0	0.28755
1209	GO:0051644	plastid_localization	5	0	0.28755
1210	GO:0051667	establishment_of_plastid_localization	5	0	0.28755
1211	GO:0006282	regulation_of_DNA_repair	4	0	0.28799
1212	GO:2001020	regulation_of_response_to_DNA_damage_stimulus	4	0	0.28799
1213	GO:0008535	respiratory_chain_complex_IV_assembly	8	1	0.28819	TRINITY_DN107766_c0_g6
1214	GO:0045859	regulation_of_protein_kinase_activity	57	3	0.28864	TRINITY_DN104912_c0_g3;TRINITY_DN111942_c1_g2;TRINITY_DN96519_c0_g5
1215	GO:0042744	hydrogen_peroxide_catabolic_process	57	11	0.28943	TRINITY_DN102988_c7_g1;TRINITY_DN104161_c1_g1;TRINITY_DN105469_c0_g2;TRINITY_DN106083_c1_g1;TRINITY_DN106377_c0_g1;TRINITY_DN106377_c0_g3;TRINITY_DN110500_c0_g2;TRINITY_DN113140_c0_g3;TRINITY_DN114416_c4_g1;TRINITY_DN95494_c1_g2;TRINITY_DN98121_c0_g2
1216	GO:0009070	serine_family_amino_acid_biosynthetic_process	39	3	0.28962	TRINITY_DN113206_c1_g2;TRINITY_DN113206_c1_g3;TRINITY_DN114148_c1_g2
1217	GO:0000002	mitochondrial_genome_maintenance	3	0	0.28981
1218	GO:1902589	single-organism_organelle_organization	232	20	0.29074	TRINITY_DN102178_c1_g1;TRINITY_DN102969_c6_g3;TRINITY_DN103541_c2_g2;TRINITY_DN108020_c0_g4;TRINITY_DN108239_c1_g3;TRINITY_DN108239_c1_g5;TRINITY_DN109037_c3_g1;TRINITY_DN109957_c3_g1;TRINITY_DN111731_c4_g1;TRINITY_DN112220_c1_g4;TRINITY_DN113456_c1_g1;TRINITY_DN114887_c2_g1;TRINITY_DN90063_c0_g1;TRINITY_DN90505_c0_g1;TRINITY_DN91354_c0_g1;TRINITY_DN92303_c3_g2;TRINITY_DN93288_c0_g1;TRINITY_DN955…
1219	GO:0009407	toxin_catabolic_process	5	0	0.29086
1220	GO:0090487	secondary_metabolite_catabolic_process	5	0	0.29086
1221	GO:0030198	extracellular_matrix_organization	28	2	0.29159	TRINITY_DN106289_c4_g1;TRINITY_DN93342_c0_g1
1222	GO:0043062	extracellular_structure_organization	28	2	0.29159	TRINITY_DN106289_c4_g1;TRINITY_DN93342_c0_g1
1223	GO:0009405	pathogenesis	1	0	0.29221
1224	GO:0009861	jasmonic_acid_and_ethylene-dependent_systemic_resistance	1	0	0.29221
1225	GO:0051651	maintenance_of_location_in_cell	18	3	0.29232	TRINITY_DN75923_c0_g1;TRINITY_DN87435_c0_g1;TRINITY_DN94804_c0_g1
1226	GO:0046292	formaldehyde_metabolic_process	2	0	0.29316
1227	GO:0035821	modification_of_morphology_or_physiology_of_other_organism	26	1	0.2946	TRINITY_DN91397_c1_g1
1228	GO:0009684	indoleacetic_acid_biosynthetic_process	1	0	0.29526
1229	GO:0009848	indoleacetic_acid_biosynthetic_process_via_tryptophan	1	0	0.29526
1230	GO:0032351	negative_regulation_of_hormone_metabolic_process	1	0	0.29526
1231	GO:0032353	negative_regulation_of_hormone_biosynthetic_process	1	0	0.29526
1232	GO:0033239	negative_regulation_of_cellular_amine_metabolic_process	1	0	0.29526
1233	GO:0090356	negative_regulation_of_auxin_metabolic_process	1	0	0.29526
1234	GO:1901996	regulation_of_indoleacetic_acid_biosynthetic_process_via_tryptophan	1	0	0.29526
1235	GO:1901997	negative_regulation_of_indoleacetic_acid_biosynthetic_process_via_tryptophan	1	0	0.29526
1236	GO:0050832	defense_response_to_fungus	62	11	0.29536	TRINITY_DN104978_c1_g1;TRINITY_DN104978_c1_g5;TRINITY_DN106377_c0_g1;TRINITY_DN111141_c0_g2;TRINITY_DN89753_c0_g1;TRINITY_DN89907_c0_g2;TRINITY_DN89907_c0_g3;TRINITY_DN91397_c1_g1;TRINITY_DN93643_c1_g3;TRINITY_DN94659_c1_g1;TRINITY_DN97359_c0_g3
1237	GO:0016070	RNA_metabolic_process	2022	157	0.29553	TRINITY_DN100026_c1_g1;TRINITY_DN100026_c2_g3;TRINITY_DN100254_c0_g3;TRINITY_DN100728_c2_g4;TRINITY_DN101106_c0_g1;TRINITY_DN101905_c0_g1;TRINITY_DN102215_c3_g1;TRINITY_DN102243_c1_g2;TRINITY_DN102541_c1_g2;TRINITY_DN102818_c0_g1;TRINITY_DN103156_c3_g3;TRINITY_DN103736_c0_g6;TRINITY_DN103762_c0_g1;TRINITY_DN104126_c0_g1;TRINITY_DN104138_c4_g1;TRINITY_DN104160_c0_g1;TRINITY_DN104360_c5_g1;TRINITY_…
1238	GO:0010118	stomatal_movement	32	2	0.29616	TRINITY_DN102502_c5_g1;TRINITY_DN104875_c1_g2
1239	GO:0006171	cAMP_biosynthetic_process	1	0	0.29702
1240	GO:0009187	cyclic_nucleotide_metabolic_process	1	0	0.29702
1241	GO:0009190	cyclic_nucleotide_biosynthetic_process	1	0	0.29702
1242	GO:0030799	regulation_of_cyclic_nucleotide_metabolic_process	1	0	0.29702
1243	GO:0030802	regulation_of_cyclic_nucleotide_biosynthetic_process	1	0	0.29702
1244	GO:0030808	regulation_of_nucleotide_biosynthetic_process	1	0	0.29702
1245	GO:0030814	regulation_of_cAMP_metabolic_process	1	0	0.29702
1246	GO:0030817	regulation_of_cAMP_biosynthetic_process	1	0	0.29702
1247	GO:0045761	regulation_of_adenylate_cyclase_activity	1	0	0.29702
1248	GO:0046058	cAMP_metabolic_process	1	0	0.29702
1249	GO:0051339	regulation_of_lyase_activity	1	0	0.29702
1250	GO:0051924	regulation_of_calcium_ion_transport	1	0	0.29702
1251	GO:0052652	cyclic_purine_nucleotide_metabolic_process	1	0	0.29702
1252	GO:0097272	ammonia_homeostasis	1	0	0.29702
1253	GO:0097275	cellular_ammonia_homeostasis	1	0	0.29702
1254	GO:1900371	regulation_of_purine_nucleotide_biosynthetic_process	1	0	0.29702
1255	GO:1900542	regulation_of_purine_nucleotide_metabolic_process	1	0	0.29702
1256	GO:0042273	ribosomal_large_subunit_biogenesis	85	1	0.29712	TRINITY_DN103736_c0_g6
1257	GO:0009113	purine_nucleobase_biosynthetic_process	9	1	0.29713	TRINITY_DN91012_c0_g1
1258	GO:0032042	mitochondrial_DNA_metabolic_process	2	0	0.29733
1259	GO:0031426	polycistronic_mRNA_processing	3	0	0.29778
1260	GO:0009914	hormone_transport	35	8	0.29794	TRINITY_DN110668_c1_g3;TRINITY_DN112338_c2_g1;TRINITY_DN113952_c4_g2;TRINITY_DN88874_c0_g1;TRINITY_DN89753_c0_g1;TRINITY_DN90998_c1_g1;TRINITY_DN97985_c1_g3;TRINITY_DN99608_c0_g2
1261	GO:0060918	auxin_transport	35	8	0.29794	TRINITY_DN110668_c1_g3;TRINITY_DN112338_c2_g1;TRINITY_DN113952_c4_g2;TRINITY_DN88874_c0_g1;TRINITY_DN89753_c0_g1;TRINITY_DN90998_c1_g1;TRINITY_DN97985_c1_g3;TRINITY_DN99608_c0_g2
1262	GO:0010030	positive_regulation_of_seed_germination	12	2	0.2983	TRINITY_DN88759_c0_g1;TRINITY_DN94659_c1_g1
1263	GO:0015689	molybdate_ion_transport	4	0	0.29861
1264	GO:0006154	adenosine_catabolic_process	1	0	0.29862
1265	GO:0043103	hypoxanthine_salvage	1	0	0.29862
1266	GO:0046085	adenosine_metabolic_process	1	0	0.29862
1267	GO:0046100	hypoxanthine_metabolic_process	1	0	0.29862
1268	GO:0046101	hypoxanthine_biosynthetic_process	1	0	0.29862
1269	GO:0046130	purine_ribonucleoside_catabolic_process	1	0	0.29862
1270	GO:0043001	Golgi_to_plasma_membrane_protein_transport	4	0	0.29869
1271	GO:0048211	Golgi_vesicle_docking	4	0	0.29869
1272	GO:0044764	multi-organism_cellular_process	42	0	0.29897
1273	GO:0009834	plant-type_secondary_cell_wall_biogenesis	19	2	0.29906	TRINITY_DN104608_c4_g1;TRINITY_DN83113_c0_g1
1274	GO:0080119	ER_body_organization	1	0	0.2993
1275	GO:0009723	response_to_ethylene	40	1	0.30031	TRINITY_DN111885_c1_g1
1276	GO:0015804	neutral_amino_acid_transport	2	0	0.30073
1277	GO:0015808	L-alanine_transport	2	0	0.30073
1278	GO:0032328	alanine_transport	2	0	0.30073
1279	GO:1903826	arginine_transmembrane_transport	2	0	0.30073
1280	GO:0060147	regulation_of_posttranscriptional_gene_silencing	4	0	0.30087
1281	GO:0060964	regulation_of_gene_silencing_by_miRNA	4	0	0.30087
1282	GO:0060966	regulation_of_gene_silencing_by_RNA	4	0	0.30087
1283	GO:0072521	purine-containing_compound_metabolic_process	297	26	0.30146	TRINITY_DN101329_c1_g3;TRINITY_DN101329_c1_g4;TRINITY_DN101748_c1_g1;TRINITY_DN101748_c3_g3;TRINITY_DN101748_c3_g5;TRINITY_DN101748_c5_g1;TRINITY_DN102689_c2_g2;TRINITY_DN106759_c2_g3;TRINITY_DN112949_c0_g1;TRINITY_DN112949_c1_g1;TRINITY_DN113048_c0_g1;TRINITY_DN113135_c4_g1;TRINITY_DN113135_c4_g2;TRINITY_DN113135_c4_g3;TRINITY_DN113135_c4_g4;TRINITY_DN113380_c1_g11;TRINITY_DN114390_c1_g2;TRINITY…
1284	GO:0002143	tRNA_wobble_position_uridine_thiolation	1	0	0.30286
1285	GO:0006004	fucose_metabolic_process	1	0	0.30315
1286	GO:0042353	fucose_biosynthetic_process	1	0	0.30315
1287	GO:0009945	radial_axis_specification	1	0	0.3032
1288	GO:0022622	root_system_development	107	9	0.30325	TRINITY_DN102139_c1_g1;TRINITY_DN110668_c1_g3;TRINITY_DN113853_c1_g1;TRINITY_DN113952_c4_g2;TRINITY_DN89753_c0_g1;TRINITY_DN90166_c8_g1;TRINITY_DN90998_c1_g1;TRINITY_DN92586_c3_g2;TRINITY_DN96711_c0_g1
1289	GO:0048364	root_development	107	9	0.30325	TRINITY_DN102139_c1_g1;TRINITY_DN110668_c1_g3;TRINITY_DN113853_c1_g1;TRINITY_DN113952_c4_g2;TRINITY_DN89753_c0_g1;TRINITY_DN90166_c8_g1;TRINITY_DN90998_c1_g1;TRINITY_DN92586_c3_g2;TRINITY_DN96711_c0_g1
1290	GO:0016138	glycoside_biosynthetic_process	2	0	0.30374
1291	GO:1900992	(-)-secologanin_metabolic_process	2	0	0.30374
1292	GO:1900994	(-)-secologanin_biosynthetic_process	2	0	0.30374
1293	GO:1901804	beta-glucoside_metabolic_process	2	0	0.30374
1294	GO:1901806	beta-glucoside_biosynthetic_process	2	0	0.30374
1295	GO:0019253	reductive_pentose-phosphate_cycle	12	1	0.30412	TRINITY_DN101595_c0_g1
1296	GO:0071586	CAAX-box_protein_processing	1	0	0.30424
1297	GO:0080120	CAAX-box_protein_maturation	1	0	0.30424
1298	GO:0009082	branched-chain_amino_acid_biosynthetic_process	26	2	0.30477	TRINITY_DN104196_c1_g1;TRINITY_DN107682_c1_g1
1299	GO:1901615	organic_hydroxy_compound_metabolic_process	121	17	0.30523	TRINITY_DN102038_c1_g1;TRINITY_DN109881_c2_g2;TRINITY_DN109881_c2_g7;TRINITY_DN112392_c3_g2;TRINITY_DN112673_c0_g6;TRINITY_DN122307_c0_g1;TRINITY_DN82743_c0_g1;TRINITY_DN89083_c0_g1;TRINITY_DN89907_c0_g2;TRINITY_DN89907_c0_g3;TRINITY_DN90697_c1_g1;TRINITY_DN91141_c6_g1;TRINITY_DN92274_c0_g2;TRINITY_DN93721_c1_g4;TRINITY_DN98192_c0_g2;TRINITY_DN98433_c2_g1;TRINITY_DN99533_c0_g3
1300	GO:0032881	regulation_of_polysaccharide_metabolic_process	8	0	0.30605
1301	GO:0051168	nuclear_export	50	0	0.3065
1302	GO:0061024	membrane_organization	141	8	0.30657	TRINITY_DN102406_c0_g2;TRINITY_DN105657_c2_g1;TRINITY_DN108239_c1_g3;TRINITY_DN108239_c1_g5;TRINITY_DN109957_c3_g1;TRINITY_DN111731_c4_g1;TRINITY_DN91106_c0_g1;TRINITY_DN96752_c1_g2
1303	GO:0055088	lipid_homeostasis	36	6	0.3067	TRINITY_DN102038_c1_g1;TRINITY_DN82743_c0_g1;TRINITY_DN89907_c0_g2;TRINITY_DN89907_c0_g3;TRINITY_DN91141_c6_g1;TRINITY_DN98192_c0_g2
1304	GO:0010086	embryonic_root_morphogenesis	1	0	0.30737
1305	GO:0043248	proteasome_assembly	14	0	0.30785
1306	GO:0006476	protein_deacetylation	17	0	0.30789
1307	GO:0006370	7-methylguanosine_mRNA_capping	4	0	0.30791
1308	GO:0019877	diaminopimelate_biosynthetic_process	2	0	0.30849
1309	GO:0042742	defense_response_to_bacterium	73	5	0.30955	TRINITY_DN104978_c1_g1;TRINITY_DN104978_c1_g5;TRINITY_DN108489_c1_g2;TRINITY_DN108665_c1_g1;TRINITY_DN91397_c1_g1
1310	GO:0043900	regulation_of_multi-organism_process	27	3	0.31004	TRINITY_DN99051_c0_g1;TRINITY_DN99847_c0_g1;TRINITY_DN99847_c1_g1
1311	GO:0006040	amino_sugar_metabolic_process	42	10	0.31174	TRINITY_DN103617_c1_g1;TRINITY_DN105594_c6_g3;TRINITY_DN109714_c0_g1;TRINITY_DN112464_c0_g1;TRINITY_DN112464_c0_g2;TRINITY_DN112464_c0_g3;TRINITY_DN89058_c0_g1;TRINITY_DN93121_c2_g1;TRINITY_DN96398_c0_g1;TRINITY_DN99300_c4_g3
1312	GO:0043102	amino_acid_salvage	11	2	0.31367	TRINITY_DN104402_c0_g3;TRINITY_DN107921_c0_g2
1313	GO:0071267	L-methionine_salvage	11	2	0.31367	TRINITY_DN104402_c0_g3;TRINITY_DN107921_c0_g2
1314	GO:0001192	maintenance_of_transcriptional_fidelity_during_DNA-templated_transcription_elong...	1	0	0.31367
1315	GO:0001193	maintenance_of_transcriptional_fidelity_during_DNA-templated_transcription_elong...	1	0	0.31367
1316	GO:0006283	transcription-coupled_nucleotide-excision_repair	1	0	0.31367
1317	GO:0006598	polyamine_catabolic_process	2	0	0.31369
1318	GO:0007029	endoplasmic_reticulum_organization	7	1	0.31418	TRINITY_DN104033_c4_g1
1319	GO:0034497	protein_localization_to_pre-autophagosomal_structure	3	1	0.31422	TRINITY_DN102178_c1_g1
1320	GO:0098656	anion_transmembrane_transport	58	5	0.31437	TRINITY_DN111663_c1_g4;TRINITY_DN111663_c1_g6;TRINITY_DN112472_c7_g1;TRINITY_DN88386_c0_g1;TRINITY_DN91734_c0_g1
1321	GO:0051775	response_to_redox_state	1	0	0.31591
1322	GO:0071461	cellular_response_to_redox_state	1	0	0.31591
1323	GO:0009240	isopentenyl_diphosphate_biosynthetic_process	15	0	0.31648
1324	GO:0046490	isopentenyl_diphosphate_metabolic_process	15	0	0.31648
1325	GO:0046394	carboxylic_acid_biosynthetic_process	322	46	0.31809	TRINITY_DN101081_c0_g2;TRINITY_DN102422_c0_g4;TRINITY_DN103802_c0_g2;TRINITY_DN104070_c0_g5;TRINITY_DN104402_c0_g3;TRINITY_DN105164_c0_g2;TRINITY_DN105164_c0_g6;TRINITY_DN105771_c3_g1;TRINITY_DN107921_c0_g2;TRINITY_DN108426_c2_g2;TRINITY_DN108426_c2_g6;TRINITY_DN108712_c0_g1;TRINITY_DN109457_c0_g2;TRINITY_DN109917_c1_g1;TRINITY_DN109917_c1_g2;TRINITY_DN110459_c0_g2;TRINITY_DN111495_c1_g2;TRINITY_…
1326	GO:0008283	cell_proliferation	27	1	0.31812	TRINITY_DN86142_c0_g1
1327	GO:0009873	ethylene-activated_signaling_pathway	23	0	0.31819
1328	GO:0009100	glycoprotein_metabolic_process	76	6	0.31833	TRINITY_DN105025_c1_g3;TRINITY_DN106043_c0_g1;TRINITY_DN107284_c1_g4;TRINITY_DN112525_c1_g6;TRINITY_DN113722_c0_g4;TRINITY_DN96345_c0_g1
1329	GO:0009129	pyrimidine_nucleoside_monophosphate_metabolic_process	15	1	0.32001	TRINITY_DN77242_c0_g2
1330	GO:0006337	nucleosome_disassembly	1	0	0.32041
1331	GO:0031498	chromatin_disassembly	1	0	0.32041
1332	GO:0032986	protein-DNA_complex_disassembly	1	0	0.32041
1333	GO:0051483	terpenoid_biosynthetic_process,_mevalonate-independent	1	0	0.32059
1334	GO:0051484	isopentenyl_diphosphate_biosynthetic_process,_methylerythritol_4-phosphate_pathw...	1	0	0.32059
1335	GO:0000904	cell_morphogenesis_involved_in_differentiation	58	6	0.32147	TRINITY_DN101657_c2_g1;TRINITY_DN108239_c1_g5;TRINITY_DN11395_c0_g1;TRINITY_DN99051_c0_g1;TRINITY_DN99847_c0_g1;TRINITY_DN99847_c1_g1
1336	GO:0071214	cellular_response_to_abiotic_stimulus	30	4	0.32199	TRINITY_DN107248_c0_g1;TRINITY_DN114644_c1_g1;TRINITY_DN91354_c0_g1;TRINITY_DN93512_c5_g1
1337	GO:0009992	cellular_water_homeostasis	22	5	0.32226	TRINITY_DN102132_c3_g2;TRINITY_DN104495_c0_g1;TRINITY_DN92467_c0_g1;TRINITY_DN93091_c0_g1;TRINITY_DN94190_c4_g1
1338	GO:0030104	water_homeostasis	22	5	0.32226	TRINITY_DN102132_c3_g2;TRINITY_DN104495_c0_g1;TRINITY_DN92467_c0_g1;TRINITY_DN93091_c0_g1;TRINITY_DN94190_c4_g1
1339	GO:0019674	NAD_metabolic_process	16	0	0.32359
1340	GO:0051302	regulation_of_cell_division	13	2	0.32382	TRINITY_DN99936_c3_g2;TRINITY_DN99936_c3_g4
1341	GO:0044210	'de_novo'_CTP_biosynthetic_process	1	0	0.32435
1342	GO:0071396	cellular_response_to_lipid	115	14	0.3251	TRINITY_DN101560_c0_g1;TRINITY_DN102818_c0_g1;TRINITY_DN107248_c0_g1;TRINITY_DN108450_c1_g1;TRINITY_DN111849_c2_g1;TRINITY_DN111849_c2_g2;TRINITY_DN112410_c0_g2;TRINITY_DN115440_c0_g1;TRINITY_DN88704_c0_g1;TRINITY_DN90166_c8_g1;TRINITY_DN93643_c1_g3;TRINITY_DN93763_c2_g2;TRINITY_DN99051_c0_g1;TRINITY_DN99620_c0_g3
1343	GO:0000280	nuclear_division	76	5	0.32592	TRINITY_DN108020_c0_g4;TRINITY_DN112220_c1_g4;TRINITY_DN113456_c1_g1;TRINITY_DN114887_c2_g1;TRINITY_DN90063_c0_g1
1344	GO:0002098	tRNA_wobble_uridine_modification	9	0	0.32616
1345	GO:0017186	peptidyl-pyroglutamic_acid_biosynthetic_process,_using_glutaminyl-peptide_cyclot...	1	0	0.32626
1346	GO:0018199	peptidyl-glutamine_modification	1	0	0.32626
1347	GO:0010224	response_to_UV-B	8	0	0.32626
1348	GO:0006561	proline_biosynthetic_process	13	2	0.3263	TRINITY_DN108426_c2_g2;TRINITY_DN108426_c2_g6
1349	GO:0042981	regulation_of_apoptotic_process	4	1	0.32698	TRINITY_DN90931_c0_g1
1350	GO:0002940	tRNA_N2-guanine_methylation	2	0	0.32723
1351	GO:0006308	DNA_catabolic_process	6	2	0.32833	TRINITY_DN113658_c7_g1;TRINITY_DN93542_c1_g1
1352	GO:0042138	meiotic_DNA_double-strand_break_formation	1	0	0.32837
1353	GO:0043631	RNA_polyadenylation	13	0	0.3287
1354	GO:0031124	mRNA_3'-end_processing	13	0	0.3287
1355	GO:0009741	response_to_brassinosteroid	36	3	0.32879	TRINITY_DN108426_c2_g6;TRINITY_DN93763_c2_g2;TRINITY_DN96711_c0_g1
1356	GO:0010253	UDP-rhamnose_biosynthetic_process	2	0	0.32919
1357	GO:0019305	dTDP-rhamnose_biosynthetic_process	2	0	0.32919
1358	GO:0033478	UDP-rhamnose_metabolic_process	2	0	0.32919
1359	GO:0046383	dTDP-rhamnose_metabolic_process	2	0	0.32919
1360	GO:0006784	heme_a_biosynthetic_process	1	0	0.32951
1361	GO:0046160	heme_a_metabolic_process	1	0	0.32951
1362	GO:0046473	phosphatidic_acid_metabolic_process	3	0	0.3297
1363	GO:0009292	genetic_transfer	8	0	0.33016
1364	GO:0009294	DNA_mediated_transformation	8	0	0.33016
1365	GO:0042147	retrograde_transport,_endosome_to_Golgi	19	0	0.33075
1366	GO:0002128	tRNA_nucleoside_ribose_methylation	4	0	0.33153
1367	GO:1900871	chloroplast_mRNA_modification	1	0	0.332
1368	GO:0009143	nucleoside_triphosphate_catabolic_process	4	0	0.33284
1369	GO:0009204	deoxyribonucleoside_triphosphate_catabolic_process	4	0	0.33284
1370	GO:0031126	snoRNA_3'-end_processing	5	0	0.33302
1371	GO:0071051	polyadenylation-dependent_snoRNA_3'-end_processing	5	0	0.33302
1372	GO:0031399	regulation_of_protein_modification_process	100	9	0.33344	TRINITY_DN104146_c0_g3;TRINITY_DN104912_c0_g3;TRINITY_DN104981_c2_g1;TRINITY_DN111849_c2_g1;TRINITY_DN111849_c2_g2;TRINITY_DN111942_c1_g2;TRINITY_DN88704_c0_g1;TRINITY_DN88925_c0_g1;TRINITY_DN96519_c0_g5
1373	GO:0016180	snRNA_processing	8	0	0.33376
1374	GO:0048317	seed_morphogenesis	4	1	0.33381	TRINITY_DN108639_c0_g1
1375	GO:0008037	cell_recognition	33	4	0.33403	TRINITY_DN101369_c0_g3;TRINITY_DN104969_c1_g1;TRINITY_DN108768_c3_g3;TRINITY_DN113846_c3_g4
1376	GO:0009875	pollen-pistil_interaction	33	4	0.33403	TRINITY_DN101369_c0_g3;TRINITY_DN104969_c1_g1;TRINITY_DN108768_c3_g3;TRINITY_DN113846_c3_g4
1377	GO:0048544	recognition_of_pollen	33	4	0.33403	TRINITY_DN101369_c0_g3;TRINITY_DN104969_c1_g1;TRINITY_DN108768_c3_g3;TRINITY_DN113846_c3_g4
1378	GO:0006595	polyamine_metabolic_process	27	5	0.33409	TRINITY_DN101748_c1_g1;TRINITY_DN101748_c3_g3;TRINITY_DN101748_c3_g5;TRINITY_DN101748_c5_g1;TRINITY_DN71120_c0_g1
1379	GO:0042023	DNA_endoreduplication	10	0	0.33464
1380	GO:0042592	homeostatic_process	334	54	0.33476	TRINITY_DN100341_c1_g3;TRINITY_DN101329_c1_g4;TRINITY_DN102038_c1_g1;TRINITY_DN102132_c3_g2;TRINITY_DN102991_c12_g1;TRINITY_DN104495_c0_g1;TRINITY_DN107094_c1_g4;TRINITY_DN108466_c6_g2;TRINITY_DN108795_c2_g1;TRINITY_DN110901_c2_g2;TRINITY_DN111027_c0_g7;TRINITY_DN112472_c7_g1;TRINITY_DN112972_c1_g2;TRINITY_DN112987_c2_g10;TRINITY_DN113135_c4_g1;TRINITY_DN113135_c4_g3;TRINITY_DN115440_c0_g1;TRINIT…
1381	GO:0006580	ethanolamine_metabolic_process	1	0	0.33479
1382	GO:1901160	primary_amino_compound_metabolic_process	1	0	0.33479
1383	GO:0048825	cotyledon_development	17	3	0.33489	TRINITY_DN110654_c2_g2;TRINITY_DN91764_c0_g1;TRINITY_DN94072_c1_g3
1384	GO:0034247	snoRNA_splicing	1	0	0.33516
1385	GO:0009583	detection_of_light_stimulus	11	1	0.33553	TRINITY_DN114644_c1_g1
1386	GO:0048598	embryonic_morphogenesis	9	2	0.33561	TRINITY_DN110654_c2_g2;TRINITY_DN91764_c0_g1
1387	GO:0010271	regulation_of_chlorophyll_catabolic_process	2	0	0.33562
1388	GO:0034756	regulation_of_iron_ion_transport	2	0	0.33562
1389	GO:0034757	negative_regulation_of_iron_ion_transport	2	0	0.33562
1390	GO:0043271	negative_regulation_of_ion_transport	2	0	0.33562
1391	GO:0051051	negative_regulation_of_transport	2	0	0.33562
1392	GO:0080117	secondary_growth	2	0	0.33562
1393	GO:0080190	lateral_growth	2	0	0.33562
1394	GO:1901404	regulation_of_tetrapyrrole_catabolic_process	2	0	0.33562
1395	GO:0033500	carbohydrate_homeostasis	11	0	0.33612
1396	GO:0043547	positive_regulation_of_GTPase_activity	49	6	0.3364	TRINITY_DN10135_c0_g1;TRINITY_DN111731_c4_g1;TRINITY_DN93029_c0_g1;TRINITY_DN96752_c1_g2;TRINITY_DN98446_c4_g2;TRINITY_DN99375_c1_g1
1397	GO:0009051	pentose-phosphate_shunt,_oxidative_branch	1	0	0.3365
1398	GO:0006311	meiotic_gene_conversion	2	0	0.33657
1399	GO:0010520	regulation_of_reciprocal_meiotic_recombination	2	0	0.33657
1400	GO:0035822	gene_conversion	2	0	0.33657
1401	GO:0040020	regulation_of_meiotic_nuclear_division	2	0	0.33657
1402	GO:0045128	negative_regulation_of_reciprocal_meiotic_recombination	2	0	0.33657
1403	GO:0045835	negative_regulation_of_meiotic_nuclear_division	2	0	0.33657
1404	GO:0051445	regulation_of_meiotic_cell_cycle	2	0	0.33657
1405	GO:0051447	negative_regulation_of_meiotic_cell_cycle	2	0	0.33657
1406	GO:0060631	regulation_of_meiosis_I	2	0	0.33657
1407	GO:0033617	mitochondrial_respiratory_chain_complex_IV_assembly	7	1	0.3367	TRINITY_DN107766_c0_g6
1408	GO:0097034	mitochondrial_respiratory_chain_complex_IV_biogenesis	7	1	0.3367	TRINITY_DN107766_c0_g6
1409	GO:0010138	pyrimidine_ribonucleotide_salvage	6	0	0.33695
1410	GO:0032262	pyrimidine_nucleotide_salvage	6	0	0.33695
1411	GO:0044206	UMP_salvage	6	0	0.33695
1412	GO:0044211	CTP_salvage	6	0	0.33695
1413	GO:0048608	reproductive_structure_development	396	37	0.33703	TRINITY_DN101657_c2_g1;TRINITY_DN103657_c0_g1;TRINITY_DN104834_c0_g5;TRINITY_DN104834_c0_g6;TRINITY_DN106759_c2_g3;TRINITY_DN107248_c0_g1;TRINITY_DN107627_c0_g2;TRINITY_DN108639_c0_g1;TRINITY_DN109326_c1_g3;TRINITY_DN110105_c2_g2;TRINITY_DN110654_c2_g2;TRINITY_DN110668_c1_g3;TRINITY_DN112309_c0_g4;TRINITY_DN113853_c1_g1;TRINITY_DN113952_c4_g2;TRINITY_DN83113_c0_g1;TRINITY_DN85919_c0_g1;TRINITY_DN…
1414	GO:0061458	reproductive_system_development	396	37	0.33703	TRINITY_DN101657_c2_g1;TRINITY_DN103657_c0_g1;TRINITY_DN104834_c0_g5;TRINITY_DN104834_c0_g6;TRINITY_DN106759_c2_g3;TRINITY_DN107248_c0_g1;TRINITY_DN107627_c0_g2;TRINITY_DN108639_c0_g1;TRINITY_DN109326_c1_g3;TRINITY_DN110105_c2_g2;TRINITY_DN110654_c2_g2;TRINITY_DN110668_c1_g3;TRINITY_DN112309_c0_g4;TRINITY_DN113853_c1_g1;TRINITY_DN113952_c4_g2;TRINITY_DN83113_c0_g1;TRINITY_DN85919_c0_g1;TRINITY_DN…
1415	GO:0016122	xanthophyll_metabolic_process	11	2	0.3375	TRINITY_DN90125_c0_g1;TRINITY_DN97921_c0_g1
1416	GO:0009851	auxin_biosynthetic_process	4	0	0.33765
1417	GO:0043446	cellular_alkane_metabolic_process	4	1	0.33872	TRINITY_DN110459_c0_g2
1418	GO:0043447	alkane_biosynthetic_process	4	1	0.33872	TRINITY_DN110459_c0_g2
1419	GO:0007093	mitotic_cell_cycle_checkpoint	10	3	0.33957	TRINITY_DN108020_c0_g4;TRINITY_DN114887_c2_g1;TRINITY_DN90063_c0_g1
1420	GO:0051259	protein_oligomerization	18	3	0.3396	TRINITY_DN102422_c0_g4;TRINITY_DN107805_c2_g1;TRINITY_DN96101_c5_g2
1421	GO:0060866	leaf_abscission	1	0	0.34011
1422	GO:0016032	viral_process	34	0	0.34022
1423	GO:0042221	response_to_chemical	1002	126	0.34047	TRINITY_DN100121_c1_g3;TRINITY_DN101358_c0_g1;TRINITY_DN101358_c3_g2;TRINITY_DN101475_c1_g2;TRINITY_DN101560_c0_g1;TRINITY_DN101702_c0_g4;TRINITY_DN102139_c1_g1;TRINITY_DN102487_c3_g3;TRINITY_DN102502_c5_g1;TRINITY_DN102818_c0_g1;TRINITY_DN102843_c1_g1;TRINITY_DN102988_c7_g1;TRINITY_DN102991_c12_g1;TRINITY_DN103156_c3_g3;TRINITY_DN103175_c0_g1;TRINITY_DN103175_c0_g3;TRINITY_DN103175_c0_g4;TRINITY…
1424	GO:0008356	asymmetric_cell_division	6	2	0.34098	TRINITY_DN109462_c0_g3;TRINITY_DN87435_c0_g1
1425	GO:0006644	phospholipid_metabolic_process	98	6	0.34121	TRINITY_DN106492_c1_g2;TRINITY_DN110006_c1_g1;TRINITY_DN112392_c3_g2;TRINITY_DN112949_c0_g1;TRINITY_DN113830_c7_g2;TRINITY_DN89775_c0_g1
1426	GO:0043461	proton-transporting_ATP_synthase_complex_assembly	2	0	0.34326
1427	GO:0070272	proton-transporting_ATP_synthase_complex_biogenesis	2	0	0.34326
1428	GO:0061504	cyclic_threonylcarbamoyladenosine_biosynthetic_process	2	0	0.34352
1429	GO:0002181	cytoplasmic_translation	45	1	0.34383	TRINITY_DN103567_c1_g2
1430	GO:0034389	lipid_particle_organization	1	0	0.3448
1431	GO:0045003	double-strand_break_repair_via_synthesis-dependent_strand_annealing	7	0	0.345
1432	GO:0046685	response_to_arsenic-containing_substance	4	1	0.34535	TRINITY_DN98979_c0_g3
1433	GO:0070542	response_to_fatty_acid	1	0	0.3461
1434	GO:0071398	cellular_response_to_fatty_acid	1	0	0.3461
1435	GO:0051129	negative_regulation_of_cellular_component_organization	15	0	0.34746
1436	GO:0043244	regulation_of_protein_complex_disassembly	14	0	0.34778
1437	GO:0046460	neutral_lipid_biosynthetic_process	10	0	0.34808
1438	GO:0015743	malate_transport	8	1	0.3484	TRINITY_DN89133_c0_g1
1439	GO:0051050	positive_regulation_of_transport	3	0	0.34868
1440	GO:0006073	cellular_glucan_metabolic_process	205	40	0.3495	TRINITY_DN100691_c1_g2;TRINITY_DN101184_c3_g1;TRINITY_DN102745_c1_g1;TRINITY_DN104608_c3_g1;TRINITY_DN104608_c3_g4;TRINITY_DN104608_c4_g1;TRINITY_DN105505_c0_g1;TRINITY_DN106238_c12_g1;TRINITY_DN107044_c0_g3;TRINITY_DN107160_c1_g8;TRINITY_DN107776_c2_g2;TRINITY_DN108168_c1_g2;TRINITY_DN108379_c0_g2;TRINITY_DN108525_c0_g2;TRINITY_DN108529_c0_g3;TRINITY_DN108683_c1_g1;TRINITY_DN108683_c1_g2;TRINITY…
1441	GO:0002831	regulation_of_response_to_biotic_stimulus	14	0	0.34958
1442	GO:0032101	regulation_of_response_to_external_stimulus	14	0	0.34958
1443	GO:0019287	isopentenyl_diphosphate_biosynthetic_process,_mevalonate_pathway	6	0	0.34996
1444	GO:0007030	Golgi_organization	18	1	0.35056	TRINITY_DN104033_c4_g1
1445	GO:0016441	posttranscriptional_gene_silencing	56	2	0.35101	TRINITY_DN106759_c2_g3;TRINITY_DN110423_c0_g2
1446	GO:0009991	response_to_extracellular_stimulus	44	6	0.35156	TRINITY_DN102502_c5_g1;TRINITY_DN103541_c2_g2;TRINITY_DN107248_c0_g1;TRINITY_DN110668_c1_g3;TRINITY_DN113952_c4_g2;TRINITY_DN90398_c0_g2
1447	GO:0016051	carbohydrate_biosynthetic_process	183	31	0.35224	TRINITY_DN100691_c1_g2;TRINITY_DN101408_c1_g3;TRINITY_DN101595_c0_g1;TRINITY_DN102745_c1_g1;TRINITY_DN103600_c0_g2;TRINITY_DN104608_c3_g1;TRINITY_DN104608_c3_g4;TRINITY_DN104608_c4_g1;TRINITY_DN105505_c0_g1;TRINITY_DN107044_c0_g3;TRINITY_DN107160_c1_g8;TRINITY_DN107776_c2_g2;TRINITY_DN108168_c1_g2;TRINITY_DN108525_c0_g2;TRINITY_DN108762_c4_g3;TRINITY_DN109893_c4_g2;TRINITY_DN110006_c1_g1;TRINITY_…
1448	GO:0045931	positive_regulation_of_mitotic_cell_cycle	9	0	0.35266
1449	GO:1900376	regulation_of_secondary_metabolite_biosynthetic_process	1	0	0.35289
1450	GO:1900378	positive_regulation_of_secondary_metabolite_biosynthetic_process	1	0	0.35289
1451	GO:1901064	syringal_lignin_metabolic_process	1	0	0.35289
1452	GO:1901066	syringal_lignin_biosynthetic_process	1	0	0.35289
1453	GO:1901141	regulation_of_lignin_biosynthetic_process	1	0	0.35289
1454	GO:1901428	regulation_of_syringal_lignin_biosynthetic_process	1	0	0.35289
1455	GO:1901430	positive_regulation_of_syringal_lignin_biosynthetic_process	1	0	0.35289
1456	GO:2000762	regulation_of_phenylpropanoid_metabolic_process	1	0	0.35289
1457	GO:0005976	polysaccharide_metabolic_process	353	58	0.353	TRINITY_DN100691_c1_g2;TRINITY_DN101184_c3_g1;TRINITY_DN102090_c0_g1;TRINITY_DN102745_c1_g1;TRINITY_DN104608_c3_g1;TRINITY_DN104608_c3_g4;TRINITY_DN104608_c4_g1;TRINITY_DN105505_c0_g1;TRINITY_DN105598_c1_g1;TRINITY_DN105792_c0_g2;TRINITY_DN106238_c12_g1;TRINITY_DN107044_c0_g3;TRINITY_DN107160_c1_g8;TRINITY_DN107776_c2_g2;TRINITY_DN108136_c5_g2;TRINITY_DN108168_c1_g2;TRINITY_DN108379_c0_g2;TRINITY…
1458	GO:0034308	primary_alcohol_metabolic_process	14	4	0.35345	TRINITY_DN109881_c2_g2;TRINITY_DN109881_c2_g7;TRINITY_DN89083_c0_g1;TRINITY_DN98433_c2_g1
1459	GO:0002832	negative_regulation_of_response_to_biotic_stimulus	2	0	0.35346
1460	GO:0032102	negative_regulation_of_response_to_external_stimulus	2	0	0.35346
1461	GO:0043901	negative_regulation_of_multi-organism_process	2	0	0.35346
1462	GO:1900425	negative_regulation_of_defense_response_to_bacterium	2	0	0.35346
1463	GO:0007186	G-protein_coupled_receptor_signaling_pathway	14	1	0.3536	TRINITY_DN89753_c0_g1
1464	GO:0046838	phosphorylated_carbohydrate_dephosphorylation	6	0	0.35422
1465	GO:0007009	plasma_membrane_organization	6	0	0.35443
1466	GO:0010410	hemicellulose_metabolic_process	65	12	0.35459	TRINITY_DN101184_c3_g1;TRINITY_DN105598_c1_g1;TRINITY_DN105792_c0_g2;TRINITY_DN108529_c0_g3;TRINITY_DN108683_c1_g1;TRINITY_DN111384_c0_g8;TRINITY_DN114625_c2_g3;TRINITY_DN71181_c0_g1;TRINITY_DN89285_c0_g1;TRINITY_DN92241_c1_g1;TRINITY_DN97343_c0_g1;TRINITY_DN98283_c2_g1
1467	GO:0010962	regulation_of_glucan_biosynthetic_process	7	0	0.3549
1468	GO:0032885	regulation_of_polysaccharide_biosynthetic_process	7	0	0.3549
1469	GO:0048236	plant-type_spore_development	12	0	0.35557
1470	GO:0009566	fertilization	11	1	0.35626	TRINITY_DN89551_c0_g1
1471	GO:0051016	barbed-end_actin_filament_capping	4	0	0.35634
1472	GO:0019365	pyridine_nucleotide_salvage	3	0	0.35747
1473	GO:0048582	positive_regulation_of_post-embryonic_development	24	3	0.35766	TRINITY_DN88759_c0_g1;TRINITY_DN92208_c6_g1;TRINITY_DN94659_c1_g1
1474	GO:0044419	interspecies_interaction_between_organisms	43	0	0.35802
1475	GO:0045842	positive_regulation_of_mitotic_metaphase/anaphase_transition	1	0	0.35855
1476	GO:0051984	positive_regulation_of_chromosome_segregation	1	0	0.35855
1477	GO:1901970	positive_regulation_of_mitotic_sister_chromatid_separation	1	0	0.35855
1478	GO:1902101	positive_regulation_of_metaphase/anaphase_transition_of_cell_cycle	1	0	0.35855
1479	GO:2001252	positive_regulation_of_chromosome_organization	1	0	0.35855
1480	GO:0009836	fruit_ripening,_climacteric	2	0	0.35889
1481	GO:0007275	multicellular_organism_development	893	77	0.35923	TRINITY_DN101657_c2_g1;TRINITY_DN102038_c1_g1;TRINITY_DN102139_c1_g1;TRINITY_DN102406_c0_g2;TRINITY_DN103657_c0_g1;TRINITY_DN104160_c0_g1;TRINITY_DN104834_c0_g5;TRINITY_DN104834_c0_g6;TRINITY_DN105649_c2_g3;TRINITY_DN106289_c4_g1;TRINITY_DN106759_c2_g3;TRINITY_DN107229_c2_g2;TRINITY_DN107248_c0_g1;TRINITY_DN107384_c8_g1;TRINITY_DN107627_c0_g2;TRINITY_DN108426_c2_g2;TRINITY_DN108639_c0_g1;TRINITY_…
1482	GO:0048868	pollen_tube_development	41	5	0.35929	TRINITY_DN108239_c1_g5;TRINITY_DN90909_c0_g1;TRINITY_DN99051_c0_g1;TRINITY_DN99847_c0_g1;TRINITY_DN99847_c1_g1
1483	GO:0015742	alpha-ketoglutarate_transport	1	0	0.35981
1484	GO:0045927	positive_regulation_of_growth	6	0	0.35986
1485	GO:0006505	GPI_anchor_metabolic_process	21	1	0.35991	TRINITY_DN112949_c0_g1
1486	GO:0006506	GPI_anchor_biosynthetic_process	21	1	0.35991	TRINITY_DN112949_c0_g1
1487	GO:0048869	cellular_developmental_process	212	21	0.36008	TRINITY_DN101657_c2_g1;TRINITY_DN102139_c1_g1;TRINITY_DN105649_c2_g3;TRINITY_DN106289_c4_g1;TRINITY_DN107384_c8_g1;TRINITY_DN108239_c1_g5;TRINITY_DN110181_c0_g3;TRINITY_DN110459_c0_g2;TRINITY_DN110668_c1_g3;TRINITY_DN113206_c1_g2;TRINITY_DN113952_c4_g2;TRINITY_DN11395_c0_g1;TRINITY_DN83113_c0_g1;TRINITY_DN87435_c0_g1;TRINITY_DN90909_c0_g1;TRINITY_DN90998_c1_g1;TRINITY_DN93342_c0_g1;TRINITY_DN9905…
1488	GO:0019048	modulation_by_virus_of_host_morphology_or_physiology	1	0	0.3607
1489	GO:0006047	UDP-N-acetylglucosamine_metabolic_process	7	0	0.36083
1490	GO:0043572	plastid_fission	11	0	0.36153
1491	GO:0006363	termination_of_RNA_polymerase_I_transcription	1	0	0.36171
1492	GO:0006662	glycerol_ether_metabolic_process	34	3	0.36299	TRINITY_DN102991_c12_g1;TRINITY_DN88514_c0_g1;TRINITY_DN90759_c3_g1
1493	GO:0033108	mitochondrial_respiratory_chain_complex_assembly	18	3	0.36304	TRINITY_DN107766_c0_g6;TRINITY_DN87267_c0_g1;TRINITY_DN87267_c0_g2
1494	GO:0007135	meiosis_II	3	0	0.36339
1495	GO:0071031	nuclear_mRNA_surveillance_of_mRNA_3'-end_processing	2	0	0.36373
1496	GO:0071034	CUT_catabolic_process	2	0	0.36373
1497	GO:0071043	CUT_metabolic_process	2	0	0.36373
1498	GO:0071049	nuclear_retention_of_pre-mRNA_with_aberrant_3'-ends_at_the_site_of_transcription	2	0	0.36373
1499	GO:0006497	protein_lipidation	30	3	0.36374	TRINITY_DN103541_c2_g2;TRINITY_DN112949_c0_g1;TRINITY_DN89753_c0_g1
1500	GO:0042158	lipoprotein_biosynthetic_process	30	3	0.36374	TRINITY_DN103541_c2_g2;TRINITY_DN112949_c0_g1;TRINITY_DN89753_c0_g1
1501	GO:0010015	root_morphogenesis	44	4	0.36459	TRINITY_DN102139_c1_g1;TRINITY_DN110668_c1_g3;TRINITY_DN113952_c4_g2;TRINITY_DN90998_c1_g1
1502	GO:0070085	glycosylation	82	6	0.36465	TRINITY_DN105025_c1_g3;TRINITY_DN106043_c0_g1;TRINITY_DN107284_c1_g4;TRINITY_DN112525_c1_g6;TRINITY_DN113722_c0_g4;TRINITY_DN96345_c0_g1
1503	GO:0033587	shikimate_biosynthetic_process	5	0	0.36498
1504	GO:0071103	DNA_conformation_change	161	22	0.36564	TRINITY_DN105999_c2_g1;TRINITY_DN106307_c0_g1;TRINITY_DN106307_c0_g4;TRINITY_DN107167_c5_g6;TRINITY_DN107344_c0_g1;TRINITY_DN107344_c1_g3;TRINITY_DN107344_c1_g4;TRINITY_DN107344_c1_g5;TRINITY_DN108020_c0_g4;TRINITY_DN109970_c2_g1;TRINITY_DN109970_c3_g1;TRINITY_DN113086_c1_g1;TRINITY_DN113380_c1_g11;TRINITY_DN113456_c1_g1;TRINITY_DN114887_c2_g1;TRINITY_DN90063_c0_g1;TRINITY_DN90063_c0_g2;TRINITY_D…
1505	GO:0048285	organelle_fission	95	5	0.36597	TRINITY_DN108020_c0_g4;TRINITY_DN112220_c1_g4;TRINITY_DN113456_c1_g1;TRINITY_DN114887_c2_g1;TRINITY_DN90063_c0_g1
1506	GO:0048513	animal_organ_development	20	5	0.36672	TRINITY_DN108426_c2_g2;TRINITY_DN111027_c0_g7;TRINITY_DN122748_c0_g1;TRINITY_DN99936_c3_g2;TRINITY_DN99936_c3_g4
1507	GO:0009719	response_to_endogenous_stimulus	447	63	0.36708	TRINITY_DN101560_c0_g1;TRINITY_DN101702_c0_g4;TRINITY_DN102139_c1_g1;TRINITY_DN102818_c0_g1;TRINITY_DN103156_c3_g3;TRINITY_DN103175_c0_g1;TRINITY_DN103175_c0_g3;TRINITY_DN103175_c0_g4;TRINITY_DN105657_c2_g1;TRINITY_DN106040_c2_g2;TRINITY_DN106625_c1_g1;TRINITY_DN106625_c1_g5;TRINITY_DN107248_c0_g1;TRINITY_DN107404_c0_g3;TRINITY_DN107404_c0_g4;TRINITY_DN107404_c0_g6;TRINITY_DN108426_c2_g6;TRINITY_…
1508	GO:0015672	monovalent_inorganic_cation_transport	221	28	0.36717	TRINITY_DN100327_c2_g2;TRINITY_DN101329_c1_g3;TRINITY_DN101329_c1_g4;TRINITY_DN101351_c2_g4;TRINITY_DN101351_c2_g5;TRINITY_DN102502_c5_g1;TRINITY_DN104015_c0_g1;TRINITY_DN105049_c3_g1;TRINITY_DN108795_c2_g1;TRINITY_DN109759_c2_g1;TRINITY_DN113048_c0_g1;TRINITY_DN113135_c4_g1;TRINITY_DN113135_c4_g2;TRINITY_DN113135_c4_g3;TRINITY_DN113135_c4_g4;TRINITY_DN113860_c0_g1;TRINITY_DN53538_c0_g1;TRINITY_D…
1509	GO:0043097	pyrimidine_nucleoside_salvage	11	1	0.36737	TRINITY_DN77242_c0_g2
1510	GO:0009943	adaxial/abaxial_axis_specification	4	1	0.36821	TRINITY_DN107627_c0_g2
1511	GO:0097359	UDP-glucosylation	1	0	0.36866
1512	GO:0006289	nucleotide-excision_repair	24	0	0.36873
1513	GO:0009838	abscission	9	1	0.36903	TRINITY_DN103657_c0_g1
1514	GO:0000038	very_long-chain_fatty_acid_metabolic_process	7	2	0.36907	TRINITY_DN113206_c1_g2;TRINITY_DN95090_c0_g1
1515	GO:0032055	negative_regulation_of_translation_in_response_to_stress	1	0	0.36943
1516	GO:0043555	regulation_of_translation_in_response_to_stress	1	0	0.36943
1517	GO:0080149	sucrose_induced_translational_repression	1	0	0.36943
1518	GO:0005986	sucrose_biosynthetic_process	4	1	0.36968	TRINITY_DN110105_c2_g2
1519	GO:0006231	dTMP_biosynthetic_process	1	0	0.37
1520	GO:0046073	dTMP_metabolic_process	1	0	0.37
1521	GO:0007602	phototransduction	10	1	0.37057	TRINITY_DN114644_c1_g1
1522	GO:0009585	red,_far-red_light_phototransduction	10	1	0.37057	TRINITY_DN114644_c1_g1
1523	GO:0080188	RNA-directed_DNA_methylation	4	0	0.3709
1524	GO:0006571	tyrosine_biosynthetic_process	7	0	0.37189
1525	GO:0006884	cell_volume_homeostasis	23	5	0.37216	TRINITY_DN102132_c3_g2;TRINITY_DN104495_c0_g1;TRINITY_DN92467_c0_g1;TRINITY_DN93091_c0_g1;TRINITY_DN94190_c4_g1
1526	GO:0046488	phosphatidylinositol_metabolic_process	52	2	0.37259	TRINITY_DN112949_c0_g1;TRINITY_DN113830_c7_g2
1527	GO:1901565	organonitrogen_compound_catabolic_process	138	21	0.37312	TRINITY_DN102220_c0_g1;TRINITY_DN102422_c0_g4;TRINITY_DN102689_c2_g2;TRINITY_DN103617_c1_g1;TRINITY_DN105594_c6_g3;TRINITY_DN107228_c2_g1;TRINITY_DN108426_c2_g2;TRINITY_DN108426_c2_g6;TRINITY_DN108712_c0_g1;TRINITY_DN108829_c0_g2;TRINITY_DN109714_c0_g1;TRINITY_DN109917_c1_g1;TRINITY_DN109917_c1_g2;TRINITY_DN110392_c1_g1;TRINITY_DN112464_c0_g1;TRINITY_DN112464_c0_g2;TRINITY_DN112464_c0_g3;TRINITY_…
1528	GO:0000288	nuclear-transcribed_mRNA_catabolic_process,_deadenylation-dependent_decay	17	0	0.37326
1529	GO:0045022	early_endosome_to_late_endosome_transport	2	1	0.37392	TRINITY_DN10135_c0_g1
1530	GO:0098876	vesicle-mediated_transport_to_the_plasma_membrane	2	1	0.37392	TRINITY_DN10135_c0_g1
1531	GO:0098927	vesicle-mediated_transport_between_endosomal_compartments	2	1	0.37392	TRINITY_DN10135_c0_g1
1532	GO:0051123	RNA_polymerase_II_transcriptional_preinitiation_complex_assembly	13	0	0.37418
1533	GO:0070897	DNA-templated_transcriptional_preinitiation_complex_assembly	13	0	0.37418
1534	GO:0035435	phosphate_ion_transmembrane_transport	6	0	0.37449
1535	GO:0044042	glucan_metabolic_process	216	41	0.37471	TRINITY_DN100691_c1_g2;TRINITY_DN101184_c3_g1;TRINITY_DN102745_c1_g1;TRINITY_DN104608_c3_g1;TRINITY_DN104608_c3_g4;TRINITY_DN104608_c4_g1;TRINITY_DN105505_c0_g1;TRINITY_DN106238_c12_g1;TRINITY_DN107044_c0_g3;TRINITY_DN107160_c1_g8;TRINITY_DN107776_c2_g2;TRINITY_DN108168_c1_g2;TRINITY_DN108379_c0_g2;TRINITY_DN108525_c0_g2;TRINITY_DN108529_c0_g3;TRINITY_DN108683_c1_g1;TRINITY_DN108683_c1_g2;TRINITY…
1536	GO:0018401	peptidyl-proline_hydroxylation_to_4-hydroxy-L-proline	4	0	0.37508
1537	GO:0019471	4-hydroxyproline_metabolic_process	4	0	0.37508
1538	GO:2000072	regulation_of_defense_response_to_fungus,_incompatible_interaction	2	0	0.37524
1539	GO:2000033	regulation_of_seed_dormancy_process	1	0	0.37612
1540	GO:0044802	single-organism_membrane_organization	127	7	0.37698	TRINITY_DN102406_c0_g2;TRINITY_DN108239_c1_g3;TRINITY_DN108239_c1_g5;TRINITY_DN109957_c3_g1;TRINITY_DN111731_c4_g1;TRINITY_DN91106_c0_g1;TRINITY_DN96752_c1_g2
1541	GO:0000731	DNA_synthesis_involved_in_DNA_repair	7	2	0.37706	TRINITY_DN102243_c1_g2;TRINITY_DN106516_c1_g1
1542	GO:0016192	vesicle-mediated_transport	275	15	0.37716	TRINITY_DN10135_c0_g1;TRINITY_DN101433_c9_g1;TRINITY_DN103627_c1_g1;TRINITY_DN103627_c1_g2;TRINITY_DN104033_c4_g1;TRINITY_DN105657_c2_g1;TRINITY_DN106563_c1_g1;TRINITY_DN106563_c1_g2;TRINITY_DN106874_c3_g7;TRINITY_DN107286_c4_g4;TRINITY_DN108239_c1_g3;TRINITY_DN108239_c1_g5;TRINITY_DN111731_c4_g1;TRINITY_DN96752_c1_g2;TRINITY_DN97678_c1_g4
1543	GO:0097435	fibril_organization	4	0	0.37809
1544	GO:0010024	phytochromobilin_biosynthetic_process	2	1	0.3784	TRINITY_DN102220_c0_g1
1545	GO:0051202	phytochromobilin_metabolic_process	2	1	0.3784	TRINITY_DN102220_c0_g1
1546	GO:0031407	oxylipin_metabolic_process	30	6	0.38033	TRINITY_DN114804_c1_g12;TRINITY_DN114804_c1_g5;TRINITY_DN114804_c1_g9;TRINITY_DN93807_c0_g1;TRINITY_DN93807_c0_g2;TRINITY_DN98155_c0_g6
1547	GO:0006498	N-terminal_protein_lipidation	4	0	0.38082
1548	GO:0006499	N-terminal_protein_myristoylation	4	0	0.38082
1549	GO:0018008	N-terminal_peptidyl-glycine_N-myristoylation	4	0	0.38082
1550	GO:0018201	peptidyl-glycine_modification	4	0	0.38082
1551	GO:0018377	protein_myristoylation	4	0	0.38082
1552	GO:1900618	regulation_of_shoot_system_morphogenesis	1	0	0.38177
1553	GO:1901371	regulation_of_leaf_morphogenesis	1	0	0.38177
1554	GO:1905421	regulation_of_plant_organ_morphogenesis	1	0	0.38177
1555	GO:2000025	regulation_of_leaf_formation	1	0	0.38177
1556	GO:0015914	phospholipid_transport	16	0	0.38184
1557	GO:0051274	beta-glucan_biosynthetic_process	69	17	0.38192	TRINITY_DN102745_c1_g1;TRINITY_DN104608_c3_g1;TRINITY_DN104608_c3_g4;TRINITY_DN104608_c4_g1;TRINITY_DN107044_c0_g3;TRINITY_DN107160_c1_g8;TRINITY_DN107776_c2_g2;TRINITY_DN108168_c1_g2;TRINITY_DN108525_c0_g2;TRINITY_DN108762_c4_g3;TRINITY_DN109893_c4_g2;TRINITY_DN110026_c0_g1;TRINITY_DN110026_c0_g2;TRINITY_DN110026_c0_g3;TRINITY_DN114240_c7_g1;TRINITY_DN95512_c0_g1;TRINITY_DN99995_c0_g1
1558	GO:0009303	rRNA_transcription	4	0	0.38196
1559	GO:0034472	snRNA_3'-end_processing	7	0	0.38286
1560	GO:0006549	isoleucine_metabolic_process	21	2	0.38312	TRINITY_DN104196_c1_g1;TRINITY_DN107682_c1_g1
1561	GO:0009097	isoleucine_biosynthetic_process	21	2	0.38312	TRINITY_DN104196_c1_g1;TRINITY_DN107682_c1_g1
1562	GO:0006075	(1->3)-beta-D-glucan_biosynthetic_process	25	1	0.38376	TRINITY_DN108762_c4_g3
1563	GO:0006501	C-terminal_protein_lipidation	2	1	0.38411	TRINITY_DN103541_c2_g2
1564	GO:0018410	C-terminal_protein_amino_acid_modification	2	1	0.38411	TRINITY_DN103541_c2_g2
1565	GO:0009299	mRNA_transcription	2	0	0.38416
1566	GO:0048579	negative_regulation_of_long-day_photoperiodism,_flowering	2	0	0.38416
1567	GO:0090558	plant_epidermis_development	58	6	0.38557	TRINITY_DN101657_c2_g1;TRINITY_DN102139_c1_g1;TRINITY_DN105649_c2_g3;TRINITY_DN110181_c0_g3;TRINITY_DN11395_c0_g1;TRINITY_DN90998_c1_g1
1568	GO:0008300	isoprenoid_catabolic_process	5	2	0.38561	TRINITY_DN114376_c1_g2;TRINITY_DN97921_c0_g1
1569	GO:0016115	terpenoid_catabolic_process	5	2	0.38561	TRINITY_DN114376_c1_g2;TRINITY_DN97921_c0_g1
1570	GO:0000209	protein_polyubiquitination	41	0	0.38571
1571	GO:0048527	lateral_root_development	31	4	0.38598	TRINITY_DN110668_c1_g3;TRINITY_DN113952_c4_g2;TRINITY_DN89753_c0_g1;TRINITY_DN96711_c0_g1
1572	GO:0048528	post-embryonic_root_development	31	4	0.38598	TRINITY_DN110668_c1_g3;TRINITY_DN113952_c4_g2;TRINITY_DN89753_c0_g1;TRINITY_DN96711_c0_g1
1573	GO:0009657	plastid_organization	91	7	0.386	TRINITY_DN102406_c0_g2;TRINITY_DN103152_c0_g1;TRINITY_DN108665_c1_g1;TRINITY_DN110376_c2_g2;TRINITY_DN111719_c1_g1;TRINITY_DN91106_c0_g1;TRINITY_DN92131_c2_g5
1574	GO:0051604	protein_maturation	62	4	0.38603	TRINITY_DN106492_c1_g2;TRINITY_DN109957_c3_g1;TRINITY_DN111885_c1_g1;TRINITY_DN90508_c0_g1
1575	GO:0033540	fatty_acid_beta-oxidation_using_acyl-CoA_oxidase	2	0	0.3861
1576	GO:0051791	medium-chain_fatty_acid_metabolic_process	2	0	0.3861
1577	GO:0071482	cellular_response_to_light_stimulus	20	2	0.38695	TRINITY_DN114644_c1_g1;TRINITY_DN93512_c5_g1
1578	GO:0006344	maintenance_of_chromatin_silencing	1	0	0.387
1579	GO:0031062	positive_regulation_of_histone_methylation	1	0	0.387
1580	GO:0032197	transposition,_RNA-mediated	1	0	0.387
1581	GO:0044030	regulation_of_DNA_methylation	1	0	0.387
1582	GO:0051570	regulation_of_histone_H3-K9_methylation	1	0	0.387
1583	GO:0051574	positive_regulation_of_histone_H3-K9_methylation	1	0	0.387
1584	GO:0090239	regulation_of_histone_H4_acetylation	1	0	0.387
1585	GO:0090241	negative_regulation_of_histone_H4_acetylation	1	0	0.387
1586	GO:0031396	regulation_of_protein_ubiquitination	2	1	0.38716	TRINITY_DN104146_c0_g3
1587	GO:0031398	positive_regulation_of_protein_ubiquitination	2	1	0.38716	TRINITY_DN104146_c0_g3
1588	GO:0051438	regulation_of_ubiquitin-protein_transferase_activity	2	1	0.38716	TRINITY_DN104146_c0_g3
1589	GO:0051443	positive_regulation_of_ubiquitin-protein_transferase_activity	2	1	0.38716	TRINITY_DN104146_c0_g3
1590	GO:1903320	regulation_of_protein_modification_by_small_protein_conjugation_or_removal	2	1	0.38716	TRINITY_DN104146_c0_g3
1591	GO:1903322	positive_regulation_of_protein_modification_by_small_protein_conjugation_or_remo...	2	1	0.38716	TRINITY_DN104146_c0_g3
1592	GO:0001676	long-chain_fatty_acid_metabolic_process	14	3	0.3878	TRINITY_DN105539_c7_g1;TRINITY_DN114401_c0_g3;TRINITY_DN90891_c0_g1
1593	GO:0010383	cell_wall_polysaccharide_metabolic_process	78	12	0.38808	TRINITY_DN101184_c3_g1;TRINITY_DN105598_c1_g1;TRINITY_DN105792_c0_g2;TRINITY_DN108529_c0_g3;TRINITY_DN108683_c1_g1;TRINITY_DN111384_c0_g8;TRINITY_DN114625_c2_g3;TRINITY_DN71181_c0_g1;TRINITY_DN89285_c0_g1;TRINITY_DN92241_c1_g1;TRINITY_DN97343_c0_g1;TRINITY_DN98283_c2_g1
1594	GO:1901004	ubiquinone-6_metabolic_process	3	0	0.38862
1595	GO:1901006	ubiquinone-6_biosynthetic_process	3	0	0.38862
1596	GO:0071702	organic_substance_transport	751	77	0.38868	TRINITY_DN100625_c1_g1;TRINITY_DN101351_c2_g4;TRINITY_DN101351_c2_g5;TRINITY_DN101433_c9_g1;TRINITY_DN102605_c1_g1;TRINITY_DN102934_c2_g1;TRINITY_DN103347_c1_g1;TRINITY_DN104495_c0_g1;TRINITY_DN104846_c1_g5;TRINITY_DN105382_c0_g1;TRINITY_DN105656_c1_g1;TRINITY_DN105657_c2_g1;TRINITY_DN106030_c0_g1;TRINITY_DN106351_c1_g3;TRINITY_DN106874_c3_g7;TRINITY_DN108239_c1_g3;TRINITY_DN108239_c1_g5;TRINITY_…
1597	GO:0072523	purine-containing_compound_catabolic_process	15	1	0.38893	TRINITY_DN102689_c2_g2
1598	GO:0051094	positive_regulation_of_developmental_process	29	3	0.38934	TRINITY_DN88759_c0_g1;TRINITY_DN92208_c6_g1;TRINITY_DN94659_c1_g1
1599	GO:0010395	rhamnogalacturonan_I_metabolic_process	2	1	0.38949	TRINITY_DN104608_c4_g1
1600	GO:0010400	rhamnogalacturonan_I_side_chain_metabolic_process	2	1	0.38949	TRINITY_DN104608_c4_g1
1601	GO:0009743	response_to_carbohydrate	59	2	0.38952	TRINITY_DN110105_c2_g2;TRINITY_DN90166_c8_g1
1602	GO:0042822	pyridoxal_phosphate_metabolic_process	9	1	0.38955	TRINITY_DN66070_c0_g2
1603	GO:0042823	pyridoxal_phosphate_biosynthetic_process	9	1	0.38955	TRINITY_DN66070_c0_g2
1604	GO:0047484	regulation_of_response_to_osmotic_stress	2	0	0.39
1605	GO:0080050	regulation_of_seed_development	5	0	0.39013
1606	GO:0031540	regulation_of_anthocyanin_biosynthetic_process	2	0	0.39018
1607	GO:0042274	ribosomal_small_subunit_biogenesis	87	0	0.3917
1608	GO:0009696	salicylic_acid_metabolic_process	3	0	0.39189
1609	GO:0046174	polyol_catabolic_process	14	0	0.39215
1610	GO:0009647	skotomorphogenesis	4	0	0.39279
1611	GO:0009148	pyrimidine_nucleoside_triphosphate_biosynthetic_process	14	0	0.39312
1612	GO:0051275	beta-glucan_catabolic_process	34	7	0.39312	TRINITY_DN106238_c12_g1;TRINITY_DN113041_c1_g2;TRINITY_DN113041_c2_g3;TRINITY_DN113041_c2_g4;TRINITY_DN113041_c2_g7;TRINITY_DN94796_c3_g3;TRINITY_DN96824_c1_g1
1613	GO:0010569	regulation_of_double-strand_break_repair_via_homologous_recombination	3	0	0.39315
1614	GO:2000779	regulation_of_double-strand_break_repair	3	0	0.39315
1615	GO:1902626	assembly_of_large_subunit_precursor_of_preribosome	5	0	0.39364
1616	GO:1990267	response_to_transition_metal_nanoparticle	25	4	0.3942	TRINITY_DN112972_c1_g2;TRINITY_DN112987_c2_g10;TRINITY_DN75923_c0_g1;TRINITY_DN98979_c0_g3
1617	GO:0016054	organic_acid_catabolic_process	85	13	0.39486	TRINITY_DN102422_c0_g4;TRINITY_DN108426_c2_g2;TRINITY_DN108426_c2_g6;TRINITY_DN108712_c0_g1;TRINITY_DN109917_c1_g1;TRINITY_DN109917_c1_g2;TRINITY_DN110392_c1_g1;TRINITY_DN113206_c1_g2;TRINITY_DN113206_c1_g3;TRINITY_DN114376_c1_g2;TRINITY_DN89907_c0_g2;TRINITY_DN89907_c0_g3;TRINITY_DN94659_c1_g1
1618	GO:0036066	protein_O-linked_fucosylation	3	1	0.39502	TRINITY_DN106043_c0_g1
1619	GO:0044801	single-organism_membrane_fusion	52	5	0.39518	TRINITY_DN108239_c1_g3;TRINITY_DN108239_c1_g5;TRINITY_DN109957_c3_g1;TRINITY_DN111731_c4_g1;TRINITY_DN96752_c1_g2
1620	GO:0010052	guard_cell_differentiation	2	1	0.3963	TRINITY_DN105649_c2_g3
1621	GO:0000075	cell_cycle_checkpoint	11	3	0.3963	TRINITY_DN108020_c0_g4;TRINITY_DN114887_c2_g1;TRINITY_DN90063_c0_g1
1622	GO:0045930	negative_regulation_of_mitotic_cell_cycle	11	3	0.3963	TRINITY_DN108020_c0_g4;TRINITY_DN114887_c2_g1;TRINITY_DN90063_c0_g1
1623	GO:0015695	organic_cation_transport	10	3	0.39636	TRINITY_DN106030_c0_g1;TRINITY_DN90505_c0_g1;TRINITY_DN95523_c4_g1
1624	GO:0070676	intralumenal_vesicle_formation	2	1	0.39649	TRINITY_DN105657_c2_g1
1625	GO:0010020	chloroplast_fission	10	0	0.39659
1626	GO:0006591	ornithine_metabolic_process	7	2	0.39771	TRINITY_DN108426_c2_g2;TRINITY_DN108426_c2_g6
1627	GO:0080183	response_to_photooxidative_stress	1	0	0.39868
1628	GO:0006076	(1->3)-beta-D-glucan_catabolic_process	2	1	0.39921	TRINITY_DN106238_c12_g1
1629	GO:0042255	ribosome_assembly	80	0	0.39946
1630	GO:1903008	organelle_disassembly	8	2	0.40059	TRINITY_DN102178_c1_g1;TRINITY_DN103541_c2_g2
1631	GO:0042276	error-prone_translesion_synthesis	2	1	0.40063	TRINITY_DN106516_c1_g1
1632	GO:0009955	adaxial/abaxial_pattern_specification	7	2	0.40106	TRINITY_DN107627_c0_g2;TRINITY_DN108665_c1_g1
1633	GO:0000730	DNA_recombinase_assembly	6	0	0.40167
1634	GO:0042148	strand_invasion	6	0	0.40167
1635	GO:0006650	glycerophospholipid_metabolic_process	64	4	0.40215	TRINITY_DN106492_c1_g2;TRINITY_DN112949_c0_g1;TRINITY_DN113830_c7_g2;TRINITY_DN89775_c0_g1
1636	GO:0019684	photosynthesis,_light_reaction	84	5	0.40226	TRINITY_DN109684_c1_g3;TRINITY_DN79583_c0_g1;TRINITY_DN79608_c0_g1;TRINITY_DN89054_c0_g1;TRINITY_DN93782_c0_g1
1637	GO:0051131	chaperone-mediated_protein_complex_assembly	3	0	0.40227
1638	GO:0030155	regulation_of_cell_adhesion	2	0	0.40247
1639	GO:0009612	response_to_mechanical_stimulus	5	0	0.40273
1640	GO:0042335	cuticle_development	11	3	0.40343	TRINITY_DN110459_c0_g2;TRINITY_DN113206_c1_g2;TRINITY_DN95090_c0_g1
1641	GO:0050982	detection_of_mechanical_stimulus	1	0	0.40355
1642	GO:0006906	vesicle_fusion	45	4	0.40372	TRINITY_DN108239_c1_g3;TRINITY_DN108239_c1_g5;TRINITY_DN111731_c4_g1;TRINITY_DN96752_c1_g2
1643	GO:0090174	organelle_membrane_fusion	45	4	0.40372	TRINITY_DN108239_c1_g3;TRINITY_DN108239_c1_g5;TRINITY_DN111731_c4_g1;TRINITY_DN96752_c1_g2
1644	GO:0015853	adenine_transport	2	0	0.40388
1645	GO:0015854	guanine_transport	2	0	0.40388
1646	GO:0006351	transcription,_DNA-templated	1040	139	0.40426	TRINITY_DN100026_c1_g1;TRINITY_DN100026_c2_g3;TRINITY_DN100254_c0_g3;TRINITY_DN100728_c2_g4;TRINITY_DN101106_c0_g1;TRINITY_DN101905_c0_g1;TRINITY_DN102215_c3_g1;TRINITY_DN102541_c1_g2;TRINITY_DN102818_c0_g1;TRINITY_DN103156_c3_g3;TRINITY_DN103762_c0_g1;TRINITY_DN104126_c0_g1;TRINITY_DN104138_c4_g1;TRINITY_DN104160_c0_g1;TRINITY_DN104834_c0_g3;TRINITY_DN104834_c0_g5;TRINITY_DN104834_c0_g6;TRINITY_…
1647	GO:0030148	sphingolipid_biosynthetic_process	14	0	0.40511
1648	GO:0035404	histone-serine_phosphorylation	5	0	0.4053
1649	GO:0009226	nucleotide-sugar_biosynthetic_process	18	2	0.40589	TRINITY_DN91092_c4_g2;TRINITY_DN91092_c4_g3
1650	GO:0010384	cell_wall_proteoglycan_metabolic_process	1	0	0.40603
1651	GO:0010404	cell_wall_hydroxyproline-rich_glycoprotein_metabolic_process	1	0	0.40603
1652	GO:0010405	arabinogalactan_protein_metabolic_process	1	0	0.40603
1653	GO:0018258	protein_O-linked_glycosylation_via_hydroxyproline	1	0	0.40603
1654	GO:0002949	tRNA_threonylcarbamoyladenosine_modification	4	0	0.40609
1655	GO:0019748	secondary_metabolic_process	175	59	0.40695	TRINITY_DN100524_c2_g1;TRINITY_DN101083_c1_g1;TRINITY_DN101560_c0_g1;TRINITY_DN102422_c0_g4;TRINITY_DN103812_c1_g2;TRINITY_DN104052_c0_g1;TRINITY_DN104267_c1_g1;TRINITY_DN104908_c1_g1;TRINITY_DN105264_c0_g1;TRINITY_DN105360_c2_g5;TRINITY_DN106625_c1_g1;TRINITY_DN106625_c1_g5;TRINITY_DN106843_c1_g1;TRINITY_DN106843_c1_g4;TRINITY_DN108402_c1_g4;TRINITY_DN108712_c0_g1;TRINITY_DN108801_c0_g2;TRINITY_…
1656	GO:0006753	nucleoside_phosphate_metabolic_process	372	23	0.40742	TRINITY_DN101237_c1_g1;TRINITY_DN101329_c1_g3;TRINITY_DN101329_c1_g4;TRINITY_DN103957_c1_g1;TRINITY_DN105186_c4_g1;TRINITY_DN112949_c0_g1;TRINITY_DN112949_c1_g1;TRINITY_DN113048_c0_g1;TRINITY_DN113135_c4_g1;TRINITY_DN113135_c4_g2;TRINITY_DN113135_c4_g3;TRINITY_DN113135_c4_g4;TRINITY_DN113380_c1_g11;TRINITY_DN114390_c1_g2;TRINITY_DN77242_c0_g2;TRINITY_DN86068_c0_g1;TRINITY_DN92274_c0_g2;TRINITY_DN…
1657	GO:0006531	aspartate_metabolic_process	1	0	0.40791
1658	GO:0019355	nicotinamide_nucleotide_biosynthetic_process_from_aspartate	1	0	0.40791
1659	GO:0034627	'de_novo'_NAD_biosynthetic_process	1	0	0.40791
1660	GO:0034628	'de_novo'_NAD_biosynthetic_process_from_aspartate	1	0	0.40791
1661	GO:0006890	retrograde_vesicle-mediated_transport,_Golgi_to_ER	21	0	0.40821
1662	GO:0051125	regulation_of_actin_nucleation	1	0	0.40878
1663	GO:0051127	positive_regulation_of_actin_nucleation	1	0	0.40878
1664	GO:0006465	signal_peptide_processing	19	1	0.40912	TRINITY_DN90508_c0_g1
1665	GO:0030163	protein_catabolic_process	395	39	0.41	TRINITY_DN101548_c0_g3;TRINITY_DN102487_c3_g3;TRINITY_DN103293_c3_g3;TRINITY_DN103541_c2_g2;TRINITY_DN104261_c7_g3;TRINITY_DN104261_c7_g4;TRINITY_DN104901_c1_g3;TRINITY_DN104901_c1_g4;TRINITY_DN104901_c1_g5;TRINITY_DN105443_c0_g1;TRINITY_DN105443_c0_g3;TRINITY_DN105443_c0_g4;TRINITY_DN106760_c0_g1;TRINITY_DN107228_c2_g1;TRINITY_DN107239_c2_g1;TRINITY_DN108336_c1_g3;TRINITY_DN108359_c2_g3;TRINITY_…
1666	GO:0043066	negative_regulation_of_apoptotic_process	3	1	0.41071	TRINITY_DN90931_c0_g1
1667	GO:0000184	nuclear-transcribed_mRNA_catabolic_process,_nonsense-mediated_decay	9	1	0.41107	TRINITY_DN99622_c3_g2
1668	GO:0009164	nucleoside_catabolic_process	9	1	0.41235	TRINITY_DN102689_c2_g2
1669	GO:0010165	response_to_X-ray	4	0	0.41238
1670	GO:0071479	cellular_response_to_ionizing_radiation	4	0	0.41238
1671	GO:0032889	regulation_of_vacuole_fusion,_non-autophagic	1	0	0.41255
1672	GO:0044088	regulation_of_vacuole_organization	1	0	0.41255
1673	GO:0045992	negative_regulation_of_embryonic_development	1	0	0.41255
1674	GO:0051469	vesicle_fusion_with_vacuole	1	0	0.41255
1675	GO:0032543	mitochondrial_translation	22	0	0.41267
1676	GO:0030488	tRNA_methylation	19	1	0.41271	TRINITY_DN111409_c0_g1
1677	GO:0015706	nitrate_transport	12	2	0.41277	TRINITY_DN68088_c0_g1;TRINITY_DN68088_c0_g2
1678	GO:0010199	organ_boundary_specification_between_lateral_organs_and_the_meristem	1	0	0.41302
1679	GO:0080060	integument_development	2	1	0.41315	TRINITY_DN108639_c0_g1
1680	GO:1901259	chloroplast_rRNA_processing	2	1	0.41372	TRINITY_DN108665_c1_g1
1681	GO:0000451	rRNA_2'-O-methylation	3	0	0.41379
1682	GO:0000453	enzyme-directed_rRNA_2'-O-methylation	3	0	0.41379
1683	GO:0006813	potassium_ion_transport	56	9	0.41383	TRINITY_DN100327_c2_g2;TRINITY_DN102502_c5_g1;TRINITY_DN104015_c0_g1;TRINITY_DN105049_c3_g1;TRINITY_DN113860_c0_g1;TRINITY_DN92989_c1_g1;TRINITY_DN93909_c0_g2;TRINITY_DN93940_c1_g1;TRINITY_DN96965_c1_g4
1684	GO:0072488	ammonium_transmembrane_transport	13	3	0.41387	TRINITY_DN106030_c0_g1;TRINITY_DN90505_c0_g1;TRINITY_DN95523_c4_g1
1685	GO:0010628	positive_regulation_of_gene_expression	113	8	0.41412	TRINITY_DN102818_c0_g1;TRINITY_DN104834_c0_g5;TRINITY_DN104834_c0_g6;TRINITY_DN106089_c0_g1;TRINITY_DN126920_c0_g1;TRINITY_DN89616_c0_g1;TRINITY_DN90166_c8_g1;TRINITY_DN90917_c2_g5
1686	GO:0051179	localization	2185	239	0.41449	TRINITY_DN100327_c2_g2;TRINITY_DN100327_c2_g4;TRINITY_DN100573_c0_g1;TRINITY_DN100625_c1_g1;TRINITY_DN101329_c1_g3;TRINITY_DN101329_c1_g4;TRINITY_DN101351_c2_g1;TRINITY_DN101351_c2_g4;TRINITY_DN101351_c2_g5;TRINITY_DN10135_c0_g1;TRINITY_DN101433_c9_g1;TRINITY_DN101475_c1_g2;TRINITY_DN101475_c1_g4;TRINITY_DN101877_c0_g2;TRINITY_DN102132_c3_g2;TRINITY_DN102132_c3_g3;TRINITY_DN102178_c1_g1;TRINITY_D…
1687	GO:0030004	cellular_monovalent_inorganic_cation_homeostasis	27	5	0.41456	TRINITY_DN101329_c1_g4;TRINITY_DN112472_c7_g1;TRINITY_DN113135_c4_g1;TRINITY_DN113135_c4_g3;TRINITY_DN91734_c0_g1
1688	GO:0010654	apical_cell_fate_commitment	2	0	0.41559
1689	GO:0090451	cotyledon_boundary_formation	2	0	0.41559
1690	GO:0044711	single-organism_biosynthetic_process	1159	157	0.41619	TRINITY_DN100524_c2_g1;TRINITY_DN100691_c1_g2;TRINITY_DN101081_c0_g2;TRINITY_DN101083_c1_g1;TRINITY_DN101237_c1_g1;TRINITY_DN101329_c1_g3;TRINITY_DN101329_c1_g4;TRINITY_DN101408_c1_g3;TRINITY_DN101560_c0_g1;TRINITY_DN101595_c0_g1;TRINITY_DN101748_c1_g1;TRINITY_DN101748_c3_g3;TRINITY_DN101748_c3_g5;TRINITY_DN101748_c5_g1;TRINITY_DN102038_c1_g1;TRINITY_DN102406_c0_g2;TRINITY_DN102422_c0_g4;TRINITY_…
1691	GO:2000243	positive_regulation_of_reproductive_process	11	1	0.4163	TRINITY_DN92208_c6_g1
1692	GO:0015729	oxaloacetate_transport	3	0	0.41755
1693	GO:1902356	oxaloacetate(2-)_transmembrane_transport	3	0	0.41755
1694	GO:0010231	maintenance_of_seed_dormancy	4	1	0.41899	TRINITY_DN93721_c1_g4
1695	GO:0097437	maintenance_of_dormancy	4	1	0.41899	TRINITY_DN93721_c1_g4
1696	GO:0090696	post-embryonic_plant_organ_development	42	4	0.41979	TRINITY_DN110668_c1_g3;TRINITY_DN113952_c4_g2;TRINITY_DN89753_c0_g1;TRINITY_DN96711_c0_g1
1697	GO:0010273	detoxification_of_copper_ion	1	0	0.4198
1698	GO:0061687	detoxification_of_inorganic_compound	1	0	0.4198
1699	GO:0097501	stress_response_to_metal_ion	1	0	0.4198
1700	GO:1990169	stress_response_to_copper_ion	1	0	0.4198
1701	GO:0010160	formation_of_animal_organ_boundary	1	0	0.42035
1702	GO:1990542	mitochondrial_transmembrane_transport	30	1	0.42079	TRINITY_DN109957_c3_g1
1703	GO:1902128	(-)-lariciresinol_catabolic_process	2	1	0.42082	TRINITY_DN109881_c2_g2
1704	GO:1902133	(+)-secoisolariciresinol_metabolic_process	2	1	0.42082	TRINITY_DN109881_c2_g2
1705	GO:1902135	(+)-secoisolariciresinol_biosynthetic_process	2	1	0.42082	TRINITY_DN109881_c2_g2
1706	GO:0009637	response_to_blue_light	22	0	0.4213
1707	GO:0032025	response_to_cobalt_ion	1	0	0.42164
1708	GO:0007076	mitotic_chromosome_condensation	5	1	0.42226	TRINITY_DN113456_c1_g1
1709	GO:0000301	retrograde_transport,_vesicle_recycling_within_Golgi	6	0	0.42232
1710	GO:0051304	chromosome_separation	18	4	0.42286	TRINITY_DN108020_c0_g4;TRINITY_DN113456_c1_g1;TRINITY_DN114887_c2_g1;TRINITY_DN90063_c0_g1
1711	GO:0006723	cuticle_hydrocarbon_biosynthetic_process	2	1	0.42372	TRINITY_DN110459_c0_g2
1712	GO:0006885	regulation_of_pH	36	5	0.42381	TRINITY_DN101329_c1_g4;TRINITY_DN112472_c7_g1;TRINITY_DN113135_c4_g1;TRINITY_DN113135_c4_g3;TRINITY_DN91734_c0_g1
1713	GO:0016075	rRNA_catabolic_process	8	0	0.42392
1714	GO:0046686	response_to_cadmium_ion	54	6	0.42489	TRINITY_DN108665_c1_g1;TRINITY_DN110522_c0_g1;TRINITY_DN113206_c1_g2;TRINITY_DN114808_c2_g1;TRINITY_DN91354_c0_g1;TRINITY_DN98979_c0_g3
1715	GO:0080148	negative_regulation_of_response_to_water_deprivation	1	0	0.42498
1716	GO:0009821	alkaloid_biosynthetic_process	3	1	0.42518	TRINITY_DN102422_c0_g4
1717	GO:0006109	regulation_of_carbohydrate_metabolic_process	12	0	0.42547
1718	GO:0006769	nicotinamide_metabolic_process	1	0	0.4256
1719	GO:0009891	positive_regulation_of_biosynthetic_process	112	8	0.42564	TRINITY_DN102818_c0_g1;TRINITY_DN104834_c0_g5;TRINITY_DN104834_c0_g6;TRINITY_DN106089_c0_g1;TRINITY_DN126920_c0_g1;TRINITY_DN89616_c0_g1;TRINITY_DN90166_c8_g1;TRINITY_DN90917_c2_g5
1720	GO:0009309	amine_biosynthetic_process	34	5	0.42623	TRINITY_DN101748_c1_g1;TRINITY_DN101748_c3_g3;TRINITY_DN101748_c3_g5;TRINITY_DN101748_c5_g1;TRINITY_DN71120_c0_g1
1721	GO:0042401	cellular_biogenic_amine_biosynthetic_process	34	5	0.42623	TRINITY_DN101748_c1_g1;TRINITY_DN101748_c3_g3;TRINITY_DN101748_c3_g5;TRINITY_DN101748_c5_g1;TRINITY_DN71120_c0_g1
1722	GO:0006706	steroid_catabolic_process	1	0	0.42628
1723	GO:0016127	sterol_catabolic_process	1	0	0.42628
1724	GO:0034433	steroid_esterification	1	0	0.42628
1725	GO:0034434	sterol_esterification	1	0	0.42628
1726	GO:0001666	response_to_hypoxia	5	0	0.42755
1727	GO:0019751	polyol_metabolic_process	30	4	0.42811	TRINITY_DN109881_c2_g2;TRINITY_DN109881_c2_g7;TRINITY_DN112392_c3_g2;TRINITY_DN89083_c0_g1
1728	GO:1901605	alpha-amino_acid_metabolic_process	235	14	0.42828	TRINITY_DN104196_c1_g1;TRINITY_DN104402_c0_g3;TRINITY_DN105771_c3_g1;TRINITY_DN106128_c2_g1;TRINITY_DN106759_c2_g3;TRINITY_DN107682_c1_g1;TRINITY_DN107921_c0_g2;TRINITY_DN108426_c2_g2;TRINITY_DN108426_c2_g6;TRINITY_DN110392_c1_g1;TRINITY_DN113206_c1_g2;TRINITY_DN113206_c1_g3;TRINITY_DN114148_c1_g2;TRINITY_DN99330_c0_g1
1729	GO:0010629	negative_regulation_of_gene_expression	153	10	0.4283	TRINITY_DN101905_c0_g1;TRINITY_DN104138_c4_g1;TRINITY_DN104516_c0_g2;TRINITY_DN106759_c2_g3;TRINITY_DN107167_c5_g6;TRINITY_DN110423_c0_g2;TRINITY_DN124966_c0_g1;TRINITY_DN40401_c0_g1;TRINITY_DN96711_c0_g1;TRINITY_DN99152_c1_g3
1730	GO:0031081	nuclear_pore_distribution	1	0	0.42841
1731	GO:0051664	nuclear_pore_localization	1	0	0.42841
1732	GO:0051668	localization_within_membrane	1	0	0.42841
1733	GO:0015716	organic_phosphonate_transport	8	2	0.42842	TRINITY_DN110654_c2_g2;TRINITY_DN114041_c1_g2
1734	GO:0006438	valyl-tRNA_aminoacylation	5	0	0.42859
1735	GO:0018293	protein-FAD_linkage	1	0	0.42909
1736	GO:0034552	respiratory_chain_complex_II_assembly	1	0	0.42909
1737	GO:0034553	mitochondrial_respiratory_chain_complex_II_assembly	1	0	0.42909
1738	GO:0097032	mitochondrial_respiratory_chain_complex_II_biogenesis	1	0	0.42909
1739	GO:0018364	peptidyl-glutamine_methylation	2	1	0.42914	TRINITY_DN111409_c0_g1
1740	GO:0070476	rRNA_(guanine-N7)-methylation	2	1	0.42914	TRINITY_DN111409_c0_g1
1741	GO:0005985	sucrose_metabolic_process	29	5	0.42945	TRINITY_DN108726_c0_g1;TRINITY_DN110105_c2_g2;TRINITY_DN111115_c1_g1;TRINITY_DN92604_c0_g5;TRINITY_DN93249_c0_g1
1742	GO:0010286	heat_acclimation	8	2	0.42978	TRINITY_DN126920_c0_g1;TRINITY_DN97070_c0_g2
1743	GO:0030834	regulation_of_actin_filament_depolymerization	7	0	0.42984
1744	GO:1901879	regulation_of_protein_depolymerization	7	0	0.42984
1745	GO:0019432	triglyceride_biosynthetic_process	8	0	0.42993
1746	GO:0080154	regulation_of_fertilization	1	0	0.43026
1747	GO:0080155	regulation_of_double_fertilization_forming_a_zygote_and_endosperm	1	0	0.43026
1748	GO:0046185	aldehyde_catabolic_process	7	0	0.43067
1749	GO:0009846	pollen_germination	16	1	0.43161	TRINITY_DN90324_c0_g1
1750	GO:0010617	circadian_regulation_of_calcium_ion_oscillation	1	0	0.43163
1751	GO:0051480	regulation_of_cytosolic_calcium_ion_concentration	1	0	0.43163
1752	GO:0051348	negative_regulation_of_transferase_activity	4	0	0.43177
1753	GO:0031408	oxylipin_biosynthetic_process	28	6	0.432	TRINITY_DN114804_c1_g12;TRINITY_DN114804_c1_g5;TRINITY_DN114804_c1_g9;TRINITY_DN93807_c0_g1;TRINITY_DN93807_c0_g2;TRINITY_DN98155_c0_g6
1754	GO:0040011	locomotion	12	1	0.43222	TRINITY_DN90909_c0_g1
1755	GO:0043087	regulation_of_GTPase_activity	52	6	0.43235	TRINITY_DN10135_c0_g1;TRINITY_DN111731_c4_g1;TRINITY_DN93029_c0_g1;TRINITY_DN96752_c1_g2;TRINITY_DN98446_c4_g2;TRINITY_DN99375_c1_g1
1756	GO:0001522	pseudouridine_synthesis	21	0	0.43241
1757	GO:0006664	glycolipid_metabolic_process	45	6	0.43247	TRINITY_DN102644_c1_g3;TRINITY_DN110006_c1_g1;TRINITY_DN112949_c0_g1;TRINITY_DN91106_c0_g1;TRINITY_DN92737_c1_g2;TRINITY_DN92737_c1_g6
1758	GO:0007088	regulation_of_mitotic_nuclear_division	14	0	0.43271
1759	GO:0051234	establishment_of_localization	2138	234	0.43317	TRINITY_DN100327_c2_g2;TRINITY_DN100327_c2_g4;TRINITY_DN100573_c0_g1;TRINITY_DN100625_c1_g1;TRINITY_DN101329_c1_g3;TRINITY_DN101329_c1_g4;TRINITY_DN101351_c2_g1;TRINITY_DN101351_c2_g4;TRINITY_DN101351_c2_g5;TRINITY_DN10135_c0_g1;TRINITY_DN101433_c9_g1;TRINITY_DN101475_c1_g2;TRINITY_DN101475_c1_g4;TRINITY_DN101877_c0_g2;TRINITY_DN102132_c3_g2;TRINITY_DN102132_c3_g3;TRINITY_DN102502_c5_g1;TRINITY_D…
1760	GO:0031400	negative_regulation_of_protein_modification_process	5	0	0.43382
1761	GO:0010091	trichome_branching	10	1	0.43385	TRINITY_DN11395_c0_g1
1762	GO:0071241	cellular_response_to_inorganic_substance	8	1	0.43401	TRINITY_DN75923_c0_g1
1763	GO:0071248	cellular_response_to_metal_ion	8	1	0.43401	TRINITY_DN75923_c0_g1
1764	GO:0000027	ribosomal_large_subunit_assembly	36	0	0.43443
1765	GO:0006810	transport	2129	234	0.43564	TRINITY_DN100327_c2_g2;TRINITY_DN100327_c2_g4;TRINITY_DN100573_c0_g1;TRINITY_DN100625_c1_g1;TRINITY_DN101329_c1_g3;TRINITY_DN101329_c1_g4;TRINITY_DN101351_c2_g1;TRINITY_DN101351_c2_g4;TRINITY_DN101351_c2_g5;TRINITY_DN10135_c0_g1;TRINITY_DN101433_c9_g1;TRINITY_DN101475_c1_g2;TRINITY_DN101475_c1_g4;TRINITY_DN101877_c0_g2;TRINITY_DN102132_c3_g2;TRINITY_DN102132_c3_g3;TRINITY_DN102502_c5_g1;TRINITY_D…
1766	GO:0015871	choline_transport	1	0	0.4357
1767	GO:0090603	sieve_element_differentiation	1	0	0.4357
1768	GO:0006914	autophagy	33	5	0.43688	TRINITY_DN102178_c1_g1;TRINITY_DN103541_c2_g2;TRINITY_DN104033_c4_g1;TRINITY_DN114747_c1_g1;TRINITY_DN94090_c8_g2
1769	GO:0031930	mitochondria-nucleus_signaling_pathway	3	1	0.43697	TRINITY_DN102840_c2_g2
1770	GO:0002213	defense_response_to_insect	1	0	0.43701
1771	GO:0009403	toxin_biosynthetic_process	1	0	0.43701
1772	GO:0009700	indole_phytoalexin_biosynthetic_process	1	0	0.43701
1773	GO:0046217	indole_phytoalexin_metabolic_process	1	0	0.43701
1774	GO:0052314	phytoalexin_metabolic_process	1	0	0.43701
1775	GO:0052315	phytoalexin_biosynthetic_process	1	0	0.43701
1776	GO:0006546	glycine_catabolic_process	8	0	0.43751
1777	GO:0009071	serine_family_amino_acid_catabolic_process	8	0	0.43751
1778	GO:0007004	telomere_maintenance_via_telomerase	2	0	0.43796
1779	GO:0010833	telomere_maintenance_via_telomere_lengthening	2	0	0.43796
1780	GO:0010228	vegetative_to_reproductive_phase_transition_of_meristem	45	2	0.43811	TRINITY_DN107248_c0_g1;TRINITY_DN89681_c0_g1
1781	GO:0031328	positive_regulation_of_cellular_biosynthetic_process	110	8	0.43818	TRINITY_DN102818_c0_g1;TRINITY_DN104834_c0_g5;TRINITY_DN104834_c0_g6;TRINITY_DN106089_c0_g1;TRINITY_DN126920_c0_g1;TRINITY_DN89616_c0_g1;TRINITY_DN90166_c8_g1;TRINITY_DN90917_c2_g5
1782	GO:0009268	response_to_pH	3	0	0.43864
1783	GO:0010252	auxin_homeostasis	10	3	0.43905	TRINITY_DN97985_c1_g3;TRINITY_DN99067_c0_g1;TRINITY_DN99608_c0_g2
1784	GO:0034427	nuclear-transcribed_mRNA_catabolic_process,_exonucleolytic,_3'-5'	6	0	0.43916
1785	GO:0034475	U4_snRNA_3'-end_processing	6	0	0.43916
1786	GO:0051645	Golgi_localization	1	0	0.43937
1787	GO:0090436	leaf_pavement_cell_development	1	0	0.43937
1788	GO:0006490	oligosaccharide-lipid_intermediate_biosynthetic_process	3	0	0.43988
1789	GO:0007091	metaphase/anaphase_transition_of_mitotic_cell_cycle	8	0	0.44
1790	GO:0010965	regulation_of_mitotic_sister_chromatid_separation	8	0	0.44
1791	GO:0030071	regulation_of_mitotic_metaphase/anaphase_transition	8	0	0.44
1792	GO:0033045	regulation_of_sister_chromatid_segregation	8	0	0.44
1793	GO:0033047	regulation_of_mitotic_sister_chromatid_segregation	8	0	0.44
1794	GO:0044784	metaphase/anaphase_transition_of_cell_cycle	8	0	0.44
1795	GO:0051306	mitotic_sister_chromatid_separation	8	0	0.44
1796	GO:0051983	regulation_of_chromosome_segregation	8	0	0.44
1797	GO:1902099	regulation_of_metaphase/anaphase_transition_of_cell_cycle	8	0	0.44
1798	GO:0006222	UMP_biosynthetic_process	12	1	0.44016	TRINITY_DN77242_c0_g2
1799	GO:0009174	pyrimidine_ribonucleoside_monophosphate_biosynthetic_process	12	1	0.44016	TRINITY_DN77242_c0_g2
1800	GO:0046049	UMP_metabolic_process	12	1	0.44016	TRINITY_DN77242_c0_g2
1801	GO:0006633	fatty_acid_biosynthetic_process	103	15	0.44026	TRINITY_DN101081_c0_g2;TRINITY_DN104070_c0_g5;TRINITY_DN110459_c0_g2;TRINITY_DN111495_c1_g2;TRINITY_DN113206_c1_g2;TRINITY_DN114401_c0_g3;TRINITY_DN114804_c1_g1;TRINITY_DN114804_c1_g4;TRINITY_DN88230_c0_g2;TRINITY_DN90125_c0_g1;TRINITY_DN93539_c0_g1;TRINITY_DN94852_c1_g1;TRINITY_DN94950_c1_g1;TRINITY_DN95090_c0_g1;TRINITY_DN98187_c0_g1
1802	GO:0033044	regulation_of_chromosome_organization	12	0	0.44034
1803	GO:0042546	cell_wall_biogenesis	102	14	0.44068	TRINITY_DN101184_c3_g1;TRINITY_DN104608_c4_g1;TRINITY_DN108529_c0_g3;TRINITY_DN108683_c1_g1;TRINITY_DN109893_c4_g2;TRINITY_DN112220_c1_g4;TRINITY_DN114625_c2_g3;TRINITY_DN71181_c0_g1;TRINITY_DN83113_c0_g1;TRINITY_DN89285_c0_g1;TRINITY_DN92241_c1_g1;TRINITY_DN95512_c0_g1;TRINITY_DN97343_c0_g1;TRINITY_DN98283_c2_g1
1804	GO:0001789	G-protein_coupled_receptor_signaling_pathway,_coupled_to_S1P_second_messenger	1	0	0.44068
1805	GO:0034260	negative_regulation_of_GTPase_activity	1	0	0.44068
1806	GO:0010229	inflorescence_development	17	4	0.44113	TRINITY_DN110668_c1_g3;TRINITY_DN113952_c4_g2;TRINITY_DN99936_c3_g2;TRINITY_DN99936_c3_g4
1807	GO:0006101	citrate_metabolic_process	2	0	0.44119
1808	GO:0019646	aerobic_electron_transport_chain	1	0	0.44124
1809	GO:0008544	epidermis_development	2	1	0.44232	TRINITY_DN113206_c1_g2
1810	GO:0009913	epidermal_cell_differentiation	2	1	0.44232	TRINITY_DN113206_c1_g2
1811	GO:0030855	epithelial_cell_differentiation	2	1	0.44232	TRINITY_DN113206_c1_g2
1812	GO:0010589	leaf_proximal/distal_pattern_formation	1	0	0.44242
1813	GO:0048830	adventitious_root_development	1	0	0.44242
1814	GO:0048864	stem_cell_development	1	0	0.44242
1815	GO:0006435	threonyl-tRNA_aminoacylation	4	0	0.44326
1816	GO:0007100	mitotic_centrosome_separation	5	0	0.44373
1817	GO:0046602	regulation_of_mitotic_centrosome_separation	5	0	0.44373
1818	GO:0046604	positive_regulation_of_mitotic_centrosome_separation	5	0	0.44373
1819	GO:0046605	regulation_of_centrosome_cycle	5	0	0.44373
1820	GO:0046607	positive_regulation_of_centrosome_cycle	5	0	0.44373
1821	GO:0051299	centrosome_separation	5	0	0.44373
1822	GO:0070507	regulation_of_microtubule_cytoskeleton_organization	5	0	0.44373
1823	GO:0003002	regionalization	68	6	0.44624	TRINITY_DN107627_c0_g2;TRINITY_DN108665_c1_g1;TRINITY_DN110654_c2_g2;TRINITY_DN87435_c0_g1;TRINITY_DN91764_c0_g1;TRINITY_DN93763_c2_g2
1824	GO:2000034	regulation_of_seed_maturation	4	0	0.44646
1825	GO:0016444	somatic_cell_DNA_recombination	2	0	0.447
1826	GO:0045739	positive_regulation_of_DNA_repair	2	0	0.447
1827	GO:0051054	positive_regulation_of_DNA_metabolic_process	2	0	0.447
1828	GO:2001022	positive_regulation_of_response_to_DNA_damage_stimulus	2	0	0.447
1829	GO:2000031	regulation_of_salicylic_acid_mediated_signaling_pathway	5	0	0.44703
1830	GO:0042873	aldonate_transport	3	1	0.44731	TRINITY_DN71230_c0_g1
1831	GO:0009938	negative_regulation_of_gibberellic_acid_mediated_signaling_pathway	3	0	0.44784
1832	GO:0006526	arginine_biosynthetic_process	15	0	0.44824
1833	GO:0006880	intracellular_sequestering_of_iron_ion	4	1	0.44855	TRINITY_DN75923_c0_g1
1834	GO:0097577	sequestering_of_iron_ion	4	1	0.44855	TRINITY_DN75923_c0_g1
1835	GO:0000291	nuclear-transcribed_mRNA_catabolic_process,_exonucleolytic	8	0	0.44864
1836	GO:0044282	small_molecule_catabolic_process	125	16	0.44907	TRINITY_DN102422_c0_g4;TRINITY_DN108426_c2_g2;TRINITY_DN108426_c2_g6;TRINITY_DN108712_c0_g1;TRINITY_DN109881_c2_g2;TRINITY_DN109881_c2_g7;TRINITY_DN109917_c1_g1;TRINITY_DN109917_c1_g2;TRINITY_DN110392_c1_g1;TRINITY_DN113206_c1_g2;TRINITY_DN113206_c1_g3;TRINITY_DN114376_c1_g2;TRINITY_DN89083_c0_g1;TRINITY_DN89907_c0_g2;TRINITY_DN89907_c0_g3;TRINITY_DN94659_c1_g1
1837	GO:0031668	cellular_response_to_extracellular_stimulus	32	5	0.44938	TRINITY_DN103541_c2_g2;TRINITY_DN107248_c0_g1;TRINITY_DN110668_c1_g3;TRINITY_DN113952_c4_g2;TRINITY_DN90398_c0_g2
1838	GO:0071496	cellular_response_to_external_stimulus	32	5	0.44938	TRINITY_DN103541_c2_g2;TRINITY_DN107248_c0_g1;TRINITY_DN110668_c1_g3;TRINITY_DN113952_c4_g2;TRINITY_DN90398_c0_g2
1839	GO:0044712	single-organism_catabolic_process	383	48	0.44957	TRINITY_DN102422_c0_g4;TRINITY_DN102689_c2_g2;TRINITY_DN103096_c1_g1;TRINITY_DN105264_c0_g1;TRINITY_DN105598_c1_g1;TRINITY_DN105792_c0_g2;TRINITY_DN106625_c1_g1;TRINITY_DN106625_c1_g5;TRINITY_DN107228_c2_g1;TRINITY_DN108426_c2_g2;TRINITY_DN108426_c2_g6;TRINITY_DN108712_c0_g1;TRINITY_DN108829_c0_g2;TRINITY_DN109881_c2_g2;TRINITY_DN109881_c2_g7;TRINITY_DN109917_c1_g1;TRINITY_DN109917_c1_g2;TRINITY_…
1840	GO:0016103	diterpenoid_catabolic_process	2	1	0.45031	TRINITY_DN114376_c1_g2
1841	GO:0045487	gibberellin_catabolic_process	2	1	0.45031	TRINITY_DN114376_c1_g2
1842	GO:0044248	cellular_catabolic_process	773	94	0.45041	TRINITY_DN101548_c0_g3;TRINITY_DN102220_c0_g1;TRINITY_DN102422_c0_g4;TRINITY_DN102487_c3_g3;TRINITY_DN102689_c2_g2;TRINITY_DN102988_c7_g1;TRINITY_DN103293_c3_g3;TRINITY_DN103617_c1_g1;TRINITY_DN104161_c1_g1;TRINITY_DN104261_c7_g3;TRINITY_DN104261_c7_g4;TRINITY_DN104901_c1_g3;TRINITY_DN104901_c1_g4;TRINITY_DN104901_c1_g5;TRINITY_DN105264_c0_g1;TRINITY_DN105443_c0_g1;TRINITY_DN105443_c0_g3;TRINITY_…
1843	GO:0043086	negative_regulation_of_catalytic_activity	67	8	0.45075	TRINITY_DN102058_c6_g5;TRINITY_DN103158_c2_g2;TRINITY_DN103158_c2_g4;TRINITY_DN111849_c2_g1;TRINITY_DN124970_c0_g1;TRINITY_DN87955_c1_g1;TRINITY_DN96326_c1_g7;TRINITY_DN96616_c0_g1
1844	GO:0051173	positive_regulation_of_nitrogen_compound_metabolic_process	115	8	0.4511	TRINITY_DN102818_c0_g1;TRINITY_DN104834_c0_g5;TRINITY_DN104834_c0_g6;TRINITY_DN106089_c0_g1;TRINITY_DN126920_c0_g1;TRINITY_DN89616_c0_g1;TRINITY_DN90166_c8_g1;TRINITY_DN90917_c2_g5
1845	GO:0010196	nonphotochemical_quenching	3	0	0.45264
1846	GO:1990066	energy_quenching	3	0	0.45264
1847	GO:0010541	acropetal_auxin_transport	4	1	0.45272	TRINITY_DN112338_c2_g1
1848	GO:0009617	response_to_bacterium	83	6	0.45305	TRINITY_DN103118_c3_g1;TRINITY_DN104978_c1_g1;TRINITY_DN104978_c1_g5;TRINITY_DN108489_c1_g2;TRINITY_DN108665_c1_g1;TRINITY_DN91397_c1_g1
1849	GO:0042181	ketone_biosynthetic_process	17	1	0.45306	TRINITY_DN103949_c1_g3
1850	GO:1901661	quinone_metabolic_process	17	1	0.45306	TRINITY_DN103949_c1_g3
1851	GO:1901663	quinone_biosynthetic_process	17	1	0.45306	TRINITY_DN103949_c1_g3
1852	GO:1901658	glycosyl_compound_catabolic_process	12	1	0.45441	TRINITY_DN102689_c2_g2
1853	GO:0006145	purine_nucleobase_catabolic_process	6	0	0.45454
1854	GO:0016458	gene_silencing	114	7	0.45463	TRINITY_DN104516_c0_g2;TRINITY_DN106759_c2_g3;TRINITY_DN107167_c5_g6;TRINITY_DN110423_c0_g2;TRINITY_DN124966_c0_g1;TRINITY_DN40401_c0_g1;TRINITY_DN99152_c1_g3
1855	GO:0010114	response_to_red_light	13	0	0.45496
1856	GO:0010105	negative_regulation_of_ethylene-activated_signaling_pathway	6	0	0.45514
1857	GO:0070298	negative_regulation_of_phosphorelay_signal_transduction_system	6	0	0.45514
1858	GO:0072661	protein_targeting_to_plasma_membrane	1	0	0.4552
1859	GO:0072595	maintenance_of_protein_localization_in_organelle	9	2	0.45524	TRINITY_DN87435_c0_g1;TRINITY_DN94804_c0_g1
1860	GO:0009934	regulation_of_meristem_structural_organization	10	0	0.45542
1861	GO:0000480	endonucleolytic_cleavage_in_5'-ETS_of_tricistronic_rRNA_transcript_(SSU-rRNA,_5....	2	0	0.45611
1862	GO:0044403	symbiosis,_encompassing_mutualism_through_parasitism	42	0	0.45715
1863	GO:0043953	protein_transport_by_the_Tat_complex	1	0	0.45738
1864	GO:0010084	specification_of_organ_axis_polarity	2	0	0.4575
1865	GO:0090626	plant_epidermis_morphogenesis	35	3	0.45771	TRINITY_DN101657_c2_g1;TRINITY_DN105649_c2_g3;TRINITY_DN11395_c0_g1
1866	GO:0009247	glycolipid_biosynthetic_process	33	3	0.4591	TRINITY_DN110006_c1_g1;TRINITY_DN112949_c0_g1;TRINITY_DN91106_c0_g1
1867	GO:0046349	amino_sugar_biosynthetic_process	6	0	0.45927
1868	GO:0043085	positive_regulation_of_catalytic_activity	104	8	0.45968	TRINITY_DN10135_c0_g1;TRINITY_DN104146_c0_g3;TRINITY_DN111731_c4_g1;TRINITY_DN111942_c1_g2;TRINITY_DN93029_c0_g1;TRINITY_DN96752_c1_g2;TRINITY_DN98446_c4_g2;TRINITY_DN99375_c1_g1
1869	GO:0033354	chlorophyll_cycle	1	0	0.45992
1870	GO:0015713	phosphoglycerate_transport	2	1	0.46014	TRINITY_DN71230_c0_g1
1871	GO:0015717	triose_phosphate_transport	2	1	0.46014	TRINITY_DN71230_c0_g1
1872	GO:0035436	triose_phosphate_transmembrane_transport	2	1	0.46014	TRINITY_DN71230_c0_g1
1873	GO:0006121	mitochondrial_electron_transport,_succinate_to_ubiquinone	3	0	0.46165
1874	GO:0002938	tRNA_guanine_ribose_methylation	1	0	0.46189
1875	GO:0032350	regulation_of_hormone_metabolic_process	4	0	0.46274
1876	GO:0090354	regulation_of_auxin_metabolic_process	4	0	0.46274
1877	GO:0075136	response_to_host	3	0	0.4628
1878	GO:0035336	long-chain_fatty-acyl-CoA_metabolic_process	2	1	0.46383	TRINITY_DN8444_c0_g2
1879	GO:0009117	nucleotide_metabolic_process	364	22	0.46393	TRINITY_DN101329_c1_g3;TRINITY_DN101329_c1_g4;TRINITY_DN103957_c1_g1;TRINITY_DN105186_c4_g1;TRINITY_DN112949_c0_g1;TRINITY_DN112949_c1_g1;TRINITY_DN113048_c0_g1;TRINITY_DN113135_c4_g1;TRINITY_DN113135_c4_g2;TRINITY_DN113135_c4_g3;TRINITY_DN113135_c4_g4;TRINITY_DN113380_c1_g11;TRINITY_DN114390_c1_g2;TRINITY_DN77242_c0_g2;TRINITY_DN86068_c0_g1;TRINITY_DN92274_c0_g2;TRINITY_DN92390_c4_g1;TRINITY_DN9…
1880	GO:0009627	systemic_acquired_resistance	13	0	0.46442
1881	GO:0051457	maintenance_of_protein_location_in_nucleus	2	1	0.46633	TRINITY_DN87435_c0_g1
1882	GO:0090610	bundle_sheath_cell_fate_specification	2	1	0.46633	TRINITY_DN87435_c0_g1
1883	GO:0034504	protein_localization_to_nucleus	73	6	0.46648	TRINITY_DN102605_c1_g1;TRINITY_DN106351_c1_g3;TRINITY_DN113452_c1_g3;TRINITY_DN87435_c0_g1;TRINITY_DN94691_c2_g1;TRINITY_DN99483_c3_g4
1884	GO:0010103	stomatal_complex_morphogenesis	4	1	0.46713	TRINITY_DN105649_c2_g3
1885	GO:0006621	protein_retention_in_ER_lumen	5	1	0.46751	TRINITY_DN94804_c0_g1
1886	GO:0009556	microsporogenesis	10	0	0.46768
1887	GO:0006301	postreplication_repair	14	2	0.46806	TRINITY_DN102243_c1_g2;TRINITY_DN106516_c1_g1
1888	GO:0010364	regulation_of_ethylene_biosynthetic_process	6	0	0.46999
1889	GO:0031335	regulation_of_sulfur_amino_acid_metabolic_process	6	0	0.46999
1890	GO:0042762	regulation_of_sulfur_metabolic_process	6	0	0.46999
1891	GO:1900908	regulation_of_olefin_metabolic_process	6	0	0.46999
1892	GO:1900911	regulation_of_olefin_biosynthetic_process	6	0	0.46999
1893	GO:0046132	pyrimidine_ribonucleoside_biosynthetic_process	17	1	0.47014	TRINITY_DN77242_c0_g2
1894	GO:0009636	response_to_toxic_substance	147	18	0.47082	TRINITY_DN101358_c0_g1;TRINITY_DN101358_c3_g2;TRINITY_DN102843_c1_g1;TRINITY_DN102988_c7_g1;TRINITY_DN104161_c1_g1;TRINITY_DN105469_c0_g2;TRINITY_DN106083_c1_g1;TRINITY_DN106377_c0_g1;TRINITY_DN106377_c0_g3;TRINITY_DN110500_c0_g2;TRINITY_DN113140_c0_g3;TRINITY_DN113242_c2_g1;TRINITY_DN114416_c4_g1;TRINITY_DN91576_c1_g1;TRINITY_DN93512_c5_g1;TRINITY_DN95494_c1_g2;TRINITY_DN98121_c0_g2;TRINITY_DN98…
1895	GO:0010586	miRNA_metabolic_process	3	0	0.47085
1896	GO:0009960	endosperm_development	4	0	0.47096
1897	GO:0051235	maintenance_of_location	32	5	0.47107	TRINITY_DN112972_c1_g2;TRINITY_DN112987_c2_g10;TRINITY_DN75923_c0_g1;TRINITY_DN87435_c0_g1;TRINITY_DN94804_c0_g1
1898	GO:0016236	macroautophagy	12	2	0.47189	TRINITY_DN102178_c1_g1;TRINITY_DN103541_c2_g2
1899	GO:0019757	glycosinolate_metabolic_process	11	4	0.47221	TRINITY_DN104052_c0_g1;TRINITY_DN106625_c1_g1;TRINITY_DN106625_c1_g5;TRINITY_DN99369_c7_g1
1900	GO:0019760	glucosinolate_metabolic_process	11	4	0.47221	TRINITY_DN104052_c0_g1;TRINITY_DN106625_c1_g1;TRINITY_DN106625_c1_g5;TRINITY_DN99369_c7_g1
1901	GO:0006089	lactate_metabolic_process	5	0	0.47237
1902	GO:0019243	methylglyoxal_catabolic_process_to_D-lactate_via_S-lactoyl-glutathione	5	0	0.47237
1903	GO:0061727	methylglyoxal_catabolic_process_to_lactate	5	0	0.47237
1904	GO:0010927	cellular_component_assembly_involved_in_morphogenesis	18	2	0.47239	TRINITY_DN106289_c4_g1;TRINITY_DN93342_c0_g1
1905	GO:0046503	glycerolipid_catabolic_process	2	1	0.47246	TRINITY_DN89775_c0_g1
1906	GO:0055062	phosphate_ion_homeostasis	2	1	0.47246	TRINITY_DN89775_c0_g1
1907	GO:0055081	anion_homeostasis	2	1	0.47246	TRINITY_DN89775_c0_g1
1908	GO:0072506	trivalent_inorganic_anion_homeostasis	2	1	0.47246	TRINITY_DN89775_c0_g1
1909	GO:0006323	DNA_packaging	104	15	0.47301	TRINITY_DN106307_c0_g1;TRINITY_DN106307_c0_g4;TRINITY_DN107167_c5_g6;TRINITY_DN107344_c0_g1;TRINITY_DN107344_c1_g3;TRINITY_DN107344_c1_g4;TRINITY_DN107344_c1_g5;TRINITY_DN109970_c2_g1;TRINITY_DN109970_c3_g1;TRINITY_DN113380_c1_g11;TRINITY_DN113456_c1_g1;TRINITY_DN91981_c0_g1;TRINITY_DN91981_c1_g1;TRINITY_DN92390_c4_g1;TRINITY_DN98226_c0_g1
1910	GO:0006888	ER_to_Golgi_vesicle-mediated_transport	41	0	0.47323
1911	GO:0007389	pattern_specification_process	86	8	0.4733	TRINITY_DN107627_c0_g2;TRINITY_DN108665_c1_g1;TRINITY_DN110654_c2_g2;TRINITY_DN87435_c0_g1;TRINITY_DN91764_c0_g1;TRINITY_DN92586_c3_g2;TRINITY_DN93763_c2_g2;TRINITY_DN94072_c1_g3
1912	GO:0006638	neutral_lipid_metabolic_process	11	0	0.47387
1913	GO:0006661	phosphatidylinositol_biosynthetic_process	29	2	0.475	TRINITY_DN112949_c0_g1;TRINITY_DN113830_c7_g2
1914	GO:0010635	regulation_of_mitochondrial_fusion	1	0	0.4753
1915	GO:0010636	positive_regulation_of_mitochondrial_fusion	1	0	0.4753
1916	GO:0010821	regulation_of_mitochondrion_organization	1	0	0.4753
1917	GO:0010822	positive_regulation_of_mitochondrion_organization	1	0	0.4753
1918	GO:0048311	mitochondrion_distribution	1	0	0.4753
1919	GO:0048312	intracellular_distribution_of_mitochondria	1	0	0.4753
1920	GO:0051240	positive_regulation_of_multicellular_organismal_process	28	3	0.4756	TRINITY_DN88759_c0_g1;TRINITY_DN92208_c6_g1;TRINITY_DN94659_c1_g1
1921	GO:0019805	quinolinate_biosynthetic_process	1	0	0.47779
1922	GO:0046352	disaccharide_catabolic_process	3	0	0.47793
1923	GO:0009687	abscisic_acid_metabolic_process	7	2	0.4784	TRINITY_DN89907_c0_g2;TRINITY_DN89907_c0_g3
1924	GO:0001763	morphogenesis_of_a_branching_structure	3	0	0.47851
1925	GO:0010223	secondary_shoot_formation	3	0	0.47851
1926	GO:0010346	shoot_axis_formation	3	0	0.47851
1927	GO:0010239	chloroplast_mRNA_processing	3	0	0.47888
1928	GO:0060919	auxin_influx	2	1	0.47911	TRINITY_DN90998_c1_g1
1929	GO:1902609	(R)-2-hydroxy-alpha-linolenic_acid_biosynthetic_process	1	0	0.47915
1930	GO:0023051	regulation_of_signaling	104	5	0.47961	TRINITY_DN111942_c1_g2;TRINITY_DN112338_c2_g1;TRINITY_DN112648_c1_g1;TRINITY_DN90998_c1_g1;TRINITY_DN99375_c1_g1
1931	GO:0009166	nucleotide_catabolic_process	5	0	0.48025
1932	GO:0009264	deoxyribonucleotide_catabolic_process	5	0	0.48025
1933	GO:0040029	regulation_of_gene_expression,_epigenetic	103	6	0.48057	TRINITY_DN106759_c2_g3;TRINITY_DN107167_c5_g6;TRINITY_DN110423_c0_g2;TRINITY_DN124966_c0_g1;TRINITY_DN40401_c0_g1;TRINITY_DN99152_c1_g3
1934	GO:0000472	endonucleolytic_cleavage_to_generate_mature_5'-end_of_SSU-rRNA_from_(SSU-rRNA,_5...	1	0	0.48144
1935	GO:0000966	RNA_5'-end_processing	1	0	0.48144
1936	GO:0000967	rRNA_5'-end_processing	1	0	0.48144
1937	GO:0034462	small-subunit_processome_assembly	1	0	0.48144
1938	GO:0034471	ncRNA_5'-end_processing	1	0	0.48144
1939	GO:0008614	pyridoxine_metabolic_process	4	0	0.4818
1940	GO:0050790	regulation_of_catalytic_activity	255	26	0.48207	TRINITY_DN10135_c0_g1;TRINITY_DN102058_c6_g5;TRINITY_DN103158_c2_g2;TRINITY_DN103158_c2_g4;TRINITY_DN104146_c0_g3;TRINITY_DN104901_c1_g1;TRINITY_DN104901_c1_g3;TRINITY_DN104901_c1_g4;TRINITY_DN104901_c1_g5;TRINITY_DN104912_c0_g3;TRINITY_DN110781_c0_g2;TRINITY_DN111731_c4_g1;TRINITY_DN111849_c2_g1;TRINITY_DN111849_c2_g2;TRINITY_DN111942_c1_g2;TRINITY_DN124970_c0_g1;TRINITY_DN87955_c1_g1;TRINITY_DN…
1941	GO:0030397	membrane_disassembly	2	0	0.4824
1942	GO:0035672	oligopeptide_transmembrane_transport	1	0	0.48259
1943	GO:0010557	positive_regulation_of_macromolecule_biosynthetic_process	109	8	0.48262	TRINITY_DN102818_c0_g1;TRINITY_DN104834_c0_g5;TRINITY_DN104834_c0_g6;TRINITY_DN106089_c0_g1;TRINITY_DN126920_c0_g1;TRINITY_DN89616_c0_g1;TRINITY_DN90166_c8_g1;TRINITY_DN90917_c2_g5
1944	GO:0005991	trehalose_metabolic_process	10	2	0.48321	TRINITY_DN103600_c0_g2;TRINITY_DN92311_c2_g3
1945	GO:0007169	transmembrane_receptor_protein_tyrosine_kinase_signaling_pathway	10	0	0.48342
1946	GO:0007265	Ras_protein_signal_transduction	7	1	0.48367	TRINITY_DN99375_c1_g1
1947	GO:0032011	ARF_protein_signal_transduction	7	1	0.48367	TRINITY_DN99375_c1_g1
1948	GO:0032012	regulation_of_ARF_protein_signal_transduction	7	1	0.48367	TRINITY_DN99375_c1_g1
1949	GO:0046578	regulation_of_Ras_protein_signal_transduction	7	1	0.48367	TRINITY_DN99375_c1_g1
1950	GO:0051056	regulation_of_small_GTPase_mediated_signal_transduction	7	1	0.48367	TRINITY_DN99375_c1_g1
1951	GO:0044710	single-organism_metabolic_process	3623	448	0.48383	TRINITY_DN100111_c0_g4;TRINITY_DN100136_c5_g2;TRINITY_DN100158_c2_g4;TRINITY_DN100309_c3_g1;TRINITY_DN100317_c0_g2;TRINITY_DN100317_c0_g3;TRINITY_DN100341_c1_g3;TRINITY_DN100522_c1_g2;TRINITY_DN100524_c2_g1;TRINITY_DN100691_c1_g2;TRINITY_DN100843_c0_g4;TRINITY_DN100907_c1_g5;TRINITY_DN100975_c1_g4;TRINITY_DN101081_c0_g2;TRINITY_DN101083_c1_g1;TRINITY_DN101083_c1_g2;TRINITY_DN101237_c1_g1;TRINITY_…
1952	GO:0000466	maturation_of_5.8S_rRNA_from_tricistronic_rRNA_transcript_(SSU-rRNA,_5.8S_rRNA,_...	16	1	0.48454	TRINITY_DN103736_c0_g6
1953	GO:0009725	response_to_hormone	434	61	0.48515	TRINITY_DN101560_c0_g1;TRINITY_DN101702_c0_g4;TRINITY_DN102139_c1_g1;TRINITY_DN102818_c0_g1;TRINITY_DN103156_c3_g3;TRINITY_DN103175_c0_g1;TRINITY_DN103175_c0_g3;TRINITY_DN103175_c0_g4;TRINITY_DN106040_c2_g2;TRINITY_DN106625_c1_g1;TRINITY_DN106625_c1_g5;TRINITY_DN107248_c0_g1;TRINITY_DN107404_c0_g3;TRINITY_DN107404_c0_g4;TRINITY_DN107404_c0_g6;TRINITY_DN108426_c2_g6;TRINITY_DN108450_c1_g1;TRINITY_…
1954	GO:0008654	phospholipid_biosynthetic_process	66	5	0.48572	TRINITY_DN106492_c1_g2;TRINITY_DN110006_c1_g1;TRINITY_DN112392_c3_g2;TRINITY_DN112949_c0_g1;TRINITY_DN113830_c7_g2
1955	GO:0010675	regulation_of_cellular_carbohydrate_metabolic_process	11	0	0.48595
1956	GO:0043647	inositol_phosphate_metabolic_process	10	0	0.48641
1957	GO:0014070	response_to_organic_cyclic_compound	98	6	0.48657	TRINITY_DN102487_c3_g3;TRINITY_DN108426_c2_g6;TRINITY_DN111885_c1_g1;TRINITY_DN93763_c2_g2;TRINITY_DN96711_c0_g1;TRINITY_DN97070_c0_g2
1958	GO:0007031	peroxisome_organization	21	1	0.48765	TRINITY_DN108426_c2_g2
1959	GO:0009956	radial_pattern_formation	4	1	0.48812	TRINITY_DN87435_c0_g1
1960	GO:0010447	response_to_acidic_pH	1	0	0.48861
1961	GO:0035066	positive_regulation_of_histone_acetylation	5	0	0.48939
1962	GO:1901985	positive_regulation_of_protein_acetylation	5	0	0.48939
1963	GO:2000758	positive_regulation_of_peptidyl-lysine_acetylation	5	0	0.48939
1964	GO:0043094	cellular_metabolic_compound_salvage	58	5	0.4902	TRINITY_DN101595_c0_g1;TRINITY_DN104402_c0_g3;TRINITY_DN107921_c0_g2;TRINITY_DN77242_c0_g2;TRINITY_DN99330_c0_g1
1965	GO:0034755	iron_ion_transmembrane_transport	7	2	0.4903	TRINITY_DN75923_c0_g1;TRINITY_DN90813_c5_g1
1966	GO:1903509	liposaccharide_metabolic_process	46	6	0.49032	TRINITY_DN102644_c1_g3;TRINITY_DN110006_c1_g1;TRINITY_DN112949_c0_g1;TRINITY_DN91106_c0_g1;TRINITY_DN92737_c1_g2;TRINITY_DN92737_c1_g6
1967	GO:0006487	protein_N-linked_glycosylation	27	0	0.49072
1968	GO:0010071	root_meristem_specification	1	0	0.49084
1969	GO:0010078	maintenance_of_root_meristem_identity	1	0	0.49084
1970	GO:0071484	cellular_response_to_light_intensity	2	1	0.49088	TRINITY_DN93512_c5_g1
1971	GO:0071486	cellular_response_to_high_light_intensity	2	1	0.49088	TRINITY_DN93512_c5_g1
1972	GO:0000272	polysaccharide_catabolic_process	163	22	0.49139	TRINITY_DN102090_c0_g1;TRINITY_DN105598_c1_g1;TRINITY_DN105792_c0_g2;TRINITY_DN106238_c12_g1;TRINITY_DN108136_c5_g2;TRINITY_DN110871_c1_g1;TRINITY_DN110871_c1_g5;TRINITY_DN111384_c0_g8;TRINITY_DN113041_c1_g2;TRINITY_DN113041_c2_g3;TRINITY_DN113041_c2_g4;TRINITY_DN113041_c2_g7;TRINITY_DN113080_c1_g2;TRINITY_DN90843_c0_g2;TRINITY_DN90850_c0_g1;TRINITY_DN93825_c0_g5;TRINITY_DN94026_c0_g1;TRINITY_DN9…
1973	GO:0007059	chromosome_segregation	61	6	0.49153	TRINITY_DN105999_c2_g1;TRINITY_DN108020_c0_g4;TRINITY_DN113086_c1_g1;TRINITY_DN113456_c1_g1;TRINITY_DN114887_c2_g1;TRINITY_DN90063_c0_g1
1974	GO:0015802	basic_amino_acid_transport	1	0	0.49171
1975	GO:0015809	arginine_transport	1	0	0.49171
1976	GO:0017004	cytochrome_complex_assembly	27	3	0.49226	TRINITY_DN107766_c0_g6;TRINITY_DN87267_c0_g1;TRINITY_DN87267_c0_g2
1977	GO:0055086	nucleobase-containing_small_molecule_metabolic_process	430	32	0.49325	TRINITY_DN101237_c1_g1;TRINITY_DN101329_c1_g3;TRINITY_DN101329_c1_g4;TRINITY_DN101748_c1_g1;TRINITY_DN101748_c3_g3;TRINITY_DN101748_c3_g5;TRINITY_DN101748_c5_g1;TRINITY_DN102689_c2_g2;TRINITY_DN103957_c1_g1;TRINITY_DN105186_c4_g1;TRINITY_DN106759_c2_g3;TRINITY_DN108829_c0_g2;TRINITY_DN112949_c0_g1;TRINITY_DN112949_c1_g1;TRINITY_DN113048_c0_g1;TRINITY_DN113135_c4_g1;TRINITY_DN113135_c4_g2;TRINITY_…
1978	GO:0019915	lipid_storage	3	0	0.49343
1979	GO:0006833	water_transport	20	3	0.49377	TRINITY_DN104495_c0_g1;TRINITY_DN92467_c0_g1;TRINITY_DN94190_c4_g1
1980	GO:0042044	fluid_transport	20	3	0.49377	TRINITY_DN104495_c0_g1;TRINITY_DN92467_c0_g1;TRINITY_DN94190_c4_g1
1981	GO:0090056	regulation_of_chlorophyll_metabolic_process	5	0	0.49403
1982	GO:1901401	regulation_of_tetrapyrrole_metabolic_process	5	0	0.49403
1983	GO:0071166	ribonucleoprotein_complex_localization	30	0	0.4942
1984	GO:0071426	ribonucleoprotein_complex_export_from_nucleus	30	0	0.4942
1985	GO:0046467	membrane_lipid_biosynthetic_process	45	3	0.49493	TRINITY_DN110006_c1_g1;TRINITY_DN112949_c0_g1;TRINITY_DN91106_c0_g1
1986	GO:0009798	axis_specification	14	1	0.49522	TRINITY_DN107627_c0_g2
1987	GO:0031627	telomeric_loop_formation	1	0	0.49553
1988	GO:0040030	regulation_of_molecular_function,_epigenetic	1	0	0.49575
1989	GO:0045857	negative_regulation_of_molecular_function,_epigenetic	1	0	0.49575
1990	GO:0000819	sister_chromatid_segregation	34	4	0.49584	TRINITY_DN108020_c0_g4;TRINITY_DN113456_c1_g1;TRINITY_DN114887_c2_g1;TRINITY_DN90063_c0_g1
1991	GO:0006378	mRNA_polyadenylation	9	0	0.49659
1992	GO:0046434	organophosphate_catabolic_process	19	2	0.49675	TRINITY_DN103713_c3_g6;TRINITY_DN89775_c0_g1
1993	GO:0071478	cellular_response_to_radiation	24	2	0.49678	TRINITY_DN114644_c1_g1;TRINITY_DN93512_c5_g1
1994	GO:0030243	cellulose_metabolic_process	76	22	0.49751	TRINITY_DN102745_c1_g1;TRINITY_DN104608_c3_g1;TRINITY_DN104608_c3_g4;TRINITY_DN104608_c4_g1;TRINITY_DN107044_c0_g3;TRINITY_DN107160_c1_g8;TRINITY_DN107776_c2_g2;TRINITY_DN108168_c1_g2;TRINITY_DN108525_c0_g2;TRINITY_DN109893_c4_g2;TRINITY_DN110026_c0_g1;TRINITY_DN110026_c0_g2;TRINITY_DN110026_c0_g3;TRINITY_DN113041_c1_g2;TRINITY_DN113041_c2_g3;TRINITY_DN113041_c2_g4;TRINITY_DN113041_c2_g7;TRINITY_…
1995	GO:0006787	porphyrin-containing_compound_catabolic_process	15	2	0.4979	TRINITY_DN102220_c0_g1;TRINITY_DN107228_c2_g1
1996	GO:0033015	tetrapyrrole_catabolic_process	15	2	0.4979	TRINITY_DN102220_c0_g1;TRINITY_DN107228_c2_g1
1997	GO:0051187	cofactor_catabolic_process	15	2	0.4979	TRINITY_DN102220_c0_g1;TRINITY_DN107228_c2_g1
1998	GO:0006360	transcription_from_RNA_polymerase_I_promoter	12	0	0.49809
[truncated: 2,311 more rows]

## Sheet:  molecular function 
MF	GO.ID	Term	Annotated	Significant	PValue	ann.genes
1	GO:0008270	zinc_ion_binding	1868	74	5.9e-26	TRINITY_DN100095_c0_g6;TRINITY_DN100289_c1_g2;TRINITY_DN100481_c0_g5;TRINITY_DN102445_c1_g1;TRINITY_DN102745_c1_g1;TRINITY_DN103063_c6_g4;TRINITY_DN103389_c1_g1;TRINITY_DN103832_c1_g1;TRINITY_DN104160_c0_g1;TRINITY_DN104608_c3_g1;TRINITY_DN104608_c3_g4;TRINITY_DN104608_c4_g1;TRINITY_DN105081_c3_g1;TRINITY_DN105081_c3_g3;TRINITY_DN105081_c3_g5;TRINITY_DN105206_c6_g5;TRINITY_DN105217_c1_g1;TRINITY_…
2	GO:0032559	adenyl_ribonucleotide_binding	2518	216	3.7e-08	TRINITY_DN100130_c1_g1;TRINITY_DN100265_c0_g2;TRINITY_DN100420_c1_g2;TRINITY_DN100420_c1_g3;TRINITY_DN100527_c0_g1;TRINITY_DN100527_c0_g3;TRINITY_DN100527_c0_g5;TRINITY_DN100630_c1_g1;TRINITY_DN100846_c1_g4;TRINITY_DN100907_c1_g1;TRINITY_DN100907_c1_g5;TRINITY_DN100907_c1_g6;TRINITY_DN101234_c1_g3;TRINITY_DN101237_c1_g1;TRINITY_DN101329_c1_g3;TRINITY_DN101329_c1_g4;TRINITY_DN101355_c1_g2;TRINITY_…
3	GO:0005506	iron_ion_binding	339	81	2.5e-07	TRINITY_DN100522_c1_g2;TRINITY_DN100524_c2_g1;TRINITY_DN101560_c0_g1;TRINITY_DN102066_c1_g6;TRINITY_DN102475_c6_g7;TRINITY_DN103518_c2_g1;TRINITY_DN103812_c1_g2;TRINITY_DN104402_c0_g3;TRINITY_DN104908_c1_g1;TRINITY_DN104908_c1_g2;TRINITY_DN105125_c0_g2;TRINITY_DN106596_c1_g3;TRINITY_DN106843_c1_g1;TRINITY_DN106843_c1_g4;TRINITY_DN107921_c0_g2;TRINITY_DN108050_c0_g1;TRINITY_DN108186_c3_g1;TRINITY_…
4	GO:0043531	ADP_binding	309	27	2.8e-07	TRINITY_DN101234_c1_g3;TRINITY_DN104099_c0_g3;TRINITY_DN104099_c0_g5;TRINITY_DN104141_c3_g1;TRINITY_DN106256_c4_g1;TRINITY_DN106584_c1_g1;TRINITY_DN106584_c1_g3;TRINITY_DN106987_c5_g1;TRINITY_DN107149_c1_g1;TRINITY_DN107819_c1_g1;TRINITY_DN108008_c0_g4;TRINITY_DN109061_c0_g3;TRINITY_DN112423_c3_g1;TRINITY_DN113163_c1_g3;TRINITY_DN113163_c1_g5;TRINITY_DN114704_c2_g3;TRINITY_DN115102_c0_g1;TRINITY_…
5	GO:0020037	heme_binding	354	83	3.3e-07	TRINITY_DN100524_c2_g1;TRINITY_DN101560_c0_g1;TRINITY_DN102066_c1_g6;TRINITY_DN102475_c6_g7;TRINITY_DN102988_c7_g1;TRINITY_DN103518_c2_g1;TRINITY_DN103812_c1_g2;TRINITY_DN104161_c1_g1;TRINITY_DN104908_c1_g1;TRINITY_DN104908_c1_g2;TRINITY_DN105469_c0_g2;TRINITY_DN106083_c1_g1;TRINITY_DN106377_c0_g1;TRINITY_DN106377_c0_g3;TRINITY_DN106596_c1_g3;TRINITY_DN106843_c1_g1;TRINITY_DN106843_c1_g4;TRINITY_…
6	GO:0016758	transferase_activity,_transferring_hexosyl_groups	526	109	1.1e-06	TRINITY_DN100111_c0_g2;TRINITY_DN100111_c0_g4;TRINITY_DN100111_c0_g5;TRINITY_DN100111_c0_g6;TRINITY_DN100563_c1_g3;TRINITY_DN100691_c1_g2;TRINITY_DN101184_c3_g1;TRINITY_DN101779_c1_g1;TRINITY_DN102644_c1_g3;TRINITY_DN102745_c1_g1;TRINITY_DN102991_c12_g1;TRINITY_DN103798_c0_g2;TRINITY_DN104040_c0_g2;TRINITY_DN104608_c3_g1;TRINITY_DN104608_c3_g4;TRINITY_DN104608_c4_g1;TRINITY_DN105521_c0_g1;TRINITY…
7	GO:0005524	ATP_binding	1976	167	1.7e-06	TRINITY_DN100265_c0_g2;TRINITY_DN100420_c1_g2;TRINITY_DN100420_c1_g3;TRINITY_DN100527_c0_g1;TRINITY_DN100527_c0_g3;TRINITY_DN100527_c0_g5;TRINITY_DN100630_c1_g1;TRINITY_DN100907_c1_g1;TRINITY_DN100907_c1_g5;TRINITY_DN100907_c1_g6;TRINITY_DN101237_c1_g1;TRINITY_DN101329_c1_g3;TRINITY_DN101329_c1_g4;TRINITY_DN101355_c1_g2;TRINITY_DN101408_c1_g3;TRINITY_DN101475_c1_g2;TRINITY_DN101475_c1_g4;TRINITY_…
8	GO:0016709	oxidoreductase_activity,_acting_on_paired_donors,_with_incorporation_or_reductio...	108	36	2e-06	TRINITY_DN100524_c2_g1;TRINITY_DN101083_c1_g1;TRINITY_DN101083_c1_g2;TRINITY_DN101560_c0_g1;TRINITY_DN103812_c1_g2;TRINITY_DN104846_c1_g2;TRINITY_DN104908_c1_g1;TRINITY_DN104908_c1_g2;TRINITY_DN106843_c1_g1;TRINITY_DN106843_c1_g4;TRINITY_DN108402_c1_g4;TRINITY_DN108427_c0_g4;TRINITY_DN108801_c0_g2;TRINITY_DN110459_c0_g2;TRINITY_DN111312_c1_g10;TRINITY_DN111312_c1_g2;TRINITY_DN112297_c1_g2;TRINITY…
9	GO:0016760	cellulose_synthase_(UDP-forming)_activity	31	15	2e-06	TRINITY_DN102745_c1_g1;TRINITY_DN104608_c3_g1;TRINITY_DN104608_c3_g4;TRINITY_DN104608_c4_g1;TRINITY_DN107044_c0_g3;TRINITY_DN107160_c1_g8;TRINITY_DN107776_c2_g2;TRINITY_DN108168_c1_g2;TRINITY_DN108525_c0_g2;TRINITY_DN110026_c0_g1;TRINITY_DN110026_c0_g2;TRINITY_DN110026_c0_g3;TRINITY_DN114240_c7_g1;TRINITY_DN95512_c0_g1;TRINITY_DN99995_c0_g1
10	GO:0004674	protein_serine/threonine_kinase_activity	705	93	3.1e-06	TRINITY_DN100527_c0_g3;TRINITY_DN100527_c0_g5;TRINITY_DN100630_c1_g1;TRINITY_DN100907_c1_g1;TRINITY_DN100907_c1_g6;TRINITY_DN101355_c1_g2;TRINITY_DN101702_c0_g2;TRINITY_DN101702_c0_g4;TRINITY_DN101702_c0_g5;TRINITY_DN101758_c1_g2;TRINITY_DN101828_c0_g1;TRINITY_DN101974_c6_g1;TRINITY_DN102502_c5_g1;TRINITY_DN102543_c1_g3;TRINITY_DN103255_c0_g2;TRINITY_DN103796_c7_g2;TRINITY_DN103796_c7_g3;TRINITY_…
11	GO:0043168	anion_binding	523	52	3.2e-05	TRINITY_DN100130_c1_g1;TRINITY_DN100846_c1_g4;TRINITY_DN103802_c0_g2;TRINITY_DN103928_c1_g2;TRINITY_DN103928_c2_g3;TRINITY_DN104196_c1_g1;TRINITY_DN104797_c2_g7;TRINITY_DN105164_c0_g1;TRINITY_DN105164_c0_g2;TRINITY_DN105164_c0_g6;TRINITY_DN106128_c2_g1;TRINITY_DN107174_c2_g4;TRINITY_DN107682_c1_g1;TRINITY_DN108426_c2_g2;TRINITY_DN108426_c2_g6;TRINITY_DN108889_c0_g2;TRINITY_DN109396_c1_g1;TRINITY_…
12	GO:0016210	naringenin-chalcone_synthase_activity	8	7	3.6e-05	TRINITY_DN101081_c0_g3;TRINITY_DN101081_c0_g4;TRINITY_DN114346_c3_g1;TRINITY_DN114346_c3_g2;TRINITY_DN93334_c0_g1;TRINITY_DN94950_c1_g2;TRINITY_DN94950_c1_g3
13	GO:0004568	chitinase_activity	33	10	4.4e-05	TRINITY_DN103617_c1_g1;TRINITY_DN105594_c6_g3;TRINITY_DN109714_c0_g1;TRINITY_DN112464_c0_g1;TRINITY_DN112464_c0_g2;TRINITY_DN112464_c0_g3;TRINITY_DN89058_c0_g1;TRINITY_DN93121_c2_g1;TRINITY_DN96398_c0_g1;TRINITY_DN99300_c4_g3
14	GO:0009931	calcium-dependent_protein_serine/threonine_kinase_activity	27	4	5.8e-05	TRINITY_DN108450_c1_g1;TRINITY_DN112410_c0_g2;TRINITY_DN99051_c0_g1;TRINITY_DN99620_c0_g3
15	GO:0008061	chitin_binding	23	6	6.5e-05	TRINITY_DN103617_c1_g1;TRINITY_DN104978_c1_g1;TRINITY_DN104978_c1_g5;TRINITY_DN109714_c0_g1;TRINITY_DN112464_c0_g3;TRINITY_DN96398_c0_g1
16	GO:0015297	antiporter_activity	120	28	6.9e-05	TRINITY_DN100625_c1_g1;TRINITY_DN104846_c1_g5;TRINITY_DN104875_c1_g2;TRINITY_DN105053_c0_g2;TRINITY_DN108795_c2_g1;TRINITY_DN111027_c0_g7;TRINITY_DN111663_c1_g4;TRINITY_DN111663_c1_g6;TRINITY_DN112432_c0_g6;TRINITY_DN112827_c2_g1;TRINITY_DN112904_c0_g2;TRINITY_DN112987_c2_g10;TRINITY_DN113853_c1_g1;TRINITY_DN114188_c1_g3;TRINITY_DN122748_c0_g1;TRINITY_DN56941_c0_g1;TRINITY_DN71230_c0_g1;TRINITY_D…
17	GO:0004497	monooxygenase_activity	317	85	7.9e-05	TRINITY_DN100524_c2_g1;TRINITY_DN101083_c1_g1;TRINITY_DN101083_c1_g2;TRINITY_DN101560_c0_g1;TRINITY_DN101595_c0_g1;TRINITY_DN102038_c1_g1;TRINITY_DN102066_c1_g6;TRINITY_DN102475_c6_g1;TRINITY_DN102475_c6_g7;TRINITY_DN103518_c2_g1;TRINITY_DN103812_c1_g2;TRINITY_DN104846_c1_g2;TRINITY_DN104908_c1_g1;TRINITY_DN104908_c1_g2;TRINITY_DN106289_c4_g1;TRINITY_DN106596_c1_g2;TRINITY_DN106596_c1_g3;TRINITY_…
18	GO:0003824	catalytic_activity	11579	1341	0.0001	TRINITY_DN100080_c1_g2;TRINITY_DN100080_c1_g4;TRINITY_DN100111_c0_g2;TRINITY_DN100111_c0_g4;TRINITY_DN100111_c0_g5;TRINITY_DN100111_c0_g6;TRINITY_DN100130_c1_g1;TRINITY_DN100136_c5_g2;TRINITY_DN100158_c2_g4;TRINITY_DN100265_c0_g2;TRINITY_DN100273_c4_g1;TRINITY_DN100309_c3_g1;TRINITY_DN100317_c0_g2;TRINITY_DN100317_c0_g3;TRINITY_DN100341_c1_g3;TRINITY_DN100381_c2_g4;TRINITY_DN100410_c3_g2;TRINITY_…
19	GO:0004197	cysteine-type_endopeptidase_activity	26	10	0.00011	TRINITY_DN101548_c0_g3;TRINITY_DN104901_c1_g1;TRINITY_DN104901_c1_g3;TRINITY_DN104901_c1_g4;TRINITY_DN104901_c1_g5;TRINITY_DN106760_c0_g1;TRINITY_DN110512_c0_g1;TRINITY_DN111885_c1_g1;TRINITY_DN118381_c0_g1;TRINITY_DN71195_c0_g1
20	GO:0045486	naringenin_3-dioxygenase_activity	7	6	0.00015	TRINITY_DN100522_c1_g2;TRINITY_DN111183_c0_g2;TRINITY_DN114376_c1_g1;TRINITY_DN114376_c1_g2;TRINITY_DN114376_c1_g4;TRINITY_DN90697_c1_g1
21	GO:0016705	oxidoreductase_activity,_acting_on_paired_donors,_with_incorporation_or_reductio...	340	92	0.00027	TRINITY_DN100522_c1_g2;TRINITY_DN100524_c2_g1;TRINITY_DN101083_c1_g1;TRINITY_DN101083_c1_g2;TRINITY_DN101560_c0_g1;TRINITY_DN102066_c1_g6;TRINITY_DN102220_c0_g1;TRINITY_DN102475_c6_g1;TRINITY_DN102475_c6_g7;TRINITY_DN103518_c2_g1;TRINITY_DN103812_c1_g2;TRINITY_DN104846_c1_g2;TRINITY_DN104908_c1_g1;TRINITY_DN104908_c1_g2;TRINITY_DN106289_c4_g1;TRINITY_DN106596_c1_g2;TRINITY_DN106596_c1_g3;TRINITY_…
22	GO:0004683	calmodulin-dependent_protein_kinase_activity	35	6	0.00035	TRINITY_DN108450_c1_g1;TRINITY_DN112410_c0_g2;TRINITY_DN91403_c0_g3;TRINITY_DN91403_c0_g4;TRINITY_DN99051_c0_g1;TRINITY_DN99620_c0_g3
23	GO:0000166	nucleotide_binding	4052	327	0.00037	TRINITY_DN100130_c1_g1;TRINITY_DN100158_c2_g4;TRINITY_DN100265_c0_g2;TRINITY_DN100420_c1_g1;TRINITY_DN100420_c1_g2;TRINITY_DN100420_c1_g3;TRINITY_DN100527_c0_g1;TRINITY_DN100527_c0_g3;TRINITY_DN100527_c0_g5;TRINITY_DN100630_c1_g1;TRINITY_DN100846_c1_g4;TRINITY_DN100907_c1_g1;TRINITY_DN100907_c1_g5;TRINITY_DN100907_c1_g6;TRINITY_DN101190_c0_g1;TRINITY_DN101234_c1_g3;TRINITY_DN101234_c2_g1;TRINITY_…
24	GO:0032550	purine_ribonucleoside_binding	2788	236	0.0004	TRINITY_DN100130_c1_g1;TRINITY_DN100265_c0_g2;TRINITY_DN100420_c1_g2;TRINITY_DN100420_c1_g3;TRINITY_DN100527_c0_g1;TRINITY_DN100527_c0_g3;TRINITY_DN100527_c0_g5;TRINITY_DN100630_c1_g1;TRINITY_DN100846_c1_g4;TRINITY_DN100907_c1_g1;TRINITY_DN100907_c1_g5;TRINITY_DN100907_c1_g6;TRINITY_DN101234_c1_g3;TRINITY_DN101237_c1_g1;TRINITY_DN101329_c1_g3;TRINITY_DN101329_c1_g4;TRINITY_DN101355_c1_g2;TRINITY_…
25	GO:0004364	glutathione_transferase_activity	65	16	0.00052	TRINITY_DN107897_c0_g1;TRINITY_DN111495_c1_g2;TRINITY_DN111495_c1_g3;TRINITY_DN112236_c1_g2;TRINITY_DN112236_c1_g5;TRINITY_DN112236_c2_g1;TRINITY_DN112236_c2_g3;TRINITY_DN84974_c0_g1;TRINITY_DN93657_c1_g2;TRINITY_DN93657_c1_g3;TRINITY_DN93657_c1_g4;TRINITY_DN94758_c0_g1;TRINITY_DN97658_c11_g1;TRINITY_DN98752_c1_g1;TRINITY_DN98752_c1_g4;TRINITY_DN98752_c1_g5
26	GO:0004672	protein_kinase_activity	1239	165	0.00054	TRINITY_DN100130_c1_g1;TRINITY_DN100265_c0_g2;TRINITY_DN100420_c1_g1;TRINITY_DN100420_c1_g2;TRINITY_DN100420_c1_g3;TRINITY_DN100527_c0_g1;TRINITY_DN100527_c0_g3;TRINITY_DN100527_c0_g5;TRINITY_DN100630_c1_g1;TRINITY_DN100843_c0_g4;TRINITY_DN100907_c1_g1;TRINITY_DN100907_c1_g5;TRINITY_DN100907_c1_g6;TRINITY_DN101064_c0_g1;TRINITY_DN101355_c1_g2;TRINITY_DN101702_c0_g2;TRINITY_DN101702_c0_g4;TRINITY_…
27	GO:0004526	ribonuclease_P_activity	19	1	0.00064	TRINITY_DN104360_c5_g1
28	GO:0004575	sucrose_alpha-glucosidase_activity	13	4	0.00072	TRINITY_DN101993_c0_g2;TRINITY_DN113515_c1_g6;TRINITY_DN93757_c0_g1;TRINITY_DN96016_c1_g4
29	GO:0046556	alpha-L-arabinofuranosidase_activity	25	4	0.00085	TRINITY_DN105598_c1_g1;TRINITY_DN105792_c0_g2;TRINITY_DN111384_c0_g8;TRINITY_DN112851_c2_g5
30	GO:0016702	oxidoreductase_activity,_acting_on_single_donors_with_incorporation_of_molecular...	54	18	0.00104	TRINITY_DN102554_c0_g1;TRINITY_DN102554_c0_g2;TRINITY_DN104402_c0_g3;TRINITY_DN105177_c1_g1;TRINITY_DN107921_c0_g2;TRINITY_DN109336_c1_g1;TRINITY_DN114804_c1_g1;TRINITY_DN114804_c1_g12;TRINITY_DN114804_c1_g4;TRINITY_DN114804_c1_g5;TRINITY_DN114804_c1_g9;TRINITY_DN31817_c0_g1;TRINITY_DN83433_c0_g1;TRINITY_DN93807_c0_g1;TRINITY_DN93807_c0_g2;TRINITY_DN94852_c1_g1;TRINITY_DN97921_c0_g1;TRINITY_DN981…
31	GO:0033926	glycopeptide_alpha-N-acetylgalactosaminidase_activity	10	5	0.00115	TRINITY_DN101993_c0_g2;TRINITY_DN91740_c8_g1;TRINITY_DN94846_c0_g2;TRINITY_DN94846_c1_g1;TRINITY_DN98358_c0_g3
32	GO:0016722	oxidoreductase_activity,_oxidizing_metal_ions	42	15	0.0015	TRINITY_DN104660_c1_g1;TRINITY_DN104660_c1_g2;TRINITY_DN110668_c1_g3;TRINITY_DN110706_c0_g3;TRINITY_DN111528_c0_g1;TRINITY_DN111528_c0_g2;TRINITY_DN111528_c0_g4;TRINITY_DN113883_c0_g2;TRINITY_DN113952_c3_g1;TRINITY_DN113952_c4_g2;TRINITY_DN114107_c2_g4;TRINITY_DN93168_c0_g1;TRINITY_DN95102_c2_g1;TRINITY_DN96104_c1_g1;TRINITY_DN96104_c1_g2
33	GO:0016878	acid-thiol_ligase_activity	26	3	0.00178	TRINITY_DN105360_c2_g5;TRINITY_DN114401_c0_g3;TRINITY_DN94659_c1_g1
34	GO:0004602	glutathione_peroxidase_activity	12	3	0.00185	TRINITY_DN102843_c1_g1;TRINITY_DN111495_c1_g2;TRINITY_DN111495_c1_g3
35	GO:0005200	structural_constituent_of_cytoskeleton	50	8	0.00209	TRINITY_DN102139_c1_g1;TRINITY_DN105016_c1_g2;TRINITY_DN105016_c2_g6;TRINITY_DN114148_c1_g2;TRINITY_DN114581_c1_g1;TRINITY_DN91354_c0_g1;TRINITY_DN96150_c3_g2;TRINITY_DN96150_c4_g4
36	GO:0016755	transferase_activity,_transferring_amino-acyl_groups	6	1	0.00243	TRINITY_DN104165_c1_g3
37	GO:0008139	nuclear_localization_sequence_binding	37	5	0.00256	TRINITY_DN102605_c1_g1;TRINITY_DN106351_c1_g3;TRINITY_DN113452_c1_g3;TRINITY_DN94691_c2_g1;TRINITY_DN99483_c3_g4
38	GO:0004013	adenosylhomocysteinase_activity	11	1	0.00259	TRINITY_DN106759_c2_g3
39	GO:0052716	hydroquinone:oxygen_oxidoreductase_activity	19	9	0.00269	TRINITY_DN105264_c0_g1;TRINITY_DN111528_c0_g1;TRINITY_DN111528_c0_g2;TRINITY_DN111528_c0_g4;TRINITY_DN111528_c0_g5;TRINITY_DN113883_c0_g2;TRINITY_DN93873_c0_g1;TRINITY_DN96104_c1_g1;TRINITY_DN96104_c1_g2
40	GO:0032041	NAD-dependent_histone_deacetylase_activity_(H3-K14_specific)	7	0	0.00303
41	GO:0047769	arogenate_dehydratase_activity	19	9	0.00307	TRINITY_DN103802_c0_g2;TRINITY_DN115373_c8_g1;TRINITY_DN115373_c9_g1;TRINITY_DN92686_c1_g1;TRINITY_DN92744_c0_g1;TRINITY_DN92744_c0_g3;TRINITY_DN92744_c0_g5;TRINITY_DN97833_c0_g3;TRINITY_DN97833_c0_g6
42	GO:0004664	prephenate_dehydratase_activity	23	10	0.00342	TRINITY_DN103802_c0_g2;TRINITY_DN115373_c7_g1;TRINITY_DN115373_c8_g1;TRINITY_DN115373_c9_g1;TRINITY_DN92686_c1_g1;TRINITY_DN92744_c0_g1;TRINITY_DN92744_c0_g3;TRINITY_DN92744_c0_g5;TRINITY_DN97833_c0_g3;TRINITY_DN97833_c0_g6
43	GO:0004553	hydrolase_activity,_hydrolyzing_O-glycosyl_compounds	440	90	0.00375	TRINITY_DN100575_c7_g1;TRINITY_DN101184_c3_g1;TRINITY_DN101993_c0_g2;TRINITY_DN102942_c1_g1;TRINITY_DN102942_c1_g3;TRINITY_DN103096_c1_g1;TRINITY_DN103617_c1_g1;TRINITY_DN103972_c0_g1;TRINITY_DN104134_c1_g1;TRINITY_DN104267_c1_g1;TRINITY_DN105594_c6_g3;TRINITY_DN105598_c1_g1;TRINITY_DN105792_c0_g2;TRINITY_DN106238_c12_g1;TRINITY_DN106625_c0_g1;TRINITY_DN106625_c1_g1;TRINITY_DN106625_c1_g3;TRINITY…
44	GO:0004722	protein_serine/threonine_phosphatase_activity	80	17	0.00431	TRINITY_DN100989_c0_g1;TRINITY_DN101539_c0_g1;TRINITY_DN101539_c1_g3;TRINITY_DN101539_c1_g7;TRINITY_DN103191_c1_g1;TRINITY_DN103191_c1_g2;TRINITY_DN103191_c1_g4;TRINITY_DN105360_c2_g2;TRINITY_DN107157_c1_g1;TRINITY_DN109309_c0_g1;TRINITY_DN114401_c0_g3;TRINITY_DN78832_c0_g1;TRINITY_DN91388_c0_g2;TRINITY_DN93187_c0_g2;TRINITY_DN93643_c1_g2;TRINITY_DN93643_c1_g3;TRINITY_DN99208_c0_g1
45	GO:0004750	ribulose-phosphate_3-epimerase_activity	5	0	0.0044
46	GO:0003777	microtubule_motor_activity	55	7	0.00459	TRINITY_DN102938_c1_g1;TRINITY_DN103929_c1_g2;TRINITY_DN104475_c3_g1;TRINITY_DN106577_c2_g5;TRINITY_DN90518_c0_g1;TRINITY_DN98204_c4_g1;TRINITY_DN99632_c0_g2
47	GO:0008187	poly-pyrimidine_tract_binding	7	2	0.0048	TRINITY_DN89054_c0_g1;TRINITY_DN99330_c0_g1
48	GO:0052692	raffinose_alpha-galactosidase_activity	15	7	0.00486	TRINITY_DN100575_c7_g1;TRINITY_DN103096_c1_g1;TRINITY_DN104134_c1_g1;TRINITY_DN90285_c1_g1;TRINITY_DN92208_c6_g1;TRINITY_DN93194_c2_g1;TRINITY_DN93194_c2_g2
49	GO:0003871	5-methyltetrahydropteroyltriglutamate-homocysteine_S-methyltransferase_activity	10	0	0.0051
50	GO:0008092	cytoskeletal_protein_binding	127	9	0.0054	TRINITY_DN103929_c1_g2;TRINITY_DN104475_c3_g1;TRINITY_DN106577_c2_g5;TRINITY_DN109037_c3_g1;TRINITY_DN110240_c2_g4;TRINITY_DN112220_c1_g4;TRINITY_DN90505_c0_g1;TRINITY_DN96492_c0_g1;TRINITY_DN98204_c4_g1
51	GO:0010303	limit_dextrinase_activity	4	0	0.0057
52	GO:0051060	pullulanase_activity	4	0	0.0057
53	GO:0009678	hydrogen-translocating_pyrophosphatase_activity	12	0	0.00654
54	GO:0008373	sialyltransferase_activity	8	0	0.00758
55	GO:0035251	UDP-glucosyltransferase_activity	175	45	0.00763	TRINITY_DN100111_c0_g2;TRINITY_DN100111_c0_g4;TRINITY_DN100111_c0_g5;TRINITY_DN100691_c1_g2;TRINITY_DN102745_c1_g1;TRINITY_DN104040_c0_g2;TRINITY_DN104608_c3_g1;TRINITY_DN104608_c3_g4;TRINITY_DN104608_c4_g1;TRINITY_DN107044_c0_g3;TRINITY_DN107160_c1_g8;TRINITY_DN107761_c0_g3;TRINITY_DN107776_c2_g2;TRINITY_DN108168_c1_g2;TRINITY_DN108498_c0_g1;TRINITY_DN108525_c0_g2;TRINITY_DN108726_c0_g1;TRINITY_…
56	GO:0010309	acireductone_dioxygenase_[iron(II)-requiring]_activity	4	2	0.00799	TRINITY_DN104402_c0_g3;TRINITY_DN107921_c0_g2
57	GO:0005342	organic_acid_transmembrane_transporter_activity	87	22	0.00908	TRINITY_DN100625_c1_g1;TRINITY_DN104398_c0_g1;TRINITY_DN109326_c1_g3;TRINITY_DN110378_c0_g1;TRINITY_DN111579_c1_g1;TRINITY_DN111663_c1_g2;TRINITY_DN111663_c1_g4;TRINITY_DN111663_c1_g6;TRINITY_DN112827_c2_g1;TRINITY_DN70747_c0_g1;TRINITY_DN75797_c0_g1;TRINITY_DN76350_c0_g1;TRINITY_DN88386_c0_g1;TRINITY_DN89133_c0_g1;TRINITY_DN89891_c0_g1;TRINITY_DN90490_c0_g1;TRINITY_DN91555_c0_g1;TRINITY_DN93576_…
58	GO:0016405	CoA-ligase_activity	20	2	0.0095	TRINITY_DN105360_c2_g5;TRINITY_DN94659_c1_g1
59	GO:0004450	isocitrate_dehydrogenase_(NADP+)_activity	4	0	0.00988
60	GO:0004478	methionine_adenosyltransferase_activity	18	2	0.01017	TRINITY_DN105412_c4_g1;TRINITY_DN105412_c4_g3
61	GO:0047429	nucleoside-triphosphate_diphosphatase_activity	5	1	0.01019	TRINITY_DN94578_c5_g4
62	GO:0005347	ATP_transmembrane_transporter_activity	7	3	0.01026	TRINITY_DN104846_c1_g5;TRINITY_DN113853_c1_g1;TRINITY_DN92127_c0_g3
63	GO:0043424	protein_histidine_kinase_binding	11	0	0.01035
64	GO:0046914	transition_metal_ion_binding	2416	195	0.01041	TRINITY_DN100095_c0_g6;TRINITY_DN100289_c1_g2;TRINITY_DN100481_c0_g5;TRINITY_DN100522_c1_g2;TRINITY_DN100524_c2_g1;TRINITY_DN101560_c0_g1;TRINITY_DN102066_c1_g6;TRINITY_DN102445_c1_g1;TRINITY_DN102475_c6_g7;TRINITY_DN102745_c1_g1;TRINITY_DN103063_c6_g4;TRINITY_DN103389_c1_g1;TRINITY_DN103518_c2_g1;TRINITY_DN103812_c1_g2;TRINITY_DN103832_c1_g1;TRINITY_DN104160_c0_g1;TRINITY_DN104402_c0_g3;TRINITY_…
65	GO:0015238	drug_transmembrane_transporter_activity	65	15	0.01068	TRINITY_DN101475_c1_g2;TRINITY_DN105053_c0_g2;TRINITY_DN111027_c0_g7;TRINITY_DN112432_c0_g6;TRINITY_DN112904_c0_g2;TRINITY_DN114041_c1_g2;TRINITY_DN114188_c1_g3;TRINITY_DN122748_c0_g1;TRINITY_DN56941_c0_g1;TRINITY_DN90525_c0_g1;TRINITY_DN90998_c1_g1;TRINITY_DN93721_c1_g3;TRINITY_DN93721_c1_g4;TRINITY_DN94509_c2_g3;TRINITY_DN99144_c0_g2
66	GO:0046943	carboxylic_acid_transmembrane_transporter_activity	83	21	0.0112	TRINITY_DN100625_c1_g1;TRINITY_DN104398_c0_g1;TRINITY_DN109326_c1_g3;TRINITY_DN110378_c0_g1;TRINITY_DN111579_c1_g1;TRINITY_DN111663_c1_g2;TRINITY_DN111663_c1_g4;TRINITY_DN111663_c1_g6;TRINITY_DN112827_c2_g1;TRINITY_DN70747_c0_g1;TRINITY_DN75797_c0_g1;TRINITY_DN76350_c0_g1;TRINITY_DN88386_c0_g1;TRINITY_DN89133_c0_g1;TRINITY_DN90490_c0_g1;TRINITY_DN91555_c0_g1;TRINITY_DN93576_c0_g1;TRINITY_DN94412_…
67	GO:0004014	adenosylmethionine_decarboxylase_activity	7	4	0.01124	TRINITY_DN101748_c1_g1;TRINITY_DN101748_c3_g3;TRINITY_DN101748_c3_g5;TRINITY_DN101748_c5_g1
68	GO:0004794	L-threonine_ammonia-lyase_activity	5	2	0.01126	TRINITY_DN104196_c1_g1;TRINITY_DN107682_c1_g1
69	GO:0003993	acid_phosphatase_activity	40	9	0.01129	TRINITY_DN100509_c0_g2;TRINITY_DN104265_c1_g1;TRINITY_DN104265_c1_g2;TRINITY_DN108412_c1_g2;TRINITY_DN90324_c0_g1;TRINITY_DN91674_c0_g1;TRINITY_DN95489_c0_g1;TRINITY_DN99232_c1_g3;TRINITY_DN99232_c1_g5
70	GO:0016762	xyloglucan:xyloglucosyl_transferase_activity	36	12	0.01181	TRINITY_DN101184_c3_g1;TRINITY_DN108379_c0_g2;TRINITY_DN108529_c0_g3;TRINITY_DN108683_c1_g1;TRINITY_DN108683_c1_g2;TRINITY_DN110876_c0_g1;TRINITY_DN114625_c2_g3;TRINITY_DN71181_c0_g1;TRINITY_DN89285_c0_g1;TRINITY_DN92241_c1_g1;TRINITY_DN97343_c0_g1;TRINITY_DN98283_c2_g1
71	GO:0015171	amino_acid_transmembrane_transporter_activity	72	19	0.01194	TRINITY_DN100625_c1_g1;TRINITY_DN104398_c0_g1;TRINITY_DN109326_c1_g3;TRINITY_DN110378_c0_g1;TRINITY_DN111579_c1_g1;TRINITY_DN111663_c1_g2;TRINITY_DN111663_c1_g4;TRINITY_DN111663_c1_g6;TRINITY_DN112827_c2_g1;TRINITY_DN70747_c0_g1;TRINITY_DN75797_c0_g1;TRINITY_DN76350_c0_g1;TRINITY_DN90490_c0_g1;TRINITY_DN91555_c0_g1;TRINITY_DN93576_c0_g1;TRINITY_DN94412_c0_g1;TRINITY_DN96657_c0_g1;TRINITY_DN98597_…
72	GO:0004747	ribokinase_activity	13	1	0.01216	TRINITY_DN103818_c0_g2
73	GO:0016841	ammonia-lyase_activity	14	6	0.01222	TRINITY_DN102422_c0_g4;TRINITY_DN104196_c1_g1;TRINITY_DN107682_c1_g1;TRINITY_DN108712_c0_g1;TRINITY_DN109917_c1_g1;TRINITY_DN109917_c1_g2
74	GO:0008641	small_protein_activating_enzyme_activity	40	3	0.01308	TRINITY_DN103541_c2_g2;TRINITY_DN114790_c1_g2;TRINITY_DN91826_c2_g2
75	GO:0009044	xylan_1,4-beta-xylosidase_activity	21	3	0.01328	TRINITY_DN105598_c1_g1;TRINITY_DN105792_c0_g2;TRINITY_DN111384_c0_g8
76	GO:0097599	xylanase_activity	21	3	0.01328	TRINITY_DN105598_c1_g1;TRINITY_DN105792_c0_g2;TRINITY_DN111384_c0_g8
77	GO:0008017	microtubule_binding	60	6	0.01362	TRINITY_DN103929_c1_g2;TRINITY_DN104475_c3_g1;TRINITY_DN106577_c2_g5;TRINITY_DN110240_c2_g4;TRINITY_DN112220_c1_g4;TRINITY_DN98204_c4_g1
78	GO:0004630	phospholipase_D_activity	6	0	0.01364
79	GO:0070290	N-acylphosphatidylethanolamine-specific_phospholipase_D_activity	6	0	0.01364
80	GO:0005471	ATP:ADP_antiporter_activity	6	3	0.01396	TRINITY_DN104846_c1_g5;TRINITY_DN113853_c1_g1;TRINITY_DN92127_c0_g3
81	GO:0015217	ADP_transmembrane_transporter_activity	6	3	0.01396	TRINITY_DN104846_c1_g5;TRINITY_DN113853_c1_g1;TRINITY_DN92127_c0_g3
82	GO:0004075	biotin_carboxylase_activity	5	0	0.01538
83	GO:0050589	leucocyanidin_oxygenase_activity	4	3	0.0156	TRINITY_DN112673_c0_g1;TRINITY_DN112673_c0_g2;TRINITY_DN112673_c0_g6
84	GO:0016847	1-aminocyclopropane-1-carboxylate_synthase_activity	6	2	0.01595	TRINITY_DN105164_c0_g2;TRINITY_DN105164_c0_g6
85	GO:0005092	GDP-dissociation_inhibitor_activity	7	0	0.01607
86	GO:0090484	drug_transporter_activity	66	15	0.01648	TRINITY_DN101475_c1_g2;TRINITY_DN105053_c0_g2;TRINITY_DN111027_c0_g7;TRINITY_DN112432_c0_g6;TRINITY_DN112904_c0_g2;TRINITY_DN114041_c1_g2;TRINITY_DN114188_c1_g3;TRINITY_DN122748_c0_g1;TRINITY_DN56941_c0_g1;TRINITY_DN90525_c0_g1;TRINITY_DN90998_c1_g1;TRINITY_DN93721_c1_g3;TRINITY_DN93721_c1_g4;TRINITY_DN94509_c2_g3;TRINITY_DN99144_c0_g2
87	GO:0060589	nucleoside-triphosphatase_regulator_activity	43	3	0.01649	TRINITY_DN111731_c4_g1;TRINITY_DN96752_c1_g2;TRINITY_DN98446_c4_g2
88	GO:0045548	phenylalanine_ammonia-lyase_activity	7	4	0.01701	TRINITY_DN102422_c0_g4;TRINITY_DN108712_c0_g1;TRINITY_DN109917_c1_g1;TRINITY_DN109917_c1_g2
89	GO:0046564	oxalate_decarboxylase_activity	9	5	0.01757	TRINITY_DN13100_c0_g1;TRINITY_DN90268_c1_g3;TRINITY_DN91520_c0_g1;TRINITY_DN91520_c0_g2;TRINITY_DN97040_c4_g1
90	GO:0016837	carbon-oxygen_lyase_activity,_acting_on_polysaccharides	22	8	0.01776	TRINITY_DN102090_c0_g1;TRINITY_DN102090_c0_g3;TRINITY_DN110871_c1_g1;TRINITY_DN110871_c1_g5;TRINITY_DN113080_c1_g2;TRINITY_DN90843_c0_g2;TRINITY_DN94026_c0_g1;TRINITY_DN94026_c0_g3
91	GO:0030570	pectate_lyase_activity	22	8	0.01776	TRINITY_DN102090_c0_g1;TRINITY_DN102090_c0_g3;TRINITY_DN110871_c1_g1;TRINITY_DN110871_c1_g5;TRINITY_DN113080_c1_g2;TRINITY_DN90843_c0_g2;TRINITY_DN94026_c0_g1;TRINITY_DN94026_c0_g3
92	GO:0046027	phospholipid:diacylglycerol_acyltransferase_activity	3	0	0.01789
93	GO:0042162	telomeric_DNA_binding	6	1	0.01803	TRINITY_DN87561_c0_g1
94	GO:0004702	receptor_signaling_protein_serine/threonine_kinase_activity	82	5	0.01808	TRINITY_DN110510_c2_g1;TRINITY_DN111942_c1_g2;TRINITY_DN112735_c0_g2;TRINITY_DN112847_c2_g2;TRINITY_DN92303_c3_g2
95	GO:0005057	receptor_signaling_protein_activity	82	5	0.01808	TRINITY_DN110510_c2_g1;TRINITY_DN111942_c1_g2;TRINITY_DN112735_c0_g2;TRINITY_DN112847_c2_g2;TRINITY_DN92303_c3_g2
96	GO:0003987	acetate-CoA_ligase_activity	7	1	0.01829	TRINITY_DN94659_c1_g1
97	GO:0030695	GTPase_regulator_activity	37	3	0.01885	TRINITY_DN111731_c4_g1;TRINITY_DN96752_c1_g2;TRINITY_DN98446_c4_g2
98	GO:0008234	cysteine-type_peptidase_activity	79	21	0.01927	TRINITY_DN101548_c0_g1;TRINITY_DN101548_c0_g2;TRINITY_DN101548_c0_g3;TRINITY_DN103278_c1_g1;TRINITY_DN103293_c3_g3;TRINITY_DN104901_c1_g1;TRINITY_DN104901_c1_g3;TRINITY_DN104901_c1_g4;TRINITY_DN104901_c1_g5;TRINITY_DN106760_c0_g1;TRINITY_DN107689_c0_g1;TRINITY_DN107689_c0_g6;TRINITY_DN107757_c3_g2;TRINITY_DN110512_c0_g1;TRINITY_DN110512_c0_g3;TRINITY_DN111885_c1_g1;TRINITY_DN114539_c1_g6;TRINITY_…
99	GO:0051015	actin_filament_binding	13	2	0.01977	TRINITY_DN109037_c3_g1;TRINITY_DN96492_c0_g1
100	GO:0001071	nucleic_acid_binding_transcription_factor_activity	319	52	0.02001	TRINITY_DN101106_c0_g1;TRINITY_DN102215_c3_g1;TRINITY_DN102541_c1_g2;TRINITY_DN105044_c2_g1;TRINITY_DN106089_c0_g1;TRINITY_DN106135_c2_g3;TRINITY_DN106135_c2_g4;TRINITY_DN106135_c4_g1;TRINITY_DN106516_c1_g1;TRINITY_DN107229_c2_g2;TRINITY_DN107721_c0_g2;TRINITY_DN108582_c0_g4;TRINITY_DN108639_c0_g1;TRINITY_DN109462_c0_g3;TRINITY_DN110181_c0_g3;TRINITY_DN11395_c0_g1;TRINITY_DN115161_c0_g2;TRINITY_D…
101	GO:0003700	transcription_factor_activity,_sequence-specific_DNA_binding	319	52	0.02001	TRINITY_DN101106_c0_g1;TRINITY_DN102215_c3_g1;TRINITY_DN102541_c1_g2;TRINITY_DN105044_c2_g1;TRINITY_DN106089_c0_g1;TRINITY_DN106135_c2_g3;TRINITY_DN106135_c2_g4;TRINITY_DN106135_c4_g1;TRINITY_DN106516_c1_g1;TRINITY_DN107229_c2_g2;TRINITY_DN107721_c0_g2;TRINITY_DN108582_c0_g4;TRINITY_DN108639_c0_g1;TRINITY_DN109462_c0_g3;TRINITY_DN110181_c0_g3;TRINITY_DN11395_c0_g1;TRINITY_DN115161_c0_g2;TRINITY_D…
102	GO:0000994	RNA_polymerase_III_core_binding	2	2	0.02017	TRINITY_DN101905_c0_g1;TRINITY_DN104138_c4_g1
103	GO:0015078	hydrogen_ion_transmembrane_transporter_activity	134	13	0.02018	TRINITY_DN101329_c1_g3;TRINITY_DN101329_c1_g4;TRINITY_DN112987_c2_g10;TRINITY_DN113048_c0_g1;TRINITY_DN113135_c4_g1;TRINITY_DN113135_c4_g2;TRINITY_DN113135_c4_g3;TRINITY_DN113135_c4_g4;TRINITY_DN86068_c0_g1;TRINITY_DN90340_c0_g1;TRINITY_DN93721_c1_g3;TRINITY_DN93721_c1_g4;TRINITY_DN94413_c3_g3
104	GO:0004340	glucokinase_activity	5	0	0.02046
105	GO:0019158	mannokinase_activity	5	0	0.02046
106	GO:0015036	disulfide_oxidoreductase_activity	64	9	0.02097	TRINITY_DN100341_c1_g3;TRINITY_DN102991_c12_g1;TRINITY_DN111141_c0_g2;TRINITY_DN47907_c0_g1;TRINITY_DN88514_c0_g1;TRINITY_DN90759_c3_g1;TRINITY_DN94045_c8_g1;TRINITY_DN97974_c1_g1;TRINITY_DN97974_c1_g3
107	GO:0016679	oxidoreductase_activity,_acting_on_diphenols_and_related_substances_as_donors	50	16	0.02151	TRINITY_DN102840_c2_g2;TRINITY_DN105264_c0_g1;TRINITY_DN109650_c1_g1;TRINITY_DN109650_c1_g2;TRINITY_DN110668_c1_g3;TRINITY_DN111528_c0_g1;TRINITY_DN111528_c0_g2;TRINITY_DN111528_c0_g4;TRINITY_DN111528_c0_g5;TRINITY_DN113883_c0_g2;TRINITY_DN113952_c4_g2;TRINITY_DN114107_c2_g4;TRINITY_DN78393_c0_g1;TRINITY_DN93873_c0_g1;TRINITY_DN96104_c1_g1;TRINITY_DN96104_c1_g2
108	GO:0042623	ATPase_activity,_coupled	575	48	0.02178	TRINITY_DN101329_c1_g3;TRINITY_DN101329_c1_g4;TRINITY_DN101475_c1_g2;TRINITY_DN101475_c1_g4;TRINITY_DN101877_c0_g2;TRINITY_DN103667_c0_g1;TRINITY_DN103713_c3_g6;TRINITY_DN105656_c1_g1;TRINITY_DN105999_c2_g1;TRINITY_DN106699_c0_g1;TRINITY_DN107288_c1_g5;TRINITY_DN108020_c0_g4;TRINITY_DN108199_c0_g1;TRINITY_DN108205_c1_g1;TRINITY_DN108270_c3_g10;TRINITY_DN109249_c2_g2;TRINITY_DN109957_c3_g1;TRINITY…
109	GO:0016887	ATPase_activity	707	57	0.02188	TRINITY_DN101329_c1_g3;TRINITY_DN101329_c1_g4;TRINITY_DN101475_c1_g2;TRINITY_DN101475_c1_g4;TRINITY_DN101877_c0_g2;TRINITY_DN102938_c1_g1;TRINITY_DN103667_c0_g1;TRINITY_DN103713_c3_g6;TRINITY_DN103929_c1_g2;TRINITY_DN105656_c1_g1;TRINITY_DN105999_c2_g1;TRINITY_DN106577_c2_g5;TRINITY_DN106699_c0_g1;TRINITY_DN107288_c1_g5;TRINITY_DN107805_c2_g1;TRINITY_DN108020_c0_g4;TRINITY_DN108199_c0_g1;TRINITY_…
110	GO:0019825	oxygen_binding	15	5	0.0219	TRINITY_DN108801_c0_g2;TRINITY_DN86277_c0_g1;TRINITY_DN88993_c0_g1;TRINITY_DN89907_c0_g2;TRINITY_DN89907_c0_g3
111	GO:0004587	ornithine-oxo-acid_transaminase_activity	2	2	0.02255	TRINITY_DN108426_c2_g2;TRINITY_DN108426_c2_g6
112	GO:0004707	MAP_kinase_activity	16	0	0.0238
113	GO:0015179	L-amino_acid_transmembrane_transporter_activity	26	9	0.02413	TRINITY_DN100625_c1_g1;TRINITY_DN104398_c0_g1;TRINITY_DN109326_c1_g3;TRINITY_DN111663_c1_g4;TRINITY_DN111663_c1_g6;TRINITY_DN112827_c2_g1;TRINITY_DN91555_c0_g1;TRINITY_DN93576_c0_g1;TRINITY_DN98597_c2_g1
114	GO:0008705	methionine_synthase_activity	7	0	0.02485
115	GO:0042084	5-methyltetrahydrofolate-dependent_methyltransferase_activity	7	0	0.02485
116	GO:0016298	lipase_activity	63	9	0.02653	TRINITY_DN100975_c1_g4;TRINITY_DN107157_c1_g1;TRINITY_DN108991_c0_g4;TRINITY_DN110529_c0_g1;TRINITY_DN112210_c2_g5;TRINITY_DN112210_c2_g9;TRINITY_DN90420_c0_g1;TRINITY_DN93502_c0_g2;TRINITY_DN98973_c0_g2
117	GO:0004645	phosphorylase_activity	9	2	0.02695	TRINITY_DN110553_c1_g5;TRINITY_DN111894_c1_g2
118	GO:0008398	sterol_14-demethylase_activity	3	0	0.02724
119	GO:0017056	structural_constituent_of_nuclear_pore	16	0	0.02739
120	GO:0016168	chlorophyll_binding	38	3	0.02748	TRINITY_DN109684_c1_g3;TRINITY_DN79583_c0_g1;TRINITY_DN79608_c0_g1
121	GO:0005337	nucleoside_transmembrane_transporter_activity	14	4	0.02783	TRINITY_DN104846_c1_g5;TRINITY_DN113853_c1_g1;TRINITY_DN91274_c3_g2;TRINITY_DN92127_c0_g3
122	GO:0004618	phosphoglycerate_kinase_activity	8	2	0.02891	TRINITY_DN112949_c0_g1;TRINITY_DN112949_c1_g1
123	GO:0008296	3'-5'-exodeoxyribonuclease_activity	4	0	0.02904
124	GO:0004871	signal_transducer_activity	191	14	0.02925	TRINITY_DN100843_c0_g4;TRINITY_DN104146_c0_g3;TRINITY_DN104969_c1_g1;TRINITY_DN108665_c1_g1;TRINITY_DN110510_c2_g1;TRINITY_DN111942_c1_g2;TRINITY_DN112538_c3_g1;TRINITY_DN112735_c0_g2;TRINITY_DN112847_c2_g2;TRINITY_DN114644_c1_g1;TRINITY_DN89565_c0_g2;TRINITY_DN89753_c0_g1;TRINITY_DN92303_c3_g2;TRINITY_DN98858_c0_g5
125	GO:0008479	queuine_tRNA-ribosyltransferase_activity	3	0	0.02928
126	GO:0015116	sulfate_transmembrane_transporter_activity	7	0	0.02943
127	GO:0016621	cinnamoyl-CoA_reductase_activity	4	3	0.02982	TRINITY_DN102165_c1_g2;TRINITY_DN86329_c0_g1;TRINITY_DN98999_c0_g1
128	GO:0000295	adenine_nucleotide_transmembrane_transporter_activity	12	3	0.03044	TRINITY_DN104846_c1_g5;TRINITY_DN113853_c1_g1;TRINITY_DN92127_c0_g3
129	GO:0005346	purine_ribonucleotide_transmembrane_transporter_activity	12	3	0.03044	TRINITY_DN104846_c1_g5;TRINITY_DN113853_c1_g1;TRINITY_DN92127_c0_g3
130	GO:0015211	purine_nucleoside_transmembrane_transporter_activity	12	3	0.03044	TRINITY_DN104846_c1_g5;TRINITY_DN113853_c1_g1;TRINITY_DN92127_c0_g3
131	GO:0015215	nucleotide_transmembrane_transporter_activity	12	3	0.03044	TRINITY_DN104846_c1_g5;TRINITY_DN113853_c1_g1;TRINITY_DN92127_c0_g3
132	GO:0015216	purine_nucleotide_transmembrane_transporter_activity	12	3	0.03044	TRINITY_DN104846_c1_g5;TRINITY_DN113853_c1_g1;TRINITY_DN92127_c0_g3
133	GO:0008553	hydrogen-exporting_ATPase_activity,_phosphorylative_mechanism	23	8	0.03153	TRINITY_DN101329_c1_g3;TRINITY_DN101329_c1_g4;TRINITY_DN113048_c0_g1;TRINITY_DN113135_c4_g1;TRINITY_DN113135_c4_g2;TRINITY_DN113135_c4_g3;TRINITY_DN113135_c4_g4;TRINITY_DN94413_c3_g3
134	GO:0042349	guiding_stereospecific_synthesis_activity	2	2	0.03209	TRINITY_DN110781_c0_g2;TRINITY_DN93997_c1_g1
135	GO:0030385	ferredoxin:thioredoxin_reductase_activity	2	2	0.03334	TRINITY_DN111357_c0_g2;TRINITY_DN95534_c3_g1
136	GO:0046933	proton-transporting_ATP_synthase_activity,_rotational_mechanism	24	1	0.03463	TRINITY_DN86068_c0_g1
137	GO:0043130	ubiquitin_binding	15	0	0.03478
138	GO:0008408	3'-5'_exonuclease_activity	32	0	0.03506
139	GO:0008378	galactosyltransferase_activity	30	6	0.03514	TRINITY_DN107284_c1_g4;TRINITY_DN112525_c1_g6;TRINITY_DN113594_c3_g2;TRINITY_DN113722_c0_g4;TRINITY_DN91106_c0_g1;TRINITY_DN96345_c0_g1
140	GO:0008446	GDP-mannose_4,6-dehydratase_activity	2	2	0.03517	TRINITY_DN98275_c0_g2;TRINITY_DN98275_c0_g3
141	GO:0080048	GDP-D-glucose_phosphorylase_activity	6	2	0.03528	TRINITY_DN110553_c1_g5;TRINITY_DN111894_c1_g2
142	GO:0090599	alpha-glucosidase_activity	15	6	0.03583	TRINITY_DN101993_c0_g2;TRINITY_DN113515_c1_g6;TRINITY_DN93757_c0_g1;TRINITY_DN96016_c1_g4;TRINITY_DN99091_c4_g1;TRINITY_DN99091_c4_g3
143	GO:0004558	alpha-1,4-glucosidase_activity	2	2	0.03586	TRINITY_DN99091_c4_g1;TRINITY_DN99091_c4_g3
144	GO:0032450	maltose_alpha-glucosidase_activity	2	2	0.03586	TRINITY_DN99091_c4_g1;TRINITY_DN99091_c4_g3
145	GO:0050269	coniferyl-aldehyde_dehydrogenase_activity	2	2	0.03616	TRINITY_DN93623_c12_g1;TRINITY_DN99454_c2_g5
146	GO:0015035	protein_disulfide_oxidoreductase_activity	61	9	0.03633	TRINITY_DN100341_c1_g3;TRINITY_DN102991_c12_g1;TRINITY_DN111141_c0_g2;TRINITY_DN47907_c0_g1;TRINITY_DN88514_c0_g1;TRINITY_DN90759_c3_g1;TRINITY_DN94045_c8_g1;TRINITY_DN97974_c1_g1;TRINITY_DN97974_c1_g3
147	GO:0003918	DNA_topoisomerase_type_II_(ATP-hydrolyzing)_activity	20	5	0.03675	TRINITY_DN105999_c2_g1;TRINITY_DN108020_c0_g4;TRINITY_DN114887_c2_g1;TRINITY_DN90063_c0_g1;TRINITY_DN90063_c0_g2
148	GO:0061505	DNA_topoisomerase_II_activity	20	5	0.03675	TRINITY_DN105999_c2_g1;TRINITY_DN108020_c0_g4;TRINITY_DN114887_c2_g1;TRINITY_DN90063_c0_g1;TRINITY_DN90063_c0_g2
149	GO:0047262	polygalacturonate_4-alpha-galacturonosyltransferase_activity	15	1	0.03724	TRINITY_DN98691_c0_g1
150	GO:0008460	dTDP-glucose_4,6-dehydratase_activity	6	0	0.03758
151	GO:0047268	galactinol-raffinose_galactosyltransferase_activity	4	1	0.03784	TRINITY_DN113594_c3_g2
152	GO:0004563	beta-N-acetylhexosaminidase_activity	2	1	0.03825	TRINITY_DN90250_c1_g1
153	GO:0015929	hexosaminidase_activity	2	1	0.03825	TRINITY_DN90250_c1_g1
154	GO:0008428	ribonuclease_inhibitor_activity	2	1	0.03838	TRINITY_DN124970_c0_g1
155	GO:0047443	4-hydroxy-4-methyl-2-oxoglutarate_aldolase_activity	2	1	0.03838	TRINITY_DN124970_c0_g1
156	GO:0016410	N-acyltransferase_activity	62	4	0.03853	TRINITY_DN104160_c0_g1;TRINITY_DN108763_c1_g1;TRINITY_DN89809_c0_g1;TRINITY_DN99787_c0_g2
157	GO:0015174	basic_amino_acid_transmembrane_transporter_activity	9	2	0.03857	TRINITY_DN111663_c1_g4;TRINITY_DN111663_c1_g6
158	GO:1901677	phosphate_transmembrane_transporter_activity	34	5	0.03868	TRINITY_DN104846_c1_g5;TRINITY_DN110654_c2_g2;TRINITY_DN113853_c1_g1;TRINITY_DN114041_c1_g2;TRINITY_DN92127_c0_g3
159	GO:0016435	rRNA_(guanine)_methyltransferase_activity	4	0	0.03897
160	GO:0004109	coproporphyrinogen_oxidase_activity	2	1	0.03905	TRINITY_DN100309_c3_g1
161	GO:0036381	pyridoxal_5'-phosphate_synthase_(glutamine_hydrolysing)_activity	4	0	0.0391
162	GO:0009916	alternative_oxidase_activity	5	3	0.03935	TRINITY_DN102840_c2_g2;TRINITY_DN109650_c1_g1;TRINITY_DN109650_c1_g2
163	GO:0003796	lysozyme_activity	2	0	0.0395
164	GO:0008121	ubiquinol-cytochrome-c_reductase_activity	9	0	0.04011
165	GO:0003779	actin_binding	60	3	0.04079	TRINITY_DN109037_c3_g1;TRINITY_DN90505_c0_g1;TRINITY_DN96492_c0_g1
166	GO:0008515	sucrose_transmembrane_transporter_activity	2	0	0.04099
167	GO:0015154	disaccharide_transmembrane_transporter_activity	2	0	0.04099
168	GO:0015157	oligosaccharide_transmembrane_transporter_activity	2	0	0.04099
169	GO:0016818	hydrolase_activity,_acting_on_acid_anhydrides,_in_phosphorus-containing_anhydrid...	1019	75	0.04168	TRINITY_DN101329_c1_g3;TRINITY_DN101329_c1_g4;TRINITY_DN101475_c1_g2;TRINITY_DN101475_c1_g4;TRINITY_DN101877_c0_g2;TRINITY_DN102938_c1_g1;TRINITY_DN103667_c0_g1;TRINITY_DN103713_c3_g6;TRINITY_DN103929_c1_g2;TRINITY_DN104475_c3_g1;TRINITY_DN105016_c1_g2;TRINITY_DN105016_c2_g6;TRINITY_DN105632_c2_g1;TRINITY_DN105656_c1_g1;TRINITY_DN105999_c2_g1;TRINITY_DN106577_c2_g5;TRINITY_DN106699_c0_g1;TRINITY_…
170	GO:0017022	myosin_binding	2	0	0.0424
171	GO:0030742	GTP-dependent_protein_binding	2	0	0.0424
172	GO:0032029	myosin_tail_binding	2	0	0.0424
173	GO:0032036	myosin_heavy_chain_binding	2	0	0.0424
174	GO:0080115	myosin_XI_tail_binding	2	0	0.0424
175	GO:0016682	oxidoreductase_activity,_acting_on_diphenols_and_related_substances_as_donors,_o...	36	15	0.04241	TRINITY_DN102840_c2_g2;TRINITY_DN105264_c0_g1;TRINITY_DN109650_c1_g1;TRINITY_DN109650_c1_g2;TRINITY_DN110668_c1_g3;TRINITY_DN111528_c0_g1;TRINITY_DN111528_c0_g2;TRINITY_DN111528_c0_g4;TRINITY_DN111528_c0_g5;TRINITY_DN113883_c0_g2;TRINITY_DN113952_c4_g2;TRINITY_DN114107_c2_g4;TRINITY_DN93873_c0_g1;TRINITY_DN96104_c1_g1;TRINITY_DN96104_c1_g2
176	GO:0015631	tubulin_binding	65	6	0.04251	TRINITY_DN103929_c1_g2;TRINITY_DN104475_c3_g1;TRINITY_DN106577_c2_g5;TRINITY_DN110240_c2_g4;TRINITY_DN112220_c1_g4;TRINITY_DN98204_c4_g1
177	GO:0046906	tetrapyrrole_binding	394	86	0.04256	TRINITY_DN100524_c2_g1;TRINITY_DN101560_c0_g1;TRINITY_DN102066_c1_g6;TRINITY_DN102475_c6_g7;TRINITY_DN102988_c7_g1;TRINITY_DN103518_c2_g1;TRINITY_DN103812_c1_g2;TRINITY_DN104161_c1_g1;TRINITY_DN104908_c1_g1;TRINITY_DN104908_c1_g2;TRINITY_DN105469_c0_g2;TRINITY_DN106083_c1_g1;TRINITY_DN106377_c0_g1;TRINITY_DN106377_c0_g3;TRINITY_DN106596_c1_g3;TRINITY_DN106843_c1_g1;TRINITY_DN106843_c1_g4;TRINITY_…
178	GO:0004798	thymidylate_kinase_activity	4	0	0.04353
179	GO:0016404	15-hydroxyprostaglandin_dehydrogenase_(NAD+)_activity	2	0	0.04412
180	GO:0030628	pre-mRNA_3'-splice_site_binding	4	0	0.04524
181	GO:0016817	hydrolase_activity,_acting_on_acid_anhydrides	1028	76	0.04564	TRINITY_DN101329_c1_g3;TRINITY_DN101329_c1_g4;TRINITY_DN101475_c1_g2;TRINITY_DN101475_c1_g4;TRINITY_DN101877_c0_g2;TRINITY_DN102938_c1_g1;TRINITY_DN103667_c0_g1;TRINITY_DN103713_c3_g6;TRINITY_DN103929_c1_g2;TRINITY_DN104475_c3_g1;TRINITY_DN105016_c1_g2;TRINITY_DN105016_c2_g6;TRINITY_DN105632_c2_g1;TRINITY_DN105656_c1_g1;TRINITY_DN105999_c2_g1;TRINITY_DN106577_c2_g5;TRINITY_DN106699_c0_g1;TRINITY_…
182	GO:0004170	dUTP_diphosphatase_activity	2	0	0.04605
183	GO:0005516	calmodulin_binding	90	13	0.04675	TRINITY_DN101355_c1_g2;TRINITY_DN103175_c0_g4;TRINITY_DN103713_c3_g6;TRINITY_DN104160_c0_g1;TRINITY_DN106128_c2_g1;TRINITY_DN108450_c1_g1;TRINITY_DN112410_c0_g2;TRINITY_DN112928_c1_g2;TRINITY_DN91403_c0_g3;TRINITY_DN91403_c0_g4;TRINITY_DN98721_c2_g2;TRINITY_DN99051_c0_g1;TRINITY_DN99620_c0_g3
184	GO:0043047	single-stranded_telomeric_DNA_binding	3	1	0.04698	TRINITY_DN87561_c0_g1
185	GO:0098847	sequence-specific_single_stranded_DNA_binding	3	1	0.04698	TRINITY_DN87561_c0_g1
186	GO:0016747	transferase_activity,_transferring_acyl_groups_other_than_amino-acyl_groups	256	38	0.04711	TRINITY_DN101081_c0_g1;TRINITY_DN101081_c0_g2;TRINITY_DN101081_c0_g3;TRINITY_DN101081_c0_g4;TRINITY_DN101081_c0_g5;TRINITY_DN101081_c0_g6;TRINITY_DN104070_c0_g5;TRINITY_DN104160_c0_g1;TRINITY_DN107531_c0_g1;TRINITY_DN108763_c1_g1;TRINITY_DN108969_c0_g1;TRINITY_DN111540_c3_g1;TRINITY_DN113203_c5_g2;TRINITY_DN113206_c1_g2;TRINITY_DN114148_c1_g2;TRINITY_DN114346_c1_g1;TRINITY_DN114346_c3_g1;TRINITY_…
187	GO:0016798	hydrolase_activity,_acting_on_glycosyl_bonds	526	106	0.0475	TRINITY_DN100273_c4_g1;TRINITY_DN100575_c7_g1;TRINITY_DN101184_c3_g1;TRINITY_DN101728_c1_g2;TRINITY_DN101728_c1_g4;TRINITY_DN101993_c0_g2;TRINITY_DN102689_c2_g2;TRINITY_DN102942_c1_g1;TRINITY_DN102942_c1_g3;TRINITY_DN103096_c1_g1;TRINITY_DN103617_c1_g1;TRINITY_DN103972_c0_g1;TRINITY_DN104134_c1_g1;TRINITY_DN104267_c1_g1;TRINITY_DN105594_c6_g3;TRINITY_DN105598_c1_g1;TRINITY_DN105792_c0_g2;TRINITY_…
188	GO:0015925	galactosidase_activity	34	13	0.04759	TRINITY_DN100575_c7_g1;TRINITY_DN103096_c1_g1;TRINITY_DN104134_c1_g1;TRINITY_DN108213_c3_g6;TRINITY_DN110792_c0_g2;TRINITY_DN113865_c4_g1;TRINITY_DN114321_c2_g2;TRINITY_DN114321_c2_g4;TRINITY_DN90285_c1_g1;TRINITY_DN92208_c6_g1;TRINITY_DN92877_c0_g3;TRINITY_DN93194_c2_g1;TRINITY_DN93194_c2_g2
189	GO:0004565	beta-galactosidase_activity	19	6	0.04777	TRINITY_DN108213_c3_g6;TRINITY_DN110792_c0_g2;TRINITY_DN113865_c4_g1;TRINITY_DN114321_c2_g2;TRINITY_DN114321_c2_g4;TRINITY_DN92877_c0_g3
190	GO:0016462	pyrophosphatase_activity	1014	74	0.04851	TRINITY_DN101329_c1_g3;TRINITY_DN101329_c1_g4;TRINITY_DN101475_c1_g2;TRINITY_DN101475_c1_g4;TRINITY_DN101877_c0_g2;TRINITY_DN102938_c1_g1;TRINITY_DN103667_c0_g1;TRINITY_DN103713_c3_g6;TRINITY_DN103929_c1_g2;TRINITY_DN104475_c3_g1;TRINITY_DN105016_c1_g2;TRINITY_DN105016_c2_g6;TRINITY_DN105632_c2_g1;TRINITY_DN105656_c1_g1;TRINITY_DN105999_c2_g1;TRINITY_DN106577_c2_g5;TRINITY_DN106699_c0_g1;TRINITY_…
191	GO:0004021	L-alanine:2-oxoglutarate_aminotransferase_activity	2	0	0.04912
192	GO:0047635	alanine-oxo-acid_transaminase_activity	2	0	0.04912
193	GO:0003839	gamma-glutamylcyclotransferase_activity	3	0	0.04934
194	GO:0010291	carotene_beta-ring_hydroxylase_activity	2	1	0.04975	TRINITY_DN90125_c0_g1
195	GO:0016207	4-coumarate-CoA_ligase_activity	7	1	0.05044	TRINITY_DN105360_c2_g5
196	GO:0015369	calcium:proton_antiporter_activity	7	1	0.05112	TRINITY_DN90340_c0_g1
197	GO:0004708	MAP_kinase_kinase_activity	2	0	0.05206
198	GO:0003962	cystathionine_gamma-synthase_activity	3	0	0.0522
199	GO:0004556	alpha-amylase_activity	8	1	0.05282	TRINITY_DN109365_c0_g1
200	GO:0008171	O-methyltransferase_activity	42	11	0.05282	TRINITY_DN106654_c0_g1;TRINITY_DN107542_c0_g1;TRINITY_DN107542_c0_g3;TRINITY_DN108101_c2_g1;TRINITY_DN109086_c1_g3;TRINITY_DN90530_c0_g1;TRINITY_DN92002_c0_g1;TRINITY_DN92071_c0_g3;TRINITY_DN92267_c0_g1;TRINITY_DN94116_c0_g1;TRINITY_DN99989_c5_g2
201	GO:0070717	poly-purine_tract_binding	7	0	0.0534
202	GO:0003954	NADH_dehydrogenase_activity	49	0	0.05591
203	GO:0008143	poly(A)_binding	2	0	0.05611
204	GO:0016871	cycloartenol_synthase_activity	5	1	0.05672	TRINITY_DN102406_c0_g2
205	GO:0032182	ubiquitin-like_protein_binding	16	0	0.05935
206	GO:0043565	sequence-specific_DNA_binding	186	29	0.05952	TRINITY_DN102215_c3_g1;TRINITY_DN102818_c0_g1;TRINITY_DN106516_c1_g1;TRINITY_DN107167_c5_g6;TRINITY_DN107721_c0_g2;TRINITY_DN108639_c0_g1;TRINITY_DN109462_c0_g3;TRINITY_DN11395_c0_g1;TRINITY_DN115161_c0_g2;TRINITY_DN16392_c0_g1;TRINITY_DN56517_c0_g1;TRINITY_DN83113_c0_g1;TRINITY_DN84384_c0_g1;TRINITY_DN86240_c0_g1;TRINITY_DN86966_c0_g1;TRINITY_DN87435_c0_g1;TRINITY_DN87561_c0_g1;TRINITY_DN87722_c…
207	GO:0015926	glucosidase_activity	64	17	0.05955	TRINITY_DN101993_c0_g2;TRINITY_DN102942_c1_g1;TRINITY_DN102942_c1_g3;TRINITY_DN104267_c1_g1;TRINITY_DN106238_c12_g1;TRINITY_DN106625_c1_g1;TRINITY_DN106625_c1_g3;TRINITY_DN106625_c1_g5;TRINITY_DN113515_c1_g6;TRINITY_DN93757_c0_g1;TRINITY_DN94571_c0_g3;TRINITY_DN95412_c0_g1;TRINITY_DN96016_c1_g4;TRINITY_DN99091_c4_g1;TRINITY_DN99091_c4_g3;TRINITY_DN99369_c7_g1;TRINITY_DN99420_c0_g2
208	GO:0008374	O-acyltransferase_activity	75	8	0.05981	TRINITY_DN108969_c0_g1;TRINITY_DN113203_c5_g2;TRINITY_DN114148_c1_g2;TRINITY_DN122234_c0_g1;TRINITY_DN85869_c0_g1;TRINITY_DN88644_c0_g1;TRINITY_DN95091_c7_g2;TRINITY_DN98433_c2_g1
209	GO:0004749	ribose_phosphate_diphosphokinase_activity	6	0	0.0604
210	GO:0004333	fumarate_hydratase_activity	4	1	0.06084	TRINITY_DN96101_c5_g2
211	GO:0017111	nucleoside-triphosphatase_activity	975	73	0.06169	TRINITY_DN101329_c1_g3;TRINITY_DN101329_c1_g4;TRINITY_DN101475_c1_g2;TRINITY_DN101475_c1_g4;TRINITY_DN101877_c0_g2;TRINITY_DN102938_c1_g1;TRINITY_DN103667_c0_g1;TRINITY_DN103713_c3_g6;TRINITY_DN103929_c1_g2;TRINITY_DN104475_c3_g1;TRINITY_DN105016_c1_g2;TRINITY_DN105016_c2_g6;TRINITY_DN105632_c2_g1;TRINITY_DN105656_c1_g1;TRINITY_DN105999_c2_g1;TRINITY_DN106577_c2_g5;TRINITY_DN106699_c0_g1;TRINITY_…
212	GO:0016746	transferase_activity,_transferring_acyl_groups	315	43	0.06222	TRINITY_DN100617_c1_g1;TRINITY_DN101081_c0_g1;TRINITY_DN101081_c0_g2;TRINITY_DN101081_c0_g3;TRINITY_DN101081_c0_g4;TRINITY_DN101081_c0_g5;TRINITY_DN101081_c0_g6;TRINITY_DN104070_c0_g5;TRINITY_DN104160_c0_g1;TRINITY_DN104165_c1_g3;TRINITY_DN107531_c0_g1;TRINITY_DN108763_c1_g1;TRINITY_DN108969_c0_g1;TRINITY_DN110141_c1_g8;TRINITY_DN111540_c3_g1;TRINITY_DN113203_c5_g2;TRINITY_DN113206_c1_g2;TRINITY_…
213	GO:0004347	glucose-6-phosphate_isomerase_activity	4	0	0.06223
214	GO:0008568	microtubule-severing_ATPase_activity	77	2	0.06265	TRINITY_DN109249_c2_g2;TRINITY_DN93288_c0_g1
215	GO:0004709	MAP_kinase_kinase_kinase_activity	21	1	0.06306	TRINITY_DN111942_c1_g2
216	GO:0047760	butyrate-CoA_ligase_activity	3	0	0.06371
217	GO:0044769	ATPase_activity,_coupled_to_transmembrane_movement_of_ions,_rotational_mechanism	36	1	0.06424	TRINITY_DN86068_c0_g1
218	GO:0008271	secondary_active_sulfate_transmembrane_transporter_activity	6	0	0.06445
219	GO:0016879	ligase_activity,_forming_carbon-nitrogen_bonds	79	3	0.06541	TRINITY_DN105771_c3_g1;TRINITY_DN88539_c0_g1;TRINITY_DN99067_c0_g1
220	GO:0004797	thymidine_kinase_activity	2	1	0.06647	TRINITY_DN101237_c1_g1
221	GO:0019136	deoxynucleoside_kinase_activity	2	1	0.06647	TRINITY_DN101237_c1_g1
222	GO:0005313	L-glutamate_transmembrane_transporter_activity	8	2	0.0667	TRINITY_DN111663_c1_g4;TRINITY_DN111663_c1_g6
223	GO:0015172	acidic_amino_acid_transmembrane_transporter_activity	8	2	0.0667	TRINITY_DN111663_c1_g4;TRINITY_DN111663_c1_g6
224	GO:0015189	L-lysine_transmembrane_transporter_activity	8	2	0.0667	TRINITY_DN111663_c1_g4;TRINITY_DN111663_c1_g6
225	GO:0034979	NAD-dependent_protein_deacetylase_activity	9	0	0.06681
226	GO:0045735	nutrient_reservoir_activity	12	5	0.06771	TRINITY_DN13100_c0_g1;TRINITY_DN87240_c0_g1;TRINITY_DN91520_c0_g1;TRINITY_DN91520_c0_g2;TRINITY_DN97040_c4_g1
227	GO:0004316	3-oxoacyl-[acyl-carrier-protein]_reductase_(NADPH)_activity	4	0	0.06892
228	GO:0030246	carbohydrate_binding	228	30	0.06914	TRINITY_DN101974_c6_g1;TRINITY_DN104506_c0_g1;TRINITY_DN104506_c1_g2;TRINITY_DN105466_c0_g2;TRINITY_DN106323_c4_g1;TRINITY_DN106907_c5_g3;TRINITY_DN107248_c0_g3;TRINITY_DN108045_c3_g1;TRINITY_DN108206_c3_g4;TRINITY_DN108213_c3_g6;TRINITY_DN108663_c1_g2;TRINITY_DN109587_c1_g4;TRINITY_DN109687_c0_g2;TRINITY_DN113739_c1_g2;TRINITY_DN113739_c1_g4;TRINITY_DN113865_c4_g1;TRINITY_DN114321_c2_g2;TRINITY_…
229	GO:0004620	phospholipase_activity	38	6	0.06975	TRINITY_DN100975_c1_g4;TRINITY_DN107157_c1_g1;TRINITY_DN112210_c2_g5;TRINITY_DN112210_c2_g9;TRINITY_DN90420_c0_g1;TRINITY_DN98973_c0_g2
230	GO:0016149	translation_release_factor_activity,_codon_specific	10	0	0.07004
231	GO:0004814	arginine-tRNA_ligase_activity	3	0	0.07006
232	GO:0019900	kinase_binding	26	4	0.07027	TRINITY_DN104146_c0_g3;TRINITY_DN104912_c0_g3;TRINITY_DN99847_c0_g1;TRINITY_DN99847_c1_g1
233	GO:0008309	double-stranded_DNA_exodeoxyribonuclease_activity	3	0	0.07035
234	GO:0008311	double-stranded_DNA_3'-5'_exodeoxyribonuclease_activity	3	0	0.07035
235	GO:0008106	alcohol_dehydrogenase_(NADP+)_activity	2	0	0.07114
236	GO:0004601	peroxidase_activity	322	22	0.07118	TRINITY_DN101358_c0_g1;TRINITY_DN101358_c3_g2;TRINITY_DN102843_c1_g1;TRINITY_DN102988_c7_g1;TRINITY_DN104161_c1_g1;TRINITY_DN105469_c0_g2;TRINITY_DN105542_c1_g5;TRINITY_DN106083_c1_g1;TRINITY_DN106135_c4_g3;TRINITY_DN106377_c0_g1;TRINITY_DN106377_c0_g3;TRINITY_DN110500_c0_g2;TRINITY_DN111495_c1_g2;TRINITY_DN111495_c1_g3;TRINITY_DN113140_c0_g3;TRINITY_DN114416_c4_g1;TRINITY_DN89879_c0_g1;TRINITY_D…
237	GO:0004813	alanine-tRNA_ligase_activity	5	0	0.07152
238	GO:0005536	glucose_binding	4	0	0.07192
239	GO:0048029	monosaccharide_binding	4	0	0.07192
240	GO:0016491	oxidoreductase_activity	2107	315	0.07265	TRINITY_DN100136_c5_g2;TRINITY_DN100158_c2_g4;TRINITY_DN100309_c3_g1;TRINITY_DN100341_c1_g3;TRINITY_DN100522_c1_g1;TRINITY_DN100522_c1_g2;TRINITY_DN100524_c2_g1;TRINITY_DN100737_c0_g1;TRINITY_DN100907_c1_g5;TRINITY_DN101083_c1_g1;TRINITY_DN101083_c1_g2;TRINITY_DN101351_c2_g4;TRINITY_DN101358_c0_g1;TRINITY_DN101358_c3_g2;TRINITY_DN101560_c0_g1;TRINITY_DN101595_c0_g1;TRINITY_DN102038_c1_g1;TRINITY_…
241	GO:0048040	UDP-glucuronate_decarboxylase_activity	4	0	0.07322
242	GO:0016620	oxidoreductase_activity,_acting_on_the_aldehyde_or_oxo_group_of_donors,_NAD_or_N...	59	13	0.07345	TRINITY_DN102165_c1_g2;TRINITY_DN105542_c1_g5;TRINITY_DN111888_c1_g2;TRINITY_DN113206_c1_g2;TRINITY_DN113206_c1_g3;TRINITY_DN115163_c0_g1;TRINITY_DN8444_c0_g2;TRINITY_DN86329_c0_g1;TRINITY_DN93623_c12_g1;TRINITY_DN98999_c0_g1;TRINITY_DN99300_c2_g1;TRINITY_DN99454_c2_g1;TRINITY_DN99454_c2_g5
243	GO:0004352	glutamate_dehydrogenase_(NAD+)_activity	2	0	0.07384
244	GO:0008081	phosphoric_diester_hydrolase_activity	39	5	0.07401	TRINITY_DN107157_c1_g1;TRINITY_DN108253_c1_g3;TRINITY_DN111754_c0_g1;TRINITY_DN111754_c0_g3;TRINITY_DN89775_c0_g1
245	GO:0005093	Rab_GDP-dissociation_inhibitor_activity	2	0	0.07644
246	GO:0043175	RNA_polymerase_core_enzyme_binding	3	2	0.07649	TRINITY_DN101905_c0_g1;TRINITY_DN104138_c4_g1
247	GO:0070063	RNA_polymerase_binding	3	2	0.07649	TRINITY_DN101905_c0_g1;TRINITY_DN104138_c4_g1
248	GO:0003989	acetyl-CoA_carboxylase_activity	7	1	0.07764	TRINITY_DN105539_c7_g1
249	GO:0016421	CoA_carboxylase_activity	7	1	0.07764	TRINITY_DN105539_c7_g1
250	GO:0016885	ligase_activity,_forming_carbon-carbon_bonds	7	1	0.07764	TRINITY_DN105539_c7_g1
251	GO:0003785	actin_monomer_binding	2	0	0.07862
252	GO:0004753	saccharopine_dehydrogenase_activity	2	0	0.07876
253	GO:0008477	purine_nucleosidase_activity	6	1	0.07876	TRINITY_DN102689_c2_g2
254	GO:0019948	SUMO_activating_enzyme_activity	4	0	0.07952
255	GO:0004623	phospholipase_A2_activity	6	2	0.07958	TRINITY_DN100975_c1_g4;TRINITY_DN90420_c0_g1
256	GO:0008237	metallopeptidase_activity	93	2	0.07971	TRINITY_DN104901_c0_g2;TRINITY_DN109957_c3_g1
257	GO:0004356	glutamate-ammonia_ligase_activity	3	0	0.08101
258	GO:0016211	ammonia_ligase_activity	3	0	0.08101
259	GO:0016880	acid-ammonia_(or_amide)_ligase_activity	3	0	0.08101
260	GO:0004459	L-lactate_dehydrogenase_activity	4	0	0.08295
261	GO:0005315	inorganic_phosphate_transmembrane_transporter_activity	13	0	0.08397
262	GO:0004435	phosphatidylinositol_phospholipase_C_activity	2	0	0.08473
263	GO:0004629	phospholipase_C_activity	2	0	0.08473
264	GO:0016639	oxidoreductase_activity,_acting_on_the_CH-NH2_group_of_donors,_NAD_or_NADP_as_ac...	6	1	0.08643	TRINITY_DN103421_c3_g3
265	GO:0010181	FMN_binding	50	6	0.0865	TRINITY_DN107125_c1_g1;TRINITY_DN114082_c2_g2;TRINITY_DN114379_c0_g2;TRINITY_DN66070_c0_g1;TRINITY_DN66070_c0_g2;TRINITY_DN97393_c0_g1
266	GO:0008948	oxaloacetate_decarboxylase_activity	4	1	0.0878	TRINITY_DN124970_c0_g1
267	GO:0003979	UDP-glucose_6-dehydrogenase_activity	5	2	0.08906	TRINITY_DN91092_c4_g2;TRINITY_DN91092_c4_g3
268	GO:0016684	oxidoreductase_activity,_acting_on_peroxide_as_acceptor	325	22	0.08979	TRINITY_DN101358_c0_g1;TRINITY_DN101358_c3_g2;TRINITY_DN102843_c1_g1;TRINITY_DN102988_c7_g1;TRINITY_DN104161_c1_g1;TRINITY_DN105469_c0_g2;TRINITY_DN105542_c1_g5;TRINITY_DN106083_c1_g1;TRINITY_DN106135_c4_g3;TRINITY_DN106377_c0_g1;TRINITY_DN106377_c0_g3;TRINITY_DN110500_c0_g2;TRINITY_DN111495_c1_g2;TRINITY_DN111495_c1_g3;TRINITY_DN113140_c0_g3;TRINITY_DN114416_c4_g1;TRINITY_DN89879_c0_g1;TRINITY_D…
269	GO:0003994	aconitate_hydratase_activity	6	0	0.09052
270	GO:0004792	thiosulfate_sulfurtransferase_activity	2	0	0.09091
271	GO:0004816	asparagine-tRNA_ligase_activity	5	0	0.09101
272	GO:0051213	dioxygenase_activity	130	38	0.09139	TRINITY_DN100522_c1_g1;TRINITY_DN100522_c1_g2;TRINITY_DN102554_c0_g1;TRINITY_DN102554_c0_g2;TRINITY_DN104402_c0_g3;TRINITY_DN105177_c1_g1;TRINITY_DN105177_c2_g1;TRINITY_DN106128_c2_g1;TRINITY_DN107921_c0_g2;TRINITY_DN109336_c1_g1;TRINITY_DN111183_c0_g2;TRINITY_DN112673_c0_g1;TRINITY_DN112673_c0_g2;TRINITY_DN112673_c0_g6;TRINITY_DN112973_c0_g1;TRINITY_DN114150_c4_g5;TRINITY_DN114376_c1_g1;TRINITY_…
273	GO:0016877	ligase_activity,_forming_carbon-sulfur_bonds	75	8	0.09246	TRINITY_DN103541_c2_g2;TRINITY_DN105360_c2_g5;TRINITY_DN105539_c7_g1;TRINITY_DN114401_c0_g3;TRINITY_DN114790_c1_g2;TRINITY_DN90891_c0_g1;TRINITY_DN91826_c2_g2;TRINITY_DN94659_c1_g1
274	GO:0003885	D-arabinono-1,4-lactone_oxidase_activity	10	4	0.09353	TRINITY_DN109457_c0_g2;TRINITY_DN111941_c2_g1;TRINITY_DN79208_c0_g1;TRINITY_DN83401_c0_g1
275	GO:0008565	protein_transporter_activity	86	5	0.09409	TRINITY_DN102605_c1_g1;TRINITY_DN106351_c1_g3;TRINITY_DN113452_c1_g3;TRINITY_DN94691_c2_g1;TRINITY_DN99483_c3_g4
276	GO:0004362	glutathione-disulfide_reductase_activity	2	0	0.0949
277	GO:0008839	4-hydroxy-tetrahydrodipicolinate_reductase	2	0	0.09496
278	GO:0010283	pinoresinol_reductase_activity	6	3	0.09778	TRINITY_DN109881_c2_g2;TRINITY_DN109881_c2_g7;TRINITY_DN89083_c0_g1
279	GO:0010284	lariciresinol_reductase_activity	6	3	0.09778	TRINITY_DN109881_c2_g2;TRINITY_DN109881_c2_g7;TRINITY_DN89083_c0_g1
280	GO:0008863	formate_dehydrogenase_(NAD+)_activity	3	2	0.09828	TRINITY_DN113206_c1_g2;TRINITY_DN113206_c1_g3
281	GO:0004535	poly(A)-specific_ribonuclease_activity	8	0	0.09883
282	GO:0008080	N-acetyltransferase_activity	53	4	0.09921	TRINITY_DN104160_c0_g1;TRINITY_DN108763_c1_g1;TRINITY_DN89809_c0_g1;TRINITY_DN99787_c0_g2
283	GO:0004030	aldehyde_dehydrogenase_[NAD(P)+]_activity	6	2	0.09954	TRINITY_DN93623_c12_g1;TRINITY_DN99454_c2_g5
284	GO:0008137	NADH_dehydrogenase_(ubiquinone)_activity	44	0	0.09994
285	GO:0050136	NADH_dehydrogenase_(quinone)_activity	44	0	0.09994
286	GO:0008266	poly(U)_RNA_binding	3	2	0.10146	TRINITY_DN89054_c0_g1;TRINITY_DN99330_c0_g1
287	GO:0022857	transmembrane_transporter_activity	961	137	0.10363	TRINITY_DN100327_c2_g2;TRINITY_DN100625_c1_g1;TRINITY_DN101329_c1_g3;TRINITY_DN101329_c1_g4;TRINITY_DN101351_c2_g1;TRINITY_DN101351_c2_g4;TRINITY_DN101351_c2_g5;TRINITY_DN101475_c1_g2;TRINITY_DN101475_c1_g4;TRINITY_DN101877_c0_g2;TRINITY_DN102132_c3_g2;TRINITY_DN102934_c2_g1;TRINITY_DN103347_c1_g1;TRINITY_DN103667_c0_g1;TRINITY_DN103713_c3_g6;TRINITY_DN103979_c0_g2;TRINITY_DN104015_c0_g1;TRINITY_…
288	GO:0004311	farnesyltranstransferase_activity	4	1	0.10446	TRINITY_DN111793_c0_g6
289	GO:0016206	catechol_O-methyltransferase_activity	6	3	0.10629	TRINITY_DN107542_c0_g1;TRINITY_DN107542_c0_g3;TRINITY_DN92267_c0_g1
290	GO:0045289	luciferin_monooxygenase_activity	2	0	0.10694
291	GO:0047077	Photinus-luciferin_4-monooxygenase_(ATP-hydrolyzing)_activity	2	0	0.10694
292	GO:0005215	transporter_activity	1185	161	0.10789	TRINITY_DN100327_c2_g2;TRINITY_DN100625_c1_g1;TRINITY_DN101329_c1_g3;TRINITY_DN101329_c1_g4;TRINITY_DN101351_c2_g1;TRINITY_DN101351_c2_g4;TRINITY_DN101351_c2_g5;TRINITY_DN101475_c1_g2;TRINITY_DN101475_c1_g4;TRINITY_DN101877_c0_g2;TRINITY_DN102132_c3_g2;TRINITY_DN102132_c3_g3;TRINITY_DN102605_c1_g1;TRINITY_DN102862_c2_g3;TRINITY_DN102934_c2_g1;TRINITY_DN103347_c1_g1;TRINITY_DN103667_c0_g1;TRINITY_…
293	GO:0008120	ceramide_glucosyltransferase_activity	2	0	0.10843
294	GO:0016832	aldehyde-lyase_activity	15	1	0.10952	TRINITY_DN110392_c1_g1
295	GO:0046527	glucosyltransferase_activity	185	48	0.10961	TRINITY_DN100111_c0_g2;TRINITY_DN100111_c0_g4;TRINITY_DN100111_c0_g5;TRINITY_DN100691_c1_g2;TRINITY_DN102644_c1_g3;TRINITY_DN102745_c1_g1;TRINITY_DN104040_c0_g2;TRINITY_DN104608_c3_g1;TRINITY_DN104608_c3_g4;TRINITY_DN104608_c4_g1;TRINITY_DN107044_c0_g3;TRINITY_DN107160_c1_g8;TRINITY_DN107761_c0_g3;TRINITY_DN107776_c2_g2;TRINITY_DN108168_c1_g2;TRINITY_DN108498_c0_g1;TRINITY_DN108525_c0_g2;TRINITY_…
296	GO:0016829	lyase_activity	424	65	0.10967	TRINITY_DN101408_c1_g3;TRINITY_DN101595_c0_g1;TRINITY_DN101748_c1_g1;TRINITY_DN101748_c3_g3;TRINITY_DN101748_c3_g5;TRINITY_DN101748_c5_g1;TRINITY_DN102090_c0_g1;TRINITY_DN102090_c0_g2;TRINITY_DN102090_c0_g3;TRINITY_DN102422_c0_g4;TRINITY_DN102672_c0_g1;TRINITY_DN102672_c0_g2;TRINITY_DN103385_c0_g3;TRINITY_DN103802_c0_g2;TRINITY_DN103867_c3_g2;TRINITY_DN104196_c1_g1;TRINITY_DN104765_c2_g1;TRINITY_…
297	GO:0004824	lysine-tRNA_ligase_activity	3	0	0.11086
298	GO:0008865	fructokinase_activity	7	0	0.1125
299	GO:0010341	gibberellin_carboxyl-O-methyltransferase_activity	3	2	0.11266	TRINITY_DN108101_c2_g1;TRINITY_DN90530_c0_g1
300	GO:0000049	tRNA_binding	17	1	0.11527	TRINITY_DN82154_c1_g1
301	GO:0031559	oxidosqualene_cyclase_activity	7	1	0.11527	TRINITY_DN102406_c0_g2
302	GO:0016710	trans-cinnamate_4-monooxygenase_activity	3	2	0.11545	TRINITY_DN88743_c0_g1;TRINITY_DN91864_c0_g2
303	GO:0033772	flavonoid_3',5'-hydroxylase_activity	7	3	0.11604	TRINITY_DN104908_c1_g1;TRINITY_DN104908_c1_g2;TRINITY_DN111312_c1_g10
304	GO:0004864	protein_phosphatase_inhibitor_activity	24	3	0.11605	TRINITY_DN111849_c2_g1;TRINITY_DN111849_c2_g2;TRINITY_DN88704_c0_g1
305	GO:0019212	phosphatase_inhibitor_activity	24	3	0.11605	TRINITY_DN111849_c2_g1;TRINITY_DN111849_c2_g2;TRINITY_DN88704_c0_g1
306	GO:0004029	aldehyde_dehydrogenase_(NAD)_activity	24	5	0.11665	TRINITY_DN111888_c1_g2;TRINITY_DN115163_c0_g1;TRINITY_DN93623_c12_g1;TRINITY_DN99454_c2_g1;TRINITY_DN99454_c2_g5
307	GO:0004616	phosphogluconate_dehydrogenase_(decarboxylating)_activity	8	0	0.12014
308	GO:0015368	calcium:cation_antiporter_activity	13	3	0.12093	TRINITY_DN108795_c2_g1;TRINITY_DN90340_c0_g1;TRINITY_DN93461_c1_g1
309	GO:0016407	acetyltransferase_activity	79	6	0.1229	TRINITY_DN104160_c0_g1;TRINITY_DN108763_c1_g1;TRINITY_DN114148_c1_g2;TRINITY_DN88644_c0_g1;TRINITY_DN89809_c0_g1;TRINITY_DN99787_c0_g2
310	GO:0034046	poly(G)_binding	5	0	0.12337
311	GO:0005509	calcium_ion_binding	205	23	0.1239	TRINITY_DN101358_c0_g1;TRINITY_DN101358_c3_g2;TRINITY_DN101847_c4_g3;TRINITY_DN102498_c1_g1;TRINITY_DN104729_c1_g3;TRINITY_DN106492_c1_g2;TRINITY_DN107001_c2_g2;TRINITY_DN107119_c0_g6;TRINITY_DN108795_c2_g1;TRINITY_DN109365_c0_g1;TRINITY_DN110522_c0_g1;TRINITY_DN112410_c0_g2;TRINITY_DN76346_c0_g2;TRINITY_DN84776_c0_g1;TRINITY_DN85643_c0_g1;TRINITY_DN89551_c0_g1;TRINITY_DN90420_c0_g1;TRINITY_DN934…
312	GO:0017057	6-phosphogluconolactonase_activity	4	1	0.12465	TRINITY_DN105186_c4_g1
313	GO:0003713	transcription_coactivator_activity	22	1	0.12476	TRINITY_DN103736_c0_g6
314	GO:0004656	procollagen-proline_4-dioxygenase_activity	5	0	0.12577
315	GO:0019798	procollagen-proline_dioxygenase_activity	5	0	0.12577
316	GO:0031543	peptidyl-proline_dioxygenase_activity	5	0	0.12577
317	GO:0031545	peptidyl-proline_4-dioxygenase_activity	5	0	0.12577
318	GO:0003916	DNA_topoisomerase_activity	27	6	0.12731	TRINITY_DN105999_c2_g1;TRINITY_DN108020_c0_g4;TRINITY_DN113086_c1_g1;TRINITY_DN114887_c2_g1;TRINITY_DN90063_c0_g1;TRINITY_DN90063_c0_g2
319	GO:0017176	phosphatidylinositol_N-acetylglucosaminyltransferase_activity	2	1	0.12763	TRINITY_DN90645_c0_g1
320	GO:0004839	ubiquitin_activating_enzyme_activity	17	2	0.12941	TRINITY_DN114790_c1_g2;TRINITY_DN91826_c2_g2
321	GO:0070181	small_ribosomal_subunit_rRNA_binding	14	0	0.12975
322	GO:0009927	histidine_phosphotransfer_kinase_activity	4	0	0.13021
323	GO:0015930	glutamate_synthase_activity	7	0	0.13022
324	GO:0016597	amino_acid_binding	68	14	0.13023	TRINITY_DN103802_c0_g2;TRINITY_DN104797_c2_g7;TRINITY_DN110181_c0_g3;TRINITY_DN110800_c0_g3;TRINITY_DN110800_c0_g5;TRINITY_DN112093_c0_g1;TRINITY_DN115373_c8_g1;TRINITY_DN115373_c9_g1;TRINITY_DN92686_c1_g1;TRINITY_DN92744_c0_g1;TRINITY_DN92744_c0_g3;TRINITY_DN92744_c0_g5;TRINITY_DN97833_c0_g3;TRINITY_DN97833_c0_g6
325	GO:0016664	oxidoreductase_activity,_acting_on_other_nitrogenous_compounds_as_donors,_iron-s...	3	0	0.13101
326	GO:0048307	ferredoxin-nitrite_reductase_activity	3	0	0.13101
327	GO:0043141	ATP-dependent_5'-3'_DNA_helicase_activity	5	0	0.13267
328	GO:0016774	phosphotransferase_activity,_carboxyl_group_as_acceptor	18	2	0.13344	TRINITY_DN112949_c0_g1;TRINITY_DN112949_c1_g1
329	GO:0016301	kinase_activity	1727	217	0.13377	TRINITY_DN100130_c1_g1;TRINITY_DN100265_c0_g2;TRINITY_DN100420_c1_g1;TRINITY_DN100420_c1_g2;TRINITY_DN100420_c1_g3;TRINITY_DN100527_c0_g1;TRINITY_DN100527_c0_g3;TRINITY_DN100527_c0_g5;TRINITY_DN100630_c1_g1;TRINITY_DN100843_c0_g4;TRINITY_DN100907_c1_g1;TRINITY_DN100907_c1_g5;TRINITY_DN100907_c1_g6;TRINITY_DN101064_c0_g1;TRINITY_DN101237_c1_g1;TRINITY_DN101355_c1_g2;TRINITY_DN101702_c0_g2;TRINITY_…
330	GO:0080019	fatty-acyl-CoA_reductase_(alcohol-forming)_activity	3	2	0.13445	TRINITY_DN8444_c0_g2;TRINITY_DN99300_c2_g1
331	GO:0016627	oxidoreductase_activity,_acting_on_the_CH-CH_group_of_donors	142	13	0.13504	TRINITY_DN100309_c3_g1;TRINITY_DN101351_c2_g4;TRINITY_DN103347_c1_g1;TRINITY_DN106194_c1_g4;TRINITY_DN109881_c2_g2;TRINITY_DN109881_c2_g7;TRINITY_DN85643_c0_g1;TRINITY_DN88769_c0_g1;TRINITY_DN89083_c0_g1;TRINITY_DN92303_c3_g2;TRINITY_DN96028_c1_g5;TRINITY_DN97208_c0_g1;TRINITY_DN97393_c0_g1
332	GO:0004427	inorganic_diphosphatase_activity	18	0	0.13567
333	GO:0003913	DNA_photolyase_activity	4	0	0.13627
334	GO:0016208	AMP_binding	3	0	0.13636
335	GO:0004771	sterol_esterase_activity	1	1	0.13676	TRINITY_DN100975_c1_g4
336	GO:0016840	carbon-nitrogen_lyase_activity	36	7	0.13695	TRINITY_DN102422_c0_g4;TRINITY_DN104196_c1_g1;TRINITY_DN107682_c1_g1;TRINITY_DN108712_c0_g1;TRINITY_DN109917_c1_g1;TRINITY_DN109917_c1_g2;TRINITY_DN112799_c1_g4
337	GO:0008422	beta-glucosidase_activity	47	11	0.13755	TRINITY_DN102942_c1_g1;TRINITY_DN102942_c1_g3;TRINITY_DN104267_c1_g1;TRINITY_DN106238_c12_g1;TRINITY_DN106625_c1_g1;TRINITY_DN106625_c1_g3;TRINITY_DN106625_c1_g5;TRINITY_DN94571_c0_g3;TRINITY_DN95412_c0_g1;TRINITY_DN99369_c7_g1;TRINITY_DN99420_c0_g2
338	GO:0008094	DNA-dependent_ATPase_activity	54	6	0.13794	TRINITY_DN105999_c2_g1;TRINITY_DN108020_c0_g4;TRINITY_DN114887_c2_g1;TRINITY_DN90063_c0_g1;TRINITY_DN90063_c0_g2;TRINITY_DN95136_c0_g3
339	GO:0050664	oxidoreductase_activity,_acting_on_NAD(P)H,_oxygen_as_acceptor	12	3	0.13836	TRINITY_DN101358_c0_g1;TRINITY_DN101358_c3_g2;TRINITY_DN98207_c0_g3
340	GO:0016209	antioxidant_activity	348	23	0.13931	TRINITY_DN101358_c0_g1;TRINITY_DN101358_c3_g2;TRINITY_DN102843_c1_g1;TRINITY_DN102988_c7_g1;TRINITY_DN104161_c1_g1;TRINITY_DN105469_c0_g2;TRINITY_DN105542_c1_g5;TRINITY_DN106083_c1_g1;TRINITY_DN106135_c4_g3;TRINITY_DN106377_c0_g1;TRINITY_DN106377_c0_g3;TRINITY_DN110500_c0_g2;TRINITY_DN111495_c1_g2;TRINITY_DN111495_c1_g3;TRINITY_DN113140_c0_g3;TRINITY_DN114416_c4_g1;TRINITY_DN89879_c0_g1;TRINITY_D…
341	GO:0008175	tRNA_methyltransferase_activity	16	0	0.1397
342	GO:0033613	activating_transcription_factor_binding	1	1	0.13979	TRINITY_DN102818_c0_g1
343	GO:0019789	SUMO_transferase_activity	2	0	0.13998
344	GO:0102483	scopolin_beta-glucosidase_activity	15	5	0.14001	TRINITY_DN102942_c1_g1;TRINITY_DN104267_c1_g1;TRINITY_DN106625_c1_g1;TRINITY_DN106625_c1_g3;TRINITY_DN95412_c0_g1
345	GO:0004532	exoribonuclease_activity	23	0	0.14077
346	GO:0016896	exoribonuclease_activity,_producing_5'-phosphomonoesters	23	0	0.14077
347	GO:0003747	translation_release_factor_activity	14	0	0.14081
348	GO:0008079	translation_termination_factor_activity	14	0	0.14081
349	GO:0019778	Atg12_activating_enzyme_activity	1	1	0.14095	TRINITY_DN103541_c2_g2
350	GO:0019779	Atg8_activating_enzyme_activity	1	1	0.14095	TRINITY_DN103541_c2_g2
351	GO:0004366	glycerol-3-phosphate_O-acyltransferase_activity	2	0	0.14113
352	GO:0008168	methyltransferase_activity	295	31	0.14194	TRINITY_DN103517_c0_g1;TRINITY_DN105248_c0_g2;TRINITY_DN105944_c1_g1;TRINITY_DN106654_c0_g1;TRINITY_DN107542_c0_g1;TRINITY_DN107542_c0_g3;TRINITY_DN107690_c1_g2;TRINITY_DN107690_c1_g5;TRINITY_DN107742_c0_g3;TRINITY_DN108101_c2_g1;TRINITY_DN109086_c1_g3;TRINITY_DN109618_c1_g2;TRINITY_DN111782_c1_g1;TRINITY_DN112326_c0_g2;TRINITY_DN112326_c0_g4;TRINITY_DN113168_c11_g1;TRINITY_DN90530_c0_g1;TRINITY_…
353	GO:0019901	protein_kinase_binding	23	1	0.14229	TRINITY_DN104912_c0_g3
354	GO:0009055	electron_carrier_activity	140	16	0.14239	TRINITY_DN100136_c5_g2;TRINITY_DN100341_c1_g3;TRINITY_DN111357_c0_g2;TRINITY_DN47907_c0_g1;TRINITY_DN57812_c0_g1;TRINITY_DN78217_c0_g1;TRINITY_DN78393_c0_g1;TRINITY_DN86729_c0_g1;TRINITY_DN86939_c0_g1;TRINITY_DN89054_c0_g1;TRINITY_DN90931_c0_g1;TRINITY_DN94045_c8_g1;TRINITY_DN97974_c1_g1;TRINITY_DN97974_c1_g3;TRINITY_DN98654_c7_g2;TRINITY_DN98654_c7_g3
355	GO:0046030	inositol_trisphosphate_phosphatase_activity	1	1	0.14261	TRINITY_DN104434_c0_g1
356	GO:0047617	acyl-CoA_hydrolase_activity	2	1	0.1436	TRINITY_DN103949_c1_g3
357	GO:0004828	serine-tRNA_ligase_activity	2	0	0.14375
358	GO:0005507	copper_ion_binding	126	21	0.14391	TRINITY_DN104660_c1_g1;TRINITY_DN104660_c1_g2;TRINITY_DN105264_c0_g1;TRINITY_DN106759_c2_g3;TRINITY_DN110668_c1_g3;TRINITY_DN110706_c0_g3;TRINITY_DN111528_c0_g1;TRINITY_DN111528_c0_g2;TRINITY_DN111528_c0_g4;TRINITY_DN111528_c0_g5;TRINITY_DN113883_c0_g2;TRINITY_DN113952_c3_g1;TRINITY_DN113952_c4_g2;TRINITY_DN114107_c2_g4;TRINITY_DN57812_c0_g1;TRINITY_DN78217_c0_g1;TRINITY_DN93168_c0_g1;TRINITY_DN9…
359	GO:0004303	estradiol_17-beta-dehydrogenase_activity	1	1	0.14472	TRINITY_DN105461_c0_g2
360	GO:0010329	auxin_efflux_transmembrane_transporter_activity	10	4	0.14536	TRINITY_DN112338_c2_g1;TRINITY_DN90998_c1_g1;TRINITY_DN97985_c1_g3;TRINITY_DN99608_c0_g2
361	GO:0015562	efflux_transmembrane_transporter_activity	10	4	0.14536	TRINITY_DN112338_c2_g1;TRINITY_DN90998_c1_g1;TRINITY_DN97985_c1_g3;TRINITY_DN99608_c0_g2
362	GO:0080161	auxin_transmembrane_transporter_activity	10	4	0.14536	TRINITY_DN112338_c2_g1;TRINITY_DN90998_c1_g1;TRINITY_DN97985_c1_g3;TRINITY_DN99608_c0_g2
363	GO:0016892	endoribonuclease_activity,_producing_3'-phosphomonoesters	4	1	0.14549	TRINITY_DN88475_c0_g1
364	GO:0016894	endonuclease_activity,_active_with_either_ribo-_or_deoxyribonucleic_acids_and_pr...	4	1	0.14549	TRINITY_DN88475_c0_g1
365	GO:0004822	isoleucine-tRNA_ligase_activity	6	0	0.14588
366	GO:0033729	anthocyanidin_reductase_activity	1	1	0.14601	TRINITY_DN106194_c1_g4
367	GO:0004338	glucan_exo-1,3-beta-glucosidase_activity	2	1	0.14615	TRINITY_DN94571_c0_g3
368	GO:0008949	oxalyl-CoA_decarboxylase_activity	1	1	0.14618	TRINITY_DN106291_c1_g2
369	GO:0061783	peptidoglycan_muralytic_activity	3	0	0.14682
370	GO:0001671	ATPase_activator_activity	4	0	0.14704
371	GO:0071949	FAD_binding	12	1	0.14741	TRINITY_DN102279_c0_g1
372	GO:0016706	oxidoreductase_activity,_acting_on_paired_donors,_with_incorporation_or_reductio...	26	10	0.14847	TRINITY_DN100522_c1_g2;TRINITY_DN111183_c0_g2;TRINITY_DN112673_c0_g1;TRINITY_DN112673_c0_g2;TRINITY_DN112673_c0_g6;TRINITY_DN112973_c0_g1;TRINITY_DN114376_c1_g1;TRINITY_DN114376_c1_g2;TRINITY_DN114376_c1_g4;TRINITY_DN90697_c1_g1
373	GO:0015605	organophosphate_ester_transmembrane_transporter_activity	21	5	0.14868	TRINITY_DN104846_c1_g5;TRINITY_DN110654_c2_g2;TRINITY_DN113853_c1_g1;TRINITY_DN114041_c1_g2;TRINITY_DN92127_c0_g3
374	GO:0047912	galacturonokinase_activity	1	1	0.14892	TRINITY_DN107842_c0_g4
375	GO:0052745	inositol_phosphate_phosphatase_activity	10	2	0.14995	TRINITY_DN104434_c0_g1;TRINITY_DN107830_c0_g1
376	GO:0003992	N2-acetyl-L-ornithine:2-oxoglutarate_5-aminotransferase_activity	2	0	0.15032
377	GO:0046524	sucrose-phosphate_synthase_activity	1	1	0.15107	TRINITY_DN108726_c0_g1
378	GO:0004365	glyceraldehyde-3-phosphate_dehydrogenase_(NAD+)_(phosphorylating)_activity	3	0	0.15168
379	GO:0043891	glyceraldehyde-3-phosphate_dehydrogenase_(NAD(P)+)_(phosphorylating)_activity	3	0	0.15168
380	GO:0004527	exonuclease_activity	60	1	0.15218	TRINITY_DN94676_c0_g4
381	GO:0050105	L-gulonolactone_oxidase_activity	1	1	0.15263	TRINITY_DN109457_c0_g2
382	GO:0015144	carbohydrate_transmembrane_transporter_activity	100	18	0.15316	TRINITY_DN101351_c2_g4;TRINITY_DN101351_c2_g5;TRINITY_DN102132_c3_g2;TRINITY_DN102934_c2_g1;TRINITY_DN104495_c0_g1;TRINITY_DN109759_c2_g1;TRINITY_DN112630_c2_g3;TRINITY_DN113983_c0_g2;TRINITY_DN53538_c0_g1;TRINITY_DN71230_c0_g1;TRINITY_DN86318_c0_g1;TRINITY_DN89967_c0_g1;TRINITY_DN92467_c0_g1;TRINITY_DN93091_c0_g1;TRINITY_DN93917_c5_g2;TRINITY_DN93917_c5_g3;TRINITY_DN94190_c4_g1;TRINITY_DN98013_c…
383	GO:1901476	carbohydrate_transporter_activity	100	18	0.15316	TRINITY_DN101351_c2_g4;TRINITY_DN101351_c2_g5;TRINITY_DN102132_c3_g2;TRINITY_DN102934_c2_g1;TRINITY_DN104495_c0_g1;TRINITY_DN109759_c2_g1;TRINITY_DN112630_c2_g3;TRINITY_DN113983_c0_g2;TRINITY_DN53538_c0_g1;TRINITY_DN71230_c0_g1;TRINITY_DN86318_c0_g1;TRINITY_DN89967_c0_g1;TRINITY_DN92467_c0_g1;TRINITY_DN93091_c0_g1;TRINITY_DN93917_c5_g2;TRINITY_DN93917_c5_g3;TRINITY_DN94190_c4_g1;TRINITY_DN98013_c…
384	GO:0008759	UDP-3-O-[3-hydroxymyristoyl]_N-acetylglucosamine_deacetylase_activity	1	1	0.15378	TRINITY_DN110006_c1_g1
385	GO:0016984	ribulose-bisphosphate_carboxylase_activity	10	1	0.15413	TRINITY_DN101595_c0_g1
386	GO:0004793	threonine_aldolase_activity	1	1	0.15437	TRINITY_DN110392_c1_g1
387	GO:0016843	amine-lyase_activity	19	1	0.15547	TRINITY_DN112799_c1_g4
388	GO:0052691	UDP-arabinopyranose_mutase_activity	7	1	0.15568	TRINITY_DN109893_c4_g2
389	GO:0032440	2-alkenal_reductase_[NAD(P)]_activity	45	4	0.15811	TRINITY_DN101351_c2_g4;TRINITY_DN103347_c1_g1;TRINITY_DN85643_c0_g1;TRINITY_DN92303_c3_g2
390	GO:0051010	microtubule_plus-end_binding	1	1	0.15812	TRINITY_DN112220_c1_g4
391	GO:0000179	rRNA_(adenine-N6,N6-)-dimethyltransferase_activity	3	0	0.15813
392	GO:0016433	rRNA_(adenine)_methyltransferase_activity	3	0	0.15813
393	GO:0004512	inositol-3-phosphate_synthase_activity	1	1	0.15866	TRINITY_DN112392_c3_g2
394	GO:0008047	enzyme_activator_activity	43	3	0.15937	TRINITY_DN111731_c4_g1;TRINITY_DN96752_c1_g2;TRINITY_DN98446_c4_g2
395	GO:0009815	1-aminocyclopropane-1-carboxylate_oxidase_activity	4	2	0.15953	TRINITY_DN93437_c1_g1;TRINITY_DN95441_c0_g4
396	GO:0102336	3-oxo-arachidoyl-CoA_synthase_activity	1	1	0.16126	TRINITY_DN113206_c1_g2
397	GO:0102337	3-oxo-cerotoyl-CoA_synthase_activity	1	1	0.16126	TRINITY_DN113206_c1_g2
398	GO:0102338	3-oxo-lignoceronyl-CoA_synthase_activity	1	1	0.16126	TRINITY_DN113206_c1_g2
399	GO:0005355	glucose_transmembrane_transporter_activity	39	9	0.16184	TRINITY_DN101351_c2_g4;TRINITY_DN101351_c2_g5;TRINITY_DN109759_c2_g1;TRINITY_DN112630_c2_g3;TRINITY_DN53538_c0_g1;TRINITY_DN71230_c0_g1;TRINITY_DN93917_c5_g2;TRINITY_DN93917_c5_g3;TRINITY_DN98013_c0_g1
400	GO:0015145	monosaccharide_transmembrane_transporter_activity	39	9	0.16184	TRINITY_DN101351_c2_g4;TRINITY_DN101351_c2_g5;TRINITY_DN109759_c2_g1;TRINITY_DN112630_c2_g3;TRINITY_DN53538_c0_g1;TRINITY_DN71230_c0_g1;TRINITY_DN93917_c5_g2;TRINITY_DN93917_c5_g3;TRINITY_DN98013_c0_g1
401	GO:0015149	hexose_transmembrane_transporter_activity	39	9	0.16184	TRINITY_DN101351_c2_g4;TRINITY_DN101351_c2_g5;TRINITY_DN109759_c2_g1;TRINITY_DN112630_c2_g3;TRINITY_DN53538_c0_g1;TRINITY_DN71230_c0_g1;TRINITY_DN93917_c5_g2;TRINITY_DN93917_c5_g3;TRINITY_DN98013_c0_g1
402	GO:0016741	transferase_activity,_transferring_one-carbon_groups	304	31	0.16375	TRINITY_DN103517_c0_g1;TRINITY_DN105248_c0_g2;TRINITY_DN105944_c1_g1;TRINITY_DN106654_c0_g1;TRINITY_DN107542_c0_g1;TRINITY_DN107542_c0_g3;TRINITY_DN107690_c1_g2;TRINITY_DN107690_c1_g5;TRINITY_DN107742_c0_g3;TRINITY_DN108101_c2_g1;TRINITY_DN109086_c1_g3;TRINITY_DN109618_c1_g2;TRINITY_DN111782_c1_g1;TRINITY_DN112326_c0_g2;TRINITY_DN112326_c0_g4;TRINITY_DN113168_c11_g1;TRINITY_DN90530_c0_g1;TRINITY_…
403	GO:0004806	triglyceride_lipase_activity	8	3	0.16531	TRINITY_DN100975_c1_g4;TRINITY_DN112210_c2_g5;TRINITY_DN112210_c2_g9
404	GO:0016874	ligase_activity	362	21	0.16643	TRINITY_DN102430_c2_g3;TRINITY_DN103541_c2_g2;TRINITY_DN105360_c2_g5;TRINITY_DN105443_c0_g1;TRINITY_DN105443_c0_g3;TRINITY_DN105539_c7_g1;TRINITY_DN105771_c3_g1;TRINITY_DN106167_c3_g1;TRINITY_DN106674_c0_g2;TRINITY_DN111700_c0_g3;TRINITY_DN113452_c1_g3;TRINITY_DN113454_c3_g1;TRINITY_DN114401_c0_g3;TRINITY_DN114790_c1_g2;TRINITY_DN88539_c0_g1;TRINITY_DN90891_c0_g1;TRINITY_DN91826_c2_g2;TRINITY_DN9…
405	GO:0009496	plastoquinol--plastocyanin_reductase_activity	1	1	0.1676	TRINITY_DN78393_c0_g1
406	GO:0045158	electron_transporter,_transferring_electrons_within_cytochrome_b6/f_complex_of_p...	1	1	0.1676	TRINITY_DN78393_c0_g1
407	GO:0052880	oxidoreductase_activity,_acting_on_diphenols_and_related_substances_as_donors,_w...	1	1	0.1676	TRINITY_DN78393_c0_g1
408	GO:0005096	GTPase_activator_activity	29	3	0.16936	TRINITY_DN111731_c4_g1;TRINITY_DN96752_c1_g2;TRINITY_DN98446_c4_g2
409	GO:0047672	anthranilate_N-benzoyltransferase_activity	1	1	0.16949	TRINITY_DN87447_c0_g1
410	GO:0050366	tyramine_N-feruloyltransferase_activity	1	1	0.16949	TRINITY_DN87447_c0_g1
411	GO:0003756	protein_disulfide_isomerase_activity	14	0	0.17051
412	GO:0016864	intramolecular_oxidoreductase_activity,_transposing_S-S_bonds	14	0	0.17051
413	GO:0004324	ferredoxin-NADP+_reductase_activity	1	1	0.17066	TRINITY_DN89054_c0_g1
414	GO:0045157	electron_transporter,_transferring_electrons_within_the_noncyclic_electron_trans...	1	1	0.17066	TRINITY_DN89054_c0_g1
415	GO:0046554	malate_dehydrogenase_(NADP+)_activity	1	1	0.17115	TRINITY_DN89585_c1_g1
416	GO:0000140	acylglycerone-phosphate_reductase_activity	2	0	0.17172
417	GO:0051777	ent-kaurenoate_oxidase_activity	1	1	0.17405	TRINITY_DN91141_c6_g1
418	GO:0005198	structural_molecule_activity	556	16	0.17463	TRINITY_DN102139_c1_g1;TRINITY_DN105016_c1_g2;TRINITY_DN105016_c2_g6;TRINITY_DN106874_c3_g7;TRINITY_DN107211_c1_g1;TRINITY_DN107569_c1_g2;TRINITY_DN112907_c1_g1;TRINITY_DN114148_c1_g2;TRINITY_DN114581_c1_g1;TRINITY_DN86222_c0_g1;TRINITY_DN88386_c0_g1;TRINITY_DN90065_c0_g1;TRINITY_DN91354_c0_g1;TRINITY_DN93818_c1_g1;TRINITY_DN96150_c3_g2;TRINITY_DN96150_c4_g4
419	GO:0004129	cytochrome-c_oxidase_activity	14	0	0.17511
420	GO:0015002	heme-copper_terminal_oxidase_activity	14	0	0.17511
421	GO:0016675	oxidoreductase_activity,_acting_on_a_heme_group_of_donors	14	0	0.17511
422	GO:0016676	oxidoreductase_activity,_acting_on_a_heme_group_of_donors,_oxygen_as_acceptor	14	0	0.17511
423	GO:0097602	cullin_family_protein_binding	4	0	0.17714
424	GO:0097367	carbohydrate_derivative_binding	2877	248	0.17768	TRINITY_DN100130_c1_g1;TRINITY_DN100265_c0_g2;TRINITY_DN100420_c1_g2;TRINITY_DN100420_c1_g3;TRINITY_DN100527_c0_g1;TRINITY_DN100527_c0_g3;TRINITY_DN100527_c0_g5;TRINITY_DN100630_c1_g1;TRINITY_DN100846_c1_g4;TRINITY_DN100907_c1_g1;TRINITY_DN100907_c1_g5;TRINITY_DN100907_c1_g6;TRINITY_DN101234_c1_g3;TRINITY_DN101237_c1_g1;TRINITY_DN101329_c1_g3;TRINITY_DN101329_c1_g4;TRINITY_DN101355_c1_g2;TRINITY_…
425	GO:0004066	asparagine_synthase_(glutamine-hydrolyzing)_activity	5	1	0.17798	TRINITY_DN105771_c3_g1
426	GO:0043765	T/G_mismatch-specific_endonuclease_activity	1	1	0.17819	TRINITY_DN93542_c1_g1
427	GO:0031406	carboxylic_acid_binding	104	18	0.17863	TRINITY_DN103802_c0_g2;TRINITY_DN104797_c2_g7;TRINITY_DN110181_c0_g3;TRINITY_DN110800_c0_g3;TRINITY_DN110800_c0_g5;TRINITY_DN111849_c2_g1;TRINITY_DN111849_c2_g2;TRINITY_DN112093_c0_g1;TRINITY_DN115373_c8_g1;TRINITY_DN115373_c9_g1;TRINITY_DN88704_c0_g1;TRINITY_DN90697_c1_g1;TRINITY_DN92686_c1_g1;TRINITY_DN92744_c0_g1;TRINITY_DN92744_c0_g3;TRINITY_DN92744_c0_g5;TRINITY_DN97833_c0_g3;TRINITY_DN97833…
428	GO:0004812	aminoacyl-tRNA_ligase_activity	72	0	0.17945
429	GO:0016875	ligase_activity,_forming_carbon-oxygen_bonds	72	0	0.17945
430	GO:0016876	ligase_activity,_forming_aminoacyl-tRNA_and_related_compounds	72	0	0.17945
431	GO:0008413	8-oxo-7,8-dihydroguanosine_triphosphate_pyrophosphatase_activity	1	1	0.18014	TRINITY_DN94578_c5_g4
432	GO:0008172	S-methyltransferase_activity	13	0	0.18141
433	GO:0016635	oxidoreductase_activity,_acting_on_the_CH-CH_group_of_donors,_quinone_or_related...	13	1	0.18212	TRINITY_DN97208_c0_g1
434	GO:0047937	glucose-1-phosphate_phosphodismutase_activity	1	1	0.1826	TRINITY_DN95534_c3_g1
435	GO:0004436	phosphatidylinositol_diacylglycerol-lyase_activity	2	1	0.18267	TRINITY_DN108253_c1_g3
436	GO:0016667	oxidoreductase_activity,_acting_on_a_sulfur_group_of_donors	95	9	0.18426	TRINITY_DN100341_c1_g3;TRINITY_DN102991_c12_g1;TRINITY_DN111141_c0_g2;TRINITY_DN47907_c0_g1;TRINITY_DN88514_c0_g1;TRINITY_DN90759_c3_g1;TRINITY_DN94045_c8_g1;TRINITY_DN97974_c1_g1;TRINITY_DN97974_c1_g3
437	GO:0019208	phosphatase_regulator_activity	25	3	0.18577	TRINITY_DN111849_c2_g1;TRINITY_DN111849_c2_g2;TRINITY_DN88704_c0_g1
438	GO:0019888	protein_phosphatase_regulator_activity	25	3	0.18577	TRINITY_DN111849_c2_g1;TRINITY_DN111849_c2_g2;TRINITY_DN88704_c0_g1
439	GO:0010436	carotenoid_dioxygenase_activity	1	1	0.1867	TRINITY_DN97921_c0_g1
440	GO:0045549	9-cis-epoxycarotenoid_dioxygenase_activity	1	1	0.1867	TRINITY_DN97921_c0_g1
441	GO:0047631	ADP-ribose_diphosphatase_activity	2	0	0.18688
442	GO:0047734	CDP-glycerol_diphosphatase_activity	2	0	0.18688
443	GO:0004396	hexokinase_activity	8	0	0.1872
444	GO:0043621	protein_self-association	17	0	0.18778
445	GO:0010279	indole-3-acetic_acid_amido_synthetase_activity	1	1	0.18932	TRINITY_DN99067_c0_g1
446	GO:0009882	blue_light_photoreceptor_activity	2	0	0.18977
447	GO:0015299	solute:proton_antiporter_activity	37	4	0.1905	TRINITY_DN112987_c2_g10;TRINITY_DN90340_c0_g1;TRINITY_DN93721_c1_g3;TRINITY_DN93721_c1_g4
448	GO:0003958	NADPH-hemoprotein_reductase_activity	7	0	0.19059
449	GO:0004032	alditol:NADP+_1-oxidoreductase_activity	1	0	0.19221
450	GO:0004809	tRNA_(guanine-N2-)-methyltransferase_activity	3	0	0.19252
451	GO:0043169	cation_binding	4313	376	0.19466	TRINITY_DN100095_c0_g6;TRINITY_DN100289_c1_g2;TRINITY_DN100481_c0_g5;TRINITY_DN100509_c0_g2;TRINITY_DN100522_c1_g1;TRINITY_DN100522_c1_g2;TRINITY_DN100524_c2_g1;TRINITY_DN100573_c0_g1;TRINITY_DN100989_c0_g1;TRINITY_DN101083_c1_g1;TRINITY_DN101083_c1_g2;TRINITY_DN101329_c1_g3;TRINITY_DN101329_c1_g4;TRINITY_DN101358_c0_g1;TRINITY_DN101358_c3_g2;TRINITY_DN101560_c0_g1;TRINITY_DN101847_c4_g3;TRINITY_…
452	GO:0003861	3-isopropylmalate_dehydratase_activity	1	0	0.19512
453	GO:0003842	1-pyrroline-5-carboxylate_dehydrogenase_activity	1	0	0.19739
454	GO:0004496	mevalonate_kinase_activity	2	0	0.19787
455	GO:0015298	solute:cation_antiporter_activity	44	6	0.19842	TRINITY_DN108795_c2_g1;TRINITY_DN112987_c2_g10;TRINITY_DN90340_c0_g1;TRINITY_DN93461_c1_g1;TRINITY_DN93721_c1_g3;TRINITY_DN93721_c1_g4
456	GO:0015932	nucleobase-containing_compound_transmembrane_transporter_activity	26	5	0.19858	TRINITY_DN104846_c1_g5;TRINITY_DN113853_c1_g1;TRINITY_DN91274_c3_g2;TRINITY_DN92127_c0_g3;TRINITY_DN95680_c1_g1
457	GO:0016805	dipeptidase_activity	1	0	0.1987
458	GO:0003677	DNA_binding	1715	161	0.1994	TRINITY_DN100026_c1_g1;TRINITY_DN100026_c2_g3;TRINITY_DN100254_c0_g3;TRINITY_DN100289_c1_g2;TRINITY_DN100381_c2_g1;TRINITY_DN100381_c2_g4;TRINITY_DN100645_c5_g1;TRINITY_DN100645_c7_g8;TRINITY_DN100728_c2_g4;TRINITY_DN101106_c0_g1;TRINITY_DN101657_c2_g1;TRINITY_DN101657_c3_g10;TRINITY_DN102092_c1_g4;TRINITY_DN102215_c3_g1;TRINITY_DN102243_c1_g2;TRINITY_DN102541_c1_g2;TRINITY_DN102818_c0_g1;TRINITY…
459	GO:0004555	alpha,alpha-trehalase_activity	1	0	0.19981
460	GO:0004034	aldose_1-epimerase_activity	5	1	0.19997	TRINITY_DN106907_c5_g3
461	GO:0000247	C-8_sterol_isomerase_activity	2	0	0.20021
462	GO:0047750	cholestenol_delta-isomerase_activity	2	0	0.20021
463	GO:0051011	microtubule_minus-end_binding	7	0	0.20065
464	GO:0032135	DNA_insertion_or_deletion_binding	3	0	0.20069
465	GO:0032137	guanine/thymine_mispair_binding	3	0	0.20069
466	GO:0032138	single_base_insertion_or_deletion_binding	3	0	0.20069
467	GO:0030145	manganese_ion_binding	22	6	0.20081	TRINITY_DN110384_c2_g2;TRINITY_DN13100_c0_g1;TRINITY_DN87240_c0_g1;TRINITY_DN91520_c0_g1;TRINITY_DN91520_c0_g2;TRINITY_DN97040_c4_g1
468	GO:0000014	single-stranded_DNA_endodeoxyribonuclease_activity	3	1	0.20145	TRINITY_DN93542_c1_g1
469	GO:0004560	alpha-L-fucosidase_activity	3	0	0.20346
470	GO:0015928	fucosidase_activity	3	0	0.20346
471	GO:0035539	8-oxo-7,8-dihydrodeoxyguanosine_triphosphate_pyrophosphatase_activity	1	0	0.2037
472	GO:0008419	RNA_lariat_debranching_enzyme_activity	1	0	0.20449
473	GO:0008026	ATP-dependent_helicase_activity	119	3	0.20487	TRINITY_DN108270_c3_g10;TRINITY_DN91626_c3_g2;TRINITY_DN99622_c3_g2
474	GO:0070035	purine_NTP-dependent_helicase_activity	119	3	0.20487	TRINITY_DN108270_c3_g10;TRINITY_DN91626_c3_g2;TRINITY_DN99622_c3_g2
475	GO:0004476	mannose-6-phosphate_isomerase_activity	1	0	0.2051
476	GO:0004484	mRNA_guanylyltransferase_activity	2	0	0.20513
477	GO:0004651	polynucleotide_5'-phosphatase_activity	2	0	0.20513
478	GO:0036204	abieta-7,13-dien-18-ol_hydroxylase_activity	4	2	0.20606	TRINITY_DN108427_c0_g4;TRINITY_DN82737_c0_g1
479	GO:0008782	adenosylhomocysteine_nucleosidase_activity	1	0	0.20628
480	GO:0008930	methylthioadenosine_nucleosidase_activity	1	0	0.20628
481	GO:0003938	IMP_dehydrogenase_activity	1	0	0.20642
482	GO:0038199	ethylene_receptor_activity	1	0	0.20666
483	GO:0046961	proton-transporting_ATPase_activity,_rotational_mechanism	22	0	0.20715
484	GO:0005483	soluble_NSF_attachment_protein_activity	2	0	0.20719
485	GO:0004180	carboxypeptidase_activity	54	11	0.20721	TRINITY_DN104261_c7_g3;TRINITY_DN104261_c7_g4;TRINITY_DN107239_c2_g1;TRINITY_DN111022_c5_g1;TRINITY_DN111540_c3_g1;TRINITY_DN113595_c0_g1;TRINITY_DN113602_c0_g1;TRINITY_DN91261_c0_g1;TRINITY_DN94142_c2_g1;TRINITY_DN97553_c1_g1;TRINITY_DN97675_c0_g1
486	GO:0043764	UDP-3-O-[3-hydroxymyristoyl]_glucosamine_N-acyltransferase_activity	1	0	0.2078
487	GO:0070008	serine-type_exopeptidase_activity	53	10	0.20818	TRINITY_DN104261_c7_g3;TRINITY_DN104261_c7_g4;TRINITY_DN107239_c2_g1;TRINITY_DN111411_c3_g1;TRINITY_DN111540_c3_g1;TRINITY_DN113602_c0_g1;TRINITY_DN91261_c0_g1;TRINITY_DN94142_c2_g1;TRINITY_DN97553_c1_g1;TRINITY_DN97675_c0_g1
488	GO:0016628	oxidoreductase_activity,_acting_on_the_CH-CH_group_of_donors,_NAD_or_NADP_as_acc...	85	9	0.20929	TRINITY_DN101351_c2_g4;TRINITY_DN103347_c1_g1;TRINITY_DN106194_c1_g4;TRINITY_DN109881_c2_g2;TRINITY_DN109881_c2_g7;TRINITY_DN85643_c0_g1;TRINITY_DN89083_c0_g1;TRINITY_DN92303_c3_g2;TRINITY_DN97393_c0_g1
489	GO:0000217	DNA_secondary_structure_binding	10	0	0.21018
490	GO:0000400	four-way_junction_DNA_binding	10	0	0.21018
491	GO:0004003	ATP-dependent_DNA_helicase_activity	17	0	0.21023
492	GO:0016796	exonuclease_activity,_active_with_either_ribo-_or_deoxyribonucleic_acids_and_pro...	31	1	0.21194	TRINITY_DN94676_c0_g4
493	GO:0022891	substrate-specific_transmembrane_transporter_activity	707	95	0.21255	TRINITY_DN100327_c2_g2;TRINITY_DN100625_c1_g1;TRINITY_DN101329_c1_g3;TRINITY_DN101329_c1_g4;TRINITY_DN101351_c2_g1;TRINITY_DN101351_c2_g4;TRINITY_DN101351_c2_g5;TRINITY_DN102132_c3_g2;TRINITY_DN102934_c2_g1;TRINITY_DN103347_c1_g1;TRINITY_DN103713_c3_g6;TRINITY_DN103979_c0_g2;TRINITY_DN104015_c0_g1;TRINITY_DN104398_c0_g1;TRINITY_DN104495_c0_g1;TRINITY_DN104846_c1_g5;TRINITY_DN104875_c1_g2;TRINITY_…
494	GO:0004121	cystathionine_beta-lyase_activity	1	0	0.21267
495	GO:0004123	cystathionine_gamma-lyase_activity	1	0	0.21267
496	GO:0044540	L-cystine_L-cysteine-lyase_(deaminating)	1	0	0.21267
497	GO:0080146	L-cysteine_desulfhydrase_activity	1	0	0.21267
498	GO:0080124	pheophytinase_activity	1	0	0.21341
499	GO:0016681	oxidoreductase_activity,_acting_on_diphenols_and_related_substances_as_donors,_c...	13	0	0.21402
500	GO:0010295	(+)-abscisic_acid_8'-hydroxylase_activity	4	2	0.21482	TRINITY_DN89907_c0_g2;TRINITY_DN89907_c0_g3
501	GO:0004176	ATP-dependent_peptidase_activity	36	2	0.21528	TRINITY_DN109957_c3_g1;TRINITY_DN91665_c4_g1
502	GO:0031386	protein_tag	3	0	0.2155
503	GO:0052592	oxidoreductase_activity,_acting_on_CH_or_CH2_groups,_with_an_iron-sulfur_protein...	2	0	0.21554
504	GO:0036442	hydrogen-exporting_ATPase_activity	45	8	0.21567	TRINITY_DN101329_c1_g3;TRINITY_DN101329_c1_g4;TRINITY_DN113048_c0_g1;TRINITY_DN113135_c4_g1;TRINITY_DN113135_c4_g2;TRINITY_DN113135_c4_g3;TRINITY_DN113135_c4_g4;TRINITY_DN94413_c3_g3
505	GO:0042736	NADH_kinase_activity	2	0	0.217
506	GO:0004549	tRNA-specific_ribonuclease_activity	20	1	0.21745	TRINITY_DN104360_c5_g1
507	GO:0000213	tRNA-intron_endonuclease_activity	1	0	0.21751
508	GO:0005094	Rho_GDP-dissociation_inhibitor_activity	4	0	0.21855
509	GO:0034038	deoxyhypusine_synthase_activity	1	0	0.2197
510	GO:0050514	homospermidine_synthase_(spermidine-specific)_activity	1	0	0.2197
511	GO:0009883	red_or_far-red_light_photoreceptor_activity	1	0	0.21995
512	GO:0031516	far-red_light_photoreceptor_activity	1	0	0.21995
513	GO:0030170	pyridoxal_phosphate_binding	120	11	0.22022	TRINITY_DN104196_c1_g1;TRINITY_DN105164_c0_g1;TRINITY_DN105164_c0_g2;TRINITY_DN105164_c0_g6;TRINITY_DN106128_c2_g1;TRINITY_DN107682_c1_g1;TRINITY_DN108426_c2_g2;TRINITY_DN108426_c2_g6;TRINITY_DN109443_c2_g2;TRINITY_DN95306_c2_g3;TRINITY_DN99330_c0_g1
514	GO:0003840	gamma-glutamyltransferase_activity	1	0	0.2206
515	GO:0016756	glutathione_gamma-glutamylcysteinyltransferase_activity	1	0	0.2206
516	GO:0036374	glutathione_hydrolase_activity	1	0	0.2206
517	GO:0047958	glycine:2-oxoglutarate_aminotransferase_activity	1	0	0.2206
518	GO:0034513	box_H/ACA_snoRNA_binding	2	0	0.22123
519	GO:0004402	histone_acetyltransferase_activity	16	1	0.22126	TRINITY_DN104160_c0_g1
520	GO:0061733	peptide-lysine-N-acetyltransferase_activity	16	1	0.22126	TRINITY_DN104160_c0_g1
521	GO:0004815	aspartate-tRNA_ligase_activity	1	0	0.22133
522	GO:0015203	polyamine_transmembrane_transporter_activity	4	2	0.22164	TRINITY_DN114041_c1_g2;TRINITY_DN91555_c0_g1
523	GO:0008935	1,4-dihydroxy-2-naphthoyl-CoA_synthase_activity	2	0	0.22169
524	GO:0047150	betaine-homocysteine_S-methyltransferase_activity	1	0	0.22252
525	GO:0047274	galactinol-sucrose_galactosyltransferase_activity	1	0	0.22274
526	GO:0016903	oxidoreductase_activity,_acting_on_the_aldehyde_or_oxo_group_of_donors	82	13	0.22558	TRINITY_DN102165_c1_g2;TRINITY_DN105542_c1_g5;TRINITY_DN111888_c1_g2;TRINITY_DN113206_c1_g2;TRINITY_DN113206_c1_g3;TRINITY_DN115163_c0_g1;TRINITY_DN8444_c0_g2;TRINITY_DN86329_c0_g1;TRINITY_DN93623_c12_g1;TRINITY_DN98999_c0_g1;TRINITY_DN99300_c2_g1;TRINITY_DN99454_c2_g1;TRINITY_DN99454_c2_g5
527	GO:1990482	sphingolipid_alpha-glucuronosyltransferase_activity	1	0	0.22651
528	GO:0004795	threonine_synthase_activity	1	0	0.22662
529	GO:0071522	ureidoglycine_aminohydrolase_activity	1	0	0.22721
530	GO:0004160	dihydroxy-acid_dehydratase_activity	2	0	0.22743
531	GO:0004566	beta-glucuronidase_activity	1	0	0.22792
532	GO:0018738	S-formylglutathione_hydrolase_activity	1	0	0.22821
533	GO:0015662	ATPase_activity,_coupled_to_transmembrane_movement_of_ions,_phosphorylative_mech...	82	10	0.22829	TRINITY_DN101329_c1_g3;TRINITY_DN101329_c1_g4;TRINITY_DN103713_c3_g6;TRINITY_DN107288_c1_g5;TRINITY_DN113048_c0_g1;TRINITY_DN113135_c4_g1;TRINITY_DN113135_c4_g2;TRINITY_DN113135_c4_g3;TRINITY_DN113135_c4_g4;TRINITY_DN94413_c3_g3
534	GO:0003984	acetolactate_synthase_activity	8	0	0.22884
535	GO:0004650	polygalacturonase_activity	22	2	0.2289	TRINITY_DN108513_c1_g4;TRINITY_DN110957_c0_g1
536	GO:0009001	serine_O-acetyltransferase_activity	6	1	0.2296	TRINITY_DN114148_c1_g2
537	GO:0016412	serine_O-acyltransferase_activity	6	1	0.2296	TRINITY_DN114148_c1_g2
538	GO:0036459	thiol-dependent_ubiquitinyl_hydrolase_activity	27	2	0.23147	TRINITY_DN103293_c3_g3;TRINITY_DN107757_c3_g2
539	GO:0101005	ubiquitinyl_hydrolase_activity	27	2	0.23147	TRINITY_DN103293_c3_g3;TRINITY_DN107757_c3_g2
540	GO:0016701	oxidoreductase_activity,_acting_on_single_donors_with_incorporation_of_molecular...	65	18	0.23209	TRINITY_DN102554_c0_g1;TRINITY_DN102554_c0_g2;TRINITY_DN104402_c0_g3;TRINITY_DN105177_c1_g1;TRINITY_DN107921_c0_g2;TRINITY_DN109336_c1_g1;TRINITY_DN114804_c1_g1;TRINITY_DN114804_c1_g12;TRINITY_DN114804_c1_g4;TRINITY_DN114804_c1_g5;TRINITY_DN114804_c1_g9;TRINITY_DN31817_c0_g1;TRINITY_DN83433_c0_g1;TRINITY_DN93807_c0_g1;TRINITY_DN93807_c0_g2;TRINITY_DN94852_c1_g1;TRINITY_DN97921_c0_g1;TRINITY_DN981…
541	GO:0046872	metal_ion_binding	4290	371	0.23246	TRINITY_DN100095_c0_g6;TRINITY_DN100289_c1_g2;TRINITY_DN100481_c0_g5;TRINITY_DN100509_c0_g2;TRINITY_DN100522_c1_g1;TRINITY_DN100522_c1_g2;TRINITY_DN100524_c2_g1;TRINITY_DN100573_c0_g1;TRINITY_DN100989_c0_g1;TRINITY_DN101083_c1_g1;TRINITY_DN101083_c1_g2;TRINITY_DN101329_c1_g3;TRINITY_DN101329_c1_g4;TRINITY_DN101358_c0_g1;TRINITY_DN101358_c3_g2;TRINITY_DN101560_c0_g1;TRINITY_DN101847_c4_g3;TRINITY_…
542	GO:0016041	glutamate_synthase_(ferredoxin)_activity	5	0	0.23318
543	GO:0016643	oxidoreductase_activity,_acting_on_the_CH-NH2_group_of_donors,_iron-sulfur_prote...	5	0	0.23318
544	GO:0004185	serine-type_carboxypeptidase_activity	43	9	0.23361	TRINITY_DN104261_c7_g3;TRINITY_DN104261_c7_g4;TRINITY_DN107239_c2_g1;TRINITY_DN111540_c3_g1;TRINITY_DN113602_c0_g1;TRINITY_DN91261_c0_g1;TRINITY_DN94142_c2_g1;TRINITY_DN97553_c1_g1;TRINITY_DN97675_c0_g1
545	GO:0004673	protein_histidine_kinase_activity	30	5	0.23443	TRINITY_DN100843_c0_g4;TRINITY_DN112648_c1_g1;TRINITY_DN114644_c1_g1;TRINITY_DN98858_c0_g5;TRINITY_DN99420_c0_g1
546	GO:0004729	oxygen-dependent_protoporphyrinogen_oxidase_activity	2	0	0.23471
547	GO:0070818	protoporphyrinogen_oxidase_activity	2	0	0.23471
548	GO:0033897	ribonuclease_T2_activity	3	1	0.23559	TRINITY_DN88475_c0_g1
549	GO:0051880	G-quadruplex_DNA_binding	1	0	0.23569
550	GO:0015399	primary_active_transmembrane_transporter_activity	312	35	0.23608	TRINITY_DN101329_c1_g3;TRINITY_DN101329_c1_g4;TRINITY_DN101475_c1_g2;TRINITY_DN101475_c1_g4;TRINITY_DN101877_c0_g2;TRINITY_DN103667_c0_g1;TRINITY_DN103713_c3_g6;TRINITY_DN105656_c1_g1;TRINITY_DN106699_c0_g1;TRINITY_DN107288_c1_g5;TRINITY_DN108199_c0_g1;TRINITY_DN108205_c1_g1;TRINITY_DN110654_c2_g2;TRINITY_DN111985_c0_g1;TRINITY_DN112126_c0_g1;TRINITY_DN112338_c2_g1;TRINITY_DN112338_c2_g2;TRINITY_…
551	GO:0015405	P-P-bond-hydrolysis-driven_transmembrane_transporter_activity	312	35	0.23608	TRINITY_DN101329_c1_g3;TRINITY_DN101329_c1_g4;TRINITY_DN101475_c1_g2;TRINITY_DN101475_c1_g4;TRINITY_DN101877_c0_g2;TRINITY_DN103667_c0_g1;TRINITY_DN103713_c3_g6;TRINITY_DN105656_c1_g1;TRINITY_DN106699_c0_g1;TRINITY_DN107288_c1_g5;TRINITY_DN108199_c0_g1;TRINITY_DN108205_c1_g1;TRINITY_DN110654_c2_g2;TRINITY_DN111985_c0_g1;TRINITY_DN112126_c0_g1;TRINITY_DN112338_c2_g1;TRINITY_DN112338_c2_g2;TRINITY_…
552	GO:0004564	beta-fructofuranosidase_activity	17	6	0.23617	TRINITY_DN101993_c0_g2;TRINITY_DN113515_c1_g6;TRINITY_DN91740_c8_g1;TRINITY_DN93757_c0_g1;TRINITY_DN94846_c1_g1;TRINITY_DN96016_c1_g4
553	GO:0003846	2-acylglycerol_O-acyltransferase_activity	1	0	0.23645
554	GO:0090430	caffeoyl-CoA:_alcohol_caffeoyl_transferase_activity	1	0	0.23645
555	GO:0031210	phosphatidylcholine_binding	1	0	0.23705
556	GO:0070405	ammonium_ion_binding	1	0	0.23705
557	GO:0019135	deoxyhypusine_monooxygenase_activity	1	0	0.23774
558	GO:0003951	NAD+_kinase_activity	3	0	0.23782
559	GO:0016820	hydrolase_activity,_acting_on_acid_anhydrides,_catalyzing_transmembrane_movement...	297	36	0.23878	TRINITY_DN101329_c1_g3;TRINITY_DN101329_c1_g4;TRINITY_DN101475_c1_g2;TRINITY_DN101475_c1_g4;TRINITY_DN101877_c0_g2;TRINITY_DN103667_c0_g1;TRINITY_DN103713_c3_g6;TRINITY_DN105656_c1_g1;TRINITY_DN106699_c0_g1;TRINITY_DN107288_c1_g5;TRINITY_DN108199_c0_g1;TRINITY_DN108205_c1_g1;TRINITY_DN110654_c2_g2;TRINITY_DN111985_c0_g1;TRINITY_DN112126_c0_g1;TRINITY_DN112338_c2_g1;TRINITY_DN112338_c2_g2;TRINITY_…
560	GO:0004326	tetrahydrofolylpolyglutamate_synthase_activity	1	0	0.23957
561	GO:0008836	diaminopimelate_decarboxylase_activity	2	0	0.23987
562	GO:0052722	fatty_acid_in-chain_hydroxylase_activity	3	0	0.2402
563	GO:0016788	hydrolase_activity,_acting_on_ester_bonds	858	88	0.24036	TRINITY_DN100509_c0_g2;TRINITY_DN100975_c1_g4;TRINITY_DN100989_c0_g1;TRINITY_DN101539_c0_g1;TRINITY_DN101539_c1_g3;TRINITY_DN101539_c1_g7;TRINITY_DN102485_c0_g1;TRINITY_DN103191_c1_g1;TRINITY_DN103191_c1_g2;TRINITY_DN103191_c1_g4;TRINITY_DN103600_c0_g2;TRINITY_DN103949_c1_g3;TRINITY_DN104092_c0_g1;TRINITY_DN104265_c1_g1;TRINITY_DN104265_c1_g2;TRINITY_DN104360_c5_g1;TRINITY_DN104434_c0_g1;TRINITY_…
564	GO:0019213	deacetylase_activity	14	1	0.24083	TRINITY_DN110006_c1_g1
565	GO:0005452	inorganic_anion_exchanger_activity	6	1	0.24139	TRINITY_DN91734_c0_g1
566	GO:0050198	pinosylvin_synthase_activity	1	0	0.24152
567	GO:0018812	3-hydroxyacyl-CoA_dehydratase_activity	1	0	0.24183
568	GO:0016831	carboxy-lyase_activity	98	16	0.24222	TRINITY_DN101408_c1_g3;TRINITY_DN101595_c0_g1;TRINITY_DN101748_c1_g1;TRINITY_DN101748_c3_g3;TRINITY_DN101748_c3_g5;TRINITY_DN101748_c5_g1;TRINITY_DN106128_c2_g1;TRINITY_DN106291_c1_g2;TRINITY_DN106492_c1_g2;TRINITY_DN124970_c0_g1;TRINITY_DN13100_c0_g1;TRINITY_DN90268_c1_g3;TRINITY_DN91520_c0_g1;TRINITY_DN91520_c0_g2;TRINITY_DN97040_c4_g1;TRINITY_DN98356_c8_g1
569	GO:0000175	3'-5'-exoribonuclease_activity	17	0	0.2434
570	GO:0016229	steroid_dehydrogenase_activity	14	2	0.24344	TRINITY_DN105461_c0_g2;TRINITY_DN96384_c1_g2
571	GO:0016307	phosphatidylinositol_phosphate_kinase_activity	5	1	0.24533	TRINITY_DN114132_c0_g2
572	GO:0080123	jasmonate-amino_synthetase_activity	2	0	0.24564
573	GO:0052689	carboxylic_ester_hydrolase_activity	110	10	0.24776	TRINITY_DN100975_c1_g4;TRINITY_DN105186_c4_g1;TRINITY_DN108136_c5_g2;TRINITY_DN112210_c2_g5;TRINITY_DN112210_c2_g9;TRINITY_DN90420_c0_g1;TRINITY_DN91845_c0_g1;TRINITY_DN93825_c0_g5;TRINITY_DN96326_c1_g7;TRINITY_DN98973_c0_g2
574	GO:0050308	sugar-phosphatase_activity	8	0	0.24791
575	GO:0016790	thiolester_hydrolase_activity	18	2	0.24872	TRINITY_DN103949_c1_g3;TRINITY_DN84636_c0_g1
576	GO:0008251	tRNA-specific_adenosine_deaminase_activity	1	0	0.24967
577	GO:0015141	succinate_transmembrane_transporter_activity	2	1	0.25	TRINITY_DN88386_c0_g1
578	GO:0003691	double-stranded_telomeric_DNA_binding	2	0	0.25034
579	GO:0017137	Rab_GTPase_binding	13	3	0.25064	TRINITY_DN10135_c0_g1;TRINITY_DN111731_c4_g1;TRINITY_DN96752_c1_g2
580	GO:0003774	motor_activity	73	7	0.25121	TRINITY_DN102938_c1_g1;TRINITY_DN103929_c1_g2;TRINITY_DN104475_c3_g1;TRINITY_DN106577_c2_g5;TRINITY_DN90518_c0_g1;TRINITY_DN98204_c4_g1;TRINITY_DN99632_c0_g2
581	GO:0004641	phosphoribosylformylglycinamidine_cyclo-ligase_activity	1	0	0.25183
582	GO:0004791	thioredoxin-disulfide_reductase_activity	9	0	0.25273
583	GO:0015077	monovalent_inorganic_cation_transmembrane_transporter_activity	188	23	0.25295	TRINITY_DN100327_c2_g2;TRINITY_DN101329_c1_g3;TRINITY_DN101329_c1_g4;TRINITY_DN104015_c0_g1;TRINITY_DN104875_c1_g2;TRINITY_DN108795_c2_g1;TRINITY_DN112987_c2_g10;TRINITY_DN113048_c0_g1;TRINITY_DN113135_c4_g1;TRINITY_DN113135_c4_g2;TRINITY_DN113135_c4_g3;TRINITY_DN113135_c4_g4;TRINITY_DN113860_c0_g1;TRINITY_DN86068_c0_g1;TRINITY_DN90340_c0_g1;TRINITY_DN92989_c1_g1;TRINITY_DN93461_c1_g1;TRINITY_DN9…
584	GO:0004612	phosphoenolpyruvate_carboxykinase_(ATP)_activity	4	2	0.25297	TRINITY_DN101408_c1_g3;TRINITY_DN98356_c8_g1
585	GO:0004105	choline-phosphate_cytidylyltransferase_activity	1	0	0.25393
586	GO:0102391	decanoate--CoA_ligase_activity	2	1	0.25425	TRINITY_DN114401_c0_g3
587	GO:0015194	L-serine_transmembrane_transporter_activity	5	2	0.25435	TRINITY_DN104398_c0_g1;TRINITY_DN109326_c1_g3
588	GO:0022889	serine_transmembrane_transporter_activity	5	2	0.25435	TRINITY_DN104398_c0_g1;TRINITY_DN109326_c1_g3
589	GO:1905361	L-serine_transporter_activity	5	2	0.25435	TRINITY_DN104398_c0_g1;TRINITY_DN109326_c1_g3
590	GO:0004467	long-chain_fatty_acid-CoA_ligase_activity	12	3	0.25457	TRINITY_DN105539_c7_g1;TRINITY_DN114401_c0_g3;TRINITY_DN90891_c0_g1
591	GO:0015645	fatty_acid_ligase_activity	12	3	0.25457	TRINITY_DN105539_c7_g1;TRINITY_DN114401_c0_g3;TRINITY_DN90891_c0_g1
592	GO:0008420	CTD_phosphatase_activity	5	0	0.25552
593	GO:0008466	glycogenin_glucosyltransferase_activity	2	0	0.25571
594	GO:0004479	methionyl-tRNA_formyltransferase_activity	1	0	0.25723
595	GO:0031409	pigment_binding	16	2	0.25861	TRINITY_DN79583_c0_g1;TRINITY_DN79608_c0_g1
596	GO:0003876	AMP_deaminase_activity	3	0	0.25956
597	GO:0047623	adenosine-phosphate_deaminase_activity	3	0	0.25956
598	GO:0004609	phosphatidylserine_decarboxylase_activity	5	1	0.25982	TRINITY_DN106492_c1_g2
599	GO:0004529	exodeoxyribonuclease_activity	8	1	0.2601	TRINITY_DN94676_c0_g4
600	GO:0016895	exodeoxyribonuclease_activity,_producing_5'-phosphomonoesters	8	1	0.2601	TRINITY_DN94676_c0_g4
601	GO:0004132	dCMP_deaminase_activity	1	0	0.26295
602	GO:0017077	oxidative_phosphorylation_uncoupler_activity	1	0	0.26348
603	GO:0003727	single-stranded_RNA_binding	17	2	0.26521	TRINITY_DN89054_c0_g1;TRINITY_DN99330_c0_g1
604	GO:0004332	fructose-bisphosphate_aldolase_activity	9	0	0.26538
605	GO:0015415	ATPase-coupled_phosphate_ion_transmembrane_transporter_activity	4	0	0.26636
606	GO:0004343	glucosamine_6-phosphate_N-acetyltransferase_activity	1	0	0.26637
607	GO:0004312	fatty_acid_synthase_activity	16	3	0.26663	TRINITY_DN101081_c0_g2;TRINITY_DN84636_c0_g1;TRINITY_DN94950_c1_g1
608	GO:0004712	protein_serine/threonine/tyrosine_kinase_activity	8	0	0.26665
609	GO:0022853	active_ion_transmembrane_transporter_activity	149	14	0.26752	TRINITY_DN101329_c1_g3;TRINITY_DN101329_c1_g4;TRINITY_DN103713_c3_g6;TRINITY_DN107288_c1_g5;TRINITY_DN108205_c1_g1;TRINITY_DN110654_c2_g2;TRINITY_DN113048_c0_g1;TRINITY_DN113135_c4_g1;TRINITY_DN113135_c4_g2;TRINITY_DN113135_c4_g3;TRINITY_DN113135_c4_g4;TRINITY_DN114041_c1_g2;TRINITY_DN86068_c0_g1;TRINITY_DN94413_c3_g3
610	GO:0015112	nitrate_transmembrane_transporter_activity	7	2	0.26757	TRINITY_DN68088_c0_g1;TRINITY_DN68088_c0_g2
611	GO:0016775	phosphotransferase_activity,_nitrogenous_group_as_acceptor	31	5	0.26764	TRINITY_DN100843_c0_g4;TRINITY_DN112648_c1_g1;TRINITY_DN114644_c1_g1;TRINITY_DN98858_c0_g5;TRINITY_DN99420_c0_g1
612	GO:0004055	argininosuccinate_synthase_activity	2	0	0.26777
613	GO:0004801	sedoheptulose-7-phosphate:D-glyceraldehyde-3-phosphate_glyceronetransferase_acti...	4	0	0.26872
614	GO:0070006	metalloaminopeptidase_activity	8	0	0.26922
615	GO:0047763	caffeate_O-methyltransferase_activity	7	2	0.26953	TRINITY_DN106654_c0_g1;TRINITY_DN92071_c0_g3
616	GO:0004446	inositol-hexakisphosphate_phosphatase_activity	1	0	0.27101
617	GO:0005310	dicarboxylic_acid_transmembrane_transporter_activity	9	2	0.27108	TRINITY_DN88386_c0_g1;TRINITY_DN89133_c0_g1
618	GO:0015556	C4-dicarboxylate_transmembrane_transporter_activity	9	2	0.27108	TRINITY_DN88386_c0_g1;TRINITY_DN89133_c0_g1
619	GO:0004353	glutamate_dehydrogenase_[NAD(P)+]_activity	1	0	0.27175
620	GO:0045437	uridine_nucleosidase_activity	1	0	0.272
621	GO:0047622	adenosine_nucleosidase_activity	1	0	0.272
622	GO:0047724	inosine_nucleosidase_activity	1	0	0.272
623	GO:0050263	ribosylpyrimidine_nucleosidase_activity	1	0	0.272
624	GO:0072585	xanthosine_nucleotidase_activity	1	0	0.272
625	GO:0015245	fatty_acid_transporter_activity	5	2	0.27212	TRINITY_DN110654_c2_g2;TRINITY_DN111985_c0_g1
626	GO:0005484	SNAP_receptor_activity	28	2	0.27221	TRINITY_DN108239_c1_g3;TRINITY_DN108239_c1_g5
627	GO:0045552	dihydrokaempferol_4-reductase_activity	5	2	0.27268	TRINITY_DN102165_c1_g2;TRINITY_DN112194_c7_g2
628	GO:0008825	cyclopropane-fatty-acyl-phospholipid_synthase_activity	2	0	0.27337
629	GO:0015103	inorganic_anion_transmembrane_transporter_activity	42	4	0.27425	TRINITY_DN68088_c0_g1;TRINITY_DN68088_c0_g2;TRINITY_DN90398_c0_g2;TRINITY_DN91734_c0_g1
630	GO:0019788	NEDD8_transferase_activity	4	0	0.27482
631	GO:0051119	sugar_transmembrane_transporter_activity	77	13	0.27503	TRINITY_DN101351_c2_g4;TRINITY_DN101351_c2_g5;TRINITY_DN102934_c2_g1;TRINITY_DN109759_c2_g1;TRINITY_DN112630_c2_g3;TRINITY_DN113983_c0_g2;TRINITY_DN53538_c0_g1;TRINITY_DN71230_c0_g1;TRINITY_DN86318_c0_g1;TRINITY_DN89967_c0_g1;TRINITY_DN93917_c5_g2;TRINITY_DN93917_c5_g3;TRINITY_DN98013_c0_g1
632	GO:0015166	polyol_transmembrane_transporter_activity	26	6	0.27532	TRINITY_DN102132_c3_g2;TRINITY_DN104495_c0_g1;TRINITY_DN53538_c0_g1;TRINITY_DN92467_c0_g1;TRINITY_DN93091_c0_g1;TRINITY_DN94190_c4_g1
633	GO:0034432	bis(5'-adenosyl)-pentaphosphatase_activity	2	0	0.27555
634	GO:0008022	protein_C-terminus_binding	3	0	0.27567
635	GO:0052381	tRNA_dimethylallyltransferase_activity	1	0	0.2762
636	GO:0033971	hydroxyisourate_hydrolase_activity	1	0	0.27629
637	GO:0051997	2-oxo-4-hydroxy-4-carboxy-5-ureidoimidazoline_decarboxylase_activity	1	0	0.27629
638	GO:0008453	alanine-glyoxylate_transaminase_activity	7	0	0.27648
639	GO:0008238	exopeptidase_activity	92	14	0.27691	TRINITY_DN104261_c7_g3;TRINITY_DN104261_c7_g4;TRINITY_DN107239_c2_g1;TRINITY_DN110384_c2_g2;TRINITY_DN111022_c5_g1;TRINITY_DN111411_c3_g1;TRINITY_DN111540_c3_g1;TRINITY_DN113595_c0_g1;TRINITY_DN113602_c0_g1;TRINITY_DN91261_c0_g1;TRINITY_DN94142_c2_g1;TRINITY_DN96548_c0_g1;TRINITY_DN97553_c1_g1;TRINITY_DN97675_c0_g1
640	GO:0004012	phospholipid-translocating_ATPase_activity	13	0	0.27706
641	GO:0004457	lactate_dehydrogenase_activity	5	0	0.27792
642	GO:0016799	hydrolase_activity,_hydrolyzing_N-glycosyl_compounds	21	4	0.27833	TRINITY_DN102689_c2_g2;TRINITY_DN90400_c1_g2;TRINITY_DN91255_c1_g2;TRINITY_DN94820_c2_g1
643	GO:0008574	ATP-dependent_microtubule_motor_activity,_plus-end-directed	12	2	0.27886	TRINITY_DN106577_c2_g5;TRINITY_DN98204_c4_g1
644	GO:1990939	ATP-dependent_microtubule_motor_activity	12	2	0.27886	TRINITY_DN106577_c2_g5;TRINITY_DN98204_c4_g1
645	GO:0042625	ATPase_coupled_ion_transmembrane_transporter_activity	147	14	0.27921	TRINITY_DN101329_c1_g3;TRINITY_DN101329_c1_g4;TRINITY_DN103713_c3_g6;TRINITY_DN107288_c1_g5;TRINITY_DN108205_c1_g1;TRINITY_DN110654_c2_g2;TRINITY_DN113048_c0_g1;TRINITY_DN113135_c4_g1;TRINITY_DN113135_c4_g2;TRINITY_DN113135_c4_g3;TRINITY_DN113135_c4_g4;TRINITY_DN114041_c1_g2;TRINITY_DN86068_c0_g1;TRINITY_DN94413_c3_g3
646	GO:0032553	ribonucleotide_binding	2838	242	0.28024	TRINITY_DN100130_c1_g1;TRINITY_DN100265_c0_g2;TRINITY_DN100420_c1_g2;TRINITY_DN100420_c1_g3;TRINITY_DN100527_c0_g1;TRINITY_DN100527_c0_g3;TRINITY_DN100527_c0_g5;TRINITY_DN100630_c1_g1;TRINITY_DN100846_c1_g4;TRINITY_DN100907_c1_g1;TRINITY_DN100907_c1_g5;TRINITY_DN100907_c1_g6;TRINITY_DN101234_c1_g3;TRINITY_DN101237_c1_g1;TRINITY_DN101329_c1_g3;TRINITY_DN101329_c1_g4;TRINITY_DN101355_c1_g2;TRINITY_…
647	GO:0047130	saccharopine_dehydrogenase_(NADP+,_L-lysine-forming)_activity	1	0	0.28061
648	GO:0016638	oxidoreductase_activity,_acting_on_the_CH-NH2_group_of_donors	30	4	0.2812	TRINITY_DN103421_c3_g3;TRINITY_DN66070_c0_g2;TRINITY_DN93437_c1_g1;TRINITY_DN95441_c0_g4
649	GO:0019200	carbohydrate_kinase_activity	42	3	0.28156	TRINITY_DN103818_c0_g2;TRINITY_DN107842_c0_g4;TRINITY_DN94393_c4_g3
650	GO:0004351	glutamate_decarboxylase_activity	7	1	0.2822	TRINITY_DN106128_c2_g1
651	GO:0019829	cation-transporting_ATPase_activity	134	12	0.28221	TRINITY_DN101329_c1_g3;TRINITY_DN101329_c1_g4;TRINITY_DN103713_c3_g6;TRINITY_DN107288_c1_g5;TRINITY_DN108205_c1_g1;TRINITY_DN113048_c0_g1;TRINITY_DN113135_c4_g1;TRINITY_DN113135_c4_g2;TRINITY_DN113135_c4_g3;TRINITY_DN113135_c4_g4;TRINITY_DN86068_c0_g1;TRINITY_DN94413_c3_g3
652	GO:0031418	L-ascorbic_acid_binding	14	1	0.28243	TRINITY_DN90697_c1_g1
653	GO:0047205	quinate_O-hydroxycinnamoyltransferase_activity	1	0	0.28477
654	GO:0050347	trans-octaprenyltranstransferase_activity	6	0	0.28515
655	GO:0052923	all-trans-nonaprenyl-diphosphate_synthase_(geranyl-diphosphate_specific)_activit...	6	0	0.28515
656	GO:0003942	N-acetyl-gamma-glutamyl-phosphate_reductase_activity	2	0	0.28527
657	GO:0043492	ATPase_activity,_coupled_to_movement_of_substances	303	35	0.28598	TRINITY_DN101329_c1_g3;TRINITY_DN101329_c1_g4;TRINITY_DN101475_c1_g2;TRINITY_DN101475_c1_g4;TRINITY_DN101877_c0_g2;TRINITY_DN103667_c0_g1;TRINITY_DN103713_c3_g6;TRINITY_DN105656_c1_g1;TRINITY_DN106699_c0_g1;TRINITY_DN107288_c1_g5;TRINITY_DN108199_c0_g1;TRINITY_DN108205_c1_g1;TRINITY_DN110654_c2_g2;TRINITY_DN111985_c0_g1;TRINITY_DN112126_c0_g1;TRINITY_DN112338_c2_g1;TRINITY_DN112338_c2_g2;TRINITY_…
658	GO:0004572	mannosyl-oligosaccharide_1,3-1,6-alpha-mannosidase_activity	1	0	0.28745
659	GO:0051139	metal_ion:proton_antiporter_activity	15	2	0.28805	TRINITY_DN112987_c2_g10;TRINITY_DN90340_c0_g1
660	GO:0019139	cytokinin_dehydrogenase_activity	14	1	0.28833	TRINITY_DN100158_c2_g4
661	GO:0004610	phosphoacetylglucosamine_mutase_activity	1	0	0.28973
662	GO:0008194	UDP-glycosyltransferase_activity	230	50	0.29071	TRINITY_DN100111_c0_g2;TRINITY_DN100111_c0_g4;TRINITY_DN100111_c0_g5;TRINITY_DN100691_c1_g2;TRINITY_DN102745_c1_g1;TRINITY_DN102991_c12_g1;TRINITY_DN104040_c0_g2;TRINITY_DN104608_c3_g1;TRINITY_DN104608_c3_g4;TRINITY_DN104608_c4_g1;TRINITY_DN106863_c1_g3;TRINITY_DN107044_c0_g3;TRINITY_DN107160_c1_g8;TRINITY_DN107761_c0_g3;TRINITY_DN107776_c2_g2;TRINITY_DN108168_c1_g2;TRINITY_DN108498_c0_g1;TRINITY…
663	GO:0050815	phosphoserine_binding	1	0	0.29093
664	GO:1990269	RNA_polymerase_II_C-terminal_domain_phosphoserine_binding	1	0	0.29093
665	GO:0008807	carboxyvinyl-carboxyphosphonate_phosphorylmutase_activity	1	0	0.29124
666	GO:0010349	L-galactose_dehydrogenase_activity	1	0	0.29158
667	GO:0016632	oxidoreductase_activity,_acting_on_the_CH-CH_group_of_donors,_cytochrome_as_acce...	1	0	0.29188
668	GO:0016633	galactonolactone_dehydrogenase_activity	1	0	0.29188
669	GO:0080049	L-gulono-1,4-lactone_dehydrogenase_activity	1	0	0.29188
670	GO:0042626	ATPase_activity,_coupled_to_transmembrane_movement_of_substances	291	35	0.29207	TRINITY_DN101329_c1_g3;TRINITY_DN101329_c1_g4;TRINITY_DN101475_c1_g2;TRINITY_DN101475_c1_g4;TRINITY_DN101877_c0_g2;TRINITY_DN103667_c0_g1;TRINITY_DN103713_c3_g6;TRINITY_DN105656_c1_g1;TRINITY_DN106699_c0_g1;TRINITY_DN107288_c1_g5;TRINITY_DN108199_c0_g1;TRINITY_DN108205_c1_g1;TRINITY_DN110654_c2_g2;TRINITY_DN111985_c0_g1;TRINITY_DN112126_c0_g1;TRINITY_DN112338_c2_g1;TRINITY_DN112338_c2_g2;TRINITY_…
671	GO:0009540	zeaxanthin_epoxidase_[overall]_activity	2	0	0.29237
672	GO:0052662	zeaxanthin_epoxidase_activity	2	0	0.29237
673	GO:0052663	antheraxanthin_epoxidase_activity	2	0	0.29237
674	GO:0008536	Ran_GTPase_binding	40	3	0.29288	TRINITY_DN102605_c1_g1;TRINITY_DN94691_c2_g1;TRINITY_DN99483_c3_g4
675	GO:0010326	methionine-oxo-acid_transaminase_activity	1	0	0.29305
676	GO:0009702	L-arabinokinase_activity	3	0	0.29328
677	GO:0051507	beta-sitosterol_UDP-glucosyltransferase_activity	1	0	0.29435
678	GO:0008936	nicotinamidase_activity	2	0	0.29489
679	GO:0008179	adenylate_cyclase_binding	1	0	0.29492
680	GO:0016614	oxidoreductase_activity,_acting_on_CH-OH_group_of_donors	241	22	0.29551	TRINITY_DN100158_c2_g4;TRINITY_DN102165_c1_g2;TRINITY_DN103713_c3_g6;TRINITY_DN105461_c0_g2;TRINITY_DN107228_c2_g1;TRINITY_DN108959_c2_g2;TRINITY_DN109457_c0_g1;TRINITY_DN109457_c0_g2;TRINITY_DN111941_c2_g1;TRINITY_DN112194_c7_g2;TRINITY_DN113206_c1_g2;TRINITY_DN113206_c1_g3;TRINITY_DN114390_c1_g2;TRINITY_DN79208_c0_g1;TRINITY_DN83401_c0_g1;TRINITY_DN89585_c1_g1;TRINITY_DN91092_c4_g2;TRINITY_DN91…
681	GO:0009881	photoreceptor_activity	12	1	0.29557	TRINITY_DN114644_c1_g1
682	GO:0019203	carbohydrate_phosphatase_activity	14	2	0.29773	TRINITY_DN103600_c0_g2;TRINITY_DN92311_c2_g3
683	GO:0046408	chlorophyll_synthetase_activity	4	1	0.29866	TRINITY_DN110888_c5_g1
684	GO:0008184	glycogen_phosphorylase_activity	3	0	0.29993
685	GO:0050203	oxalate-CoA_ligase_activity	4	1	0.30002	TRINITY_DN94659_c1_g1
686	GO:0004499	N,N-dimethylaniline_monooxygenase_activity	4	1	0.30037	TRINITY_DN104846_c1_g2
687	GO:0001664	G-protein_coupled_receptor_binding	1	0	0.30139
688	GO:0008265	Mo-molybdopterin_cofactor_sulfurase_activity	1	0	0.30152
689	GO:0042292	URM1_activating_enzyme_activity	1	0	0.30152
690	GO:0070733	protein_adenylyltransferase_activity	1	0	0.30152
691	GO:0015665	alcohol_transmembrane_transporter_activity	27	6	0.30181	TRINITY_DN102132_c3_g2;TRINITY_DN104495_c0_g1;TRINITY_DN53538_c0_g1;TRINITY_DN92467_c0_g1;TRINITY_DN93091_c0_g1;TRINITY_DN94190_c4_g1
692	GO:1901618	organic_hydroxy_compound_transmembrane_transporter_activity	27	6	0.30181	TRINITY_DN102132_c3_g2;TRINITY_DN104495_c0_g1;TRINITY_DN53538_c0_g1;TRINITY_DN92467_c0_g1;TRINITY_DN93091_c0_g1;TRINITY_DN94190_c4_g1
693	GO:0001105	RNA_polymerase_II_transcription_coactivator_activity	1	0	0.30196
694	GO:0001128	RNA_polymerase_II_transcription_coactivator_activity_involved_in_preinitiation_c...	1	0	0.30196
695	GO:0001190	transcriptional_activator_activity,_RNA_polymerase_II_transcription_factor_bindi...	1	0	0.30196
696	GO:0098811	transcriptional_repressor_activity,_RNA_polymerase_II_activating_transcription_f...	1	0	0.30196
697	GO:0008650	rRNA_(uridine-2'-O-)-methyltransferase_activity	4	0	0.30202
698	GO:0016436	rRNA_(uridine)_methyltransferase_activity	4	0	0.30202
699	GO:1901682	sulfur_compound_transmembrane_transporter_activity	10	0	0.30206
700	GO:0004000	adenosine_deaminase_activity	3	0	0.30222
701	GO:0005372	water_transmembrane_transporter_activity	22	5	0.303	TRINITY_DN102132_c3_g2;TRINITY_DN104495_c0_g1;TRINITY_DN92467_c0_g1;TRINITY_DN93091_c0_g1;TRINITY_DN94190_c4_g1
702	GO:0015250	water_channel_activity	22	5	0.303	TRINITY_DN102132_c3_g2;TRINITY_DN104495_c0_g1;TRINITY_DN92467_c0_g1;TRINITY_DN93091_c0_g1;TRINITY_DN94190_c4_g1
703	GO:0015254	glycerol_channel_activity	22	5	0.303	TRINITY_DN102132_c3_g2;TRINITY_DN104495_c0_g1;TRINITY_DN92467_c0_g1;TRINITY_DN93091_c0_g1;TRINITY_DN94190_c4_g1
704	GO:0051117	ATPase_binding	1	0	0.30386
705	GO:0000384	first_spliceosomal_transesterification_activity	3	0	0.30421
706	GO:0003697	single-stranded_DNA_binding	25	2	0.3057	TRINITY_DN87561_c0_g1;TRINITY_DN95136_c0_g3
707	GO:0009784	transmembrane_receptor_histidine_kinase_activity	1	0	0.30577
708	GO:0009884	cytokinin_receptor_activity	1	0	0.30577
709	GO:0009885	transmembrane_histidine_kinase_cytokinin_receptor_activity	1	0	0.30577
710	GO:0004222	metalloendopeptidase_activity	50	2	0.30651	TRINITY_DN104901_c0_g2;TRINITY_DN109957_c3_g1
711	GO:0009045	xylose_isomerase_activity	6	0	0.30659
712	GO:0008859	exoribonuclease_II_activity	1	0	0.30715
713	GO:0015180	L-alanine_transmembrane_transporter_activity	2	0	0.30771
714	GO:0022858	alanine_transmembrane_transporter_activity	2	0	0.30771
715	GO:0022804	active_transmembrane_transporter_activity	538	77	0.30794	TRINITY_DN100625_c1_g1;TRINITY_DN101329_c1_g3;TRINITY_DN101329_c1_g4;TRINITY_DN101351_c2_g4;TRINITY_DN101351_c2_g5;TRINITY_DN101475_c1_g2;TRINITY_DN101475_c1_g4;TRINITY_DN101877_c0_g2;TRINITY_DN103667_c0_g1;TRINITY_DN103713_c3_g6;TRINITY_DN104846_c1_g5;TRINITY_DN104875_c1_g2;TRINITY_DN105053_c0_g2;TRINITY_DN105656_c1_g1;TRINITY_DN106699_c0_g1;TRINITY_DN107288_c1_g5;TRINITY_DN108199_c0_g1;TRINITY_…
716	GO:0005247	voltage-gated_chloride_channel_activity	4	0	0.30796
717	GO:0005254	chloride_channel_activity	4	0	0.30796
718	GO:0033765	steroid_dehydrogenase_activity,_acting_on_the_CH-CH_group_of_donors	3	0	0.30859
719	GO:0003866	3-phosphoshikimate_1-carboxyvinyltransferase_activity	1	0	0.30866
720	GO:0016730	oxidoreductase_activity,_acting_on_iron-sulfur_proteins_as_donors	9	3	0.30897	TRINITY_DN111357_c0_g2;TRINITY_DN89054_c0_g1;TRINITY_DN95534_c3_g1
721	GO:0009022	tRNA_nucleotidyltransferase_activity	1	0	0.31005
722	GO:0015114	phosphate_ion_transmembrane_transporter_activity	7	1	0.31175	TRINITY_DN90398_c0_g2
723	GO:0004097	catechol_oxidase_activity	2	0	0.31309
724	GO:0003857	3-hydroxyacyl-CoA_dehydrogenase_activity	3	0	0.31372
725	GO:0008970	phosphatidylcholine_1-acylhydrolase_activity	8	2	0.31397	TRINITY_DN112210_c2_g5;TRINITY_DN112210_c2_g9
726	GO:0047714	galactolipase_activity	8	2	0.31397	TRINITY_DN112210_c2_g5;TRINITY_DN112210_c2_g9
727	GO:0015098	molybdate_ion_transmembrane_transporter_activity	4	0	0.31499
728	GO:0008793	aromatic-amino-acid:2-oxoglutarate_aminotransferase_activity	2	0	0.31571
729	GO:0004430	1-phosphatidylinositol_4-kinase_activity	4	0	0.31906
730	GO:0004534	5'-3'_exoribonuclease_activity	6	0	0.31926
731	GO:0098809	nitrite_reductase_activity	4	0	0.31988
732	GO:0030604	1-deoxy-D-xylulose-5-phosphate_reductoisomerase_activity	1	0	0.31989
733	GO:0015140	malate_transmembrane_transporter_activity	7	1	0.32034	TRINITY_DN89133_c0_g1
734	GO:0048487	beta-tubulin_binding	1	0	0.32135
735	GO:0004930	G-protein_coupled_receptor_activity	2	0	0.32194
736	GO:0010340	carboxyl-O-methyltransferase_activity	5	2	0.32213	TRINITY_DN108101_c2_g1;TRINITY_DN90530_c0_g1
737	GO:0016703	oxidoreductase_activity,_acting_on_single_donors_with_incorporation_of_molecular...	6	0	0.32222
738	GO:0050614	delta24-sterol_reductase_activity	1	0	0.32231
739	GO:0015037	peptide_disulfide_oxidoreductase_activity	3	0	0.32308
740	GO:0015038	glutathione_disulfide_oxidoreductase_activity	3	0	0.32308
741	GO:0031072	heat_shock_protein_binding	23	0	0.32373
742	GO:0008509	anion_transmembrane_transporter_activity	82	12	0.32374	TRINITY_DN110654_c2_g2;TRINITY_DN111663_c1_g4;TRINITY_DN111663_c1_g6;TRINITY_DN112472_c7_g1;TRINITY_DN114041_c1_g2;TRINITY_DN68088_c0_g1;TRINITY_DN68088_c0_g2;TRINITY_DN71230_c0_g1;TRINITY_DN88386_c0_g1;TRINITY_DN89133_c0_g1;TRINITY_DN90398_c0_g2;TRINITY_DN91734_c0_g1
743	GO:0003883	CTP_synthase_activity	1	0	0.32446
744	GO:0016655	oxidoreductase_activity,_acting_on_NAD(P)H,_quinone_or_similar_compound_as_accep...	56	0	0.32588
745	GO:0016603	glutaminyl-peptide_cyclotransferase_activity	1	0	0.32607
746	GO:0001758	retinal_dehydrogenase_activity	2	1	0.3274	TRINITY_DN99454_c2_g5
747	GO:0015079	potassium_ion_transmembrane_transporter_activity	48	8	0.32753	TRINITY_DN100327_c2_g2;TRINITY_DN104015_c0_g1;TRINITY_DN104875_c1_g2;TRINITY_DN113860_c0_g1;TRINITY_DN92989_c1_g1;TRINITY_DN93909_c0_g2;TRINITY_DN93940_c1_g1;TRINITY_DN96965_c1_g4
748	GO:0016150	translation_release_factor_activity,_codon_nonspecific	3	0	0.3277
749	GO:0003983	UTP:glucose-1-phosphate_uridylyltransferase_activity	3	0	0.32818
750	GO:0051748	UTP-monosaccharide-1-phosphate_uridylyltransferase_activity	3	0	0.32818
751	GO:0008559	xenobiotic-transporting_ATPase_activity	11	3	0.32881	TRINITY_DN101475_c1_g2;TRINITY_DN114041_c1_g2;TRINITY_DN90998_c1_g1
752	GO:0042910	xenobiotic_transporter_activity	11	3	0.32881	TRINITY_DN101475_c1_g2;TRINITY_DN114041_c1_g2;TRINITY_DN90998_c1_g1
753	GO:0046507	UDPsulfoquinovose_synthase_activity	1	0	0.33111
754	GO:0046508	hydrolase_activity,_acting_on_carbon-sulfur_bonds	1	0	0.33111
755	GO:0004805	trehalose-phosphatase_activity	5	2	0.33224	TRINITY_DN103600_c0_g2;TRINITY_DN92311_c2_g3
756	GO:0004046	aminoacylase_activity	3	0	0.333
757	GO:0004398	histidine_decarboxylase_activity	1	0	0.33367
758	GO:0050174	phenylalanine_decarboxylase_activity	1	0	0.33367
759	GO:0016427	tRNA_(cytosine)_methyltransferase_activity	1	0	0.33456
760	GO:0016428	tRNA_(cytosine-5-)-methyltransferase_activity	1	0	0.33456
761	GO:0009982	pseudouridine_synthase_activity	14	0	0.33544
762	GO:0008114	phosphogluconate_2-dehydrogenase_activity	1	0	0.33563
763	GO:0000150	recombinase_activity	7	1	0.33565	TRINITY_DN95136_c0_g3
764	GO:0004386	helicase_activity	202	5	0.33696	TRINITY_DN108270_c3_g10;TRINITY_DN110446_c4_g1;TRINITY_DN90450_c0_g1;TRINITY_DN91626_c3_g2;TRINITY_DN99622_c3_g2
765	GO:0045156	electron_transporter,_transferring_electrons_within_the_cyclic_electron_transpor...	11	1	0.33715	TRINITY_DN89054_c0_g1
766	GO:0004869	cysteine-type_endopeptidase_inhibitor_activity	7	1	0.33953	TRINITY_DN102058_c6_g5
767	GO:0004715	non-membrane_spanning_protein_tyrosine_kinase_activity	19	1	0.33981	TRINITY_DN66012_c0_g1
768	GO:0043139	5'-3'_DNA_helicase_activity	6	0	0.34233
769	GO:0016653	oxidoreductase_activity,_acting_on_NAD(P)H,_heme_protein_as_acceptor	11	0	0.34248
770	GO:0000403	Y-form_DNA_binding	2	0	0.3428
771	GO:0000404	heteroduplex_DNA_loop_binding	2	0	0.3428
772	GO:0000406	double-strand/single-strand_DNA_junction_binding	2	0	0.3428
773	GO:0051536	iron-sulfur_cluster_binding	104	3	0.34417	TRINITY_DN111357_c0_g2;TRINITY_DN78393_c0_g1;TRINITY_DN90931_c0_g1
774	GO:0051540	metal_cluster_binding	104	3	0.34417	TRINITY_DN111357_c0_g2;TRINITY_DN78393_c0_g1;TRINITY_DN90931_c0_g1
775	GO:0010280	UDP-L-rhamnose_synthase_activity	1	0	0.34605
776	GO:0050377	UDP-glucose_4,6-dehydratase_activity	1	0	0.34605
777	GO:0003864	3-methyl-2-oxobutanoate_hydroxymethyltransferase_activity	1	0	0.34629
778	GO:0004112	cyclic-nucleotide_phosphodiesterase_activity	3	0	0.34679
779	GO:0008514	organic_anion_transmembrane_transporter_activity	24	5	0.34728	TRINITY_DN111663_c1_g4;TRINITY_DN111663_c1_g6;TRINITY_DN71230_c0_g1;TRINITY_DN88386_c0_g1;TRINITY_DN89133_c0_g1
780	GO:0004107	chorismate_synthase_activity	2	0	0.3477
781	GO:0015292	uniporter_activity	10	3	0.34781	TRINITY_DN108888_c0_g1;TRINITY_DN114650_c0_g4;TRINITY_DN93156_c0_g2
782	GO:0061503	tRNA_threonylcarbamoyladenosine_dehydratase	2	0	0.34837
783	GO:0031177	phosphopantetheine_binding	1	0	0.34906
784	GO:0004350	glutamate-5-semialdehyde_dehydrogenase_activity	7	0	0.35042
785	GO:0070361	mitochondrial_light_strand_promoter_anti-sense_binding	1	0	0.35083
786	GO:0015168	glycerol_transmembrane_transporter_activity	23	5	0.35085	TRINITY_DN102132_c3_g2;TRINITY_DN104495_c0_g1;TRINITY_DN92467_c0_g1;TRINITY_DN93091_c0_g1;TRINITY_DN94190_c4_g1
787	GO:0004150	dihydroneopterin_aldolase_activity	1	0	0.35131
788	GO:0001054	RNA_polymerase_I_activity	15	0	0.35162
789	GO:0047918	GDP-mannose_3,5-epimerase_activity	2	0	0.35169
790	GO:0000155	phosphorelay_sensor_kinase_activity	24	3	0.3538	TRINITY_DN100843_c0_g4;TRINITY_DN114644_c1_g1;TRINITY_DN98858_c0_g5
791	GO:0003904	deoxyribodipyrimidine_photo-lyase_activity	3	0	0.35442
792	GO:0022892	substrate-specific_transporter_activity	803	101	0.35561	TRINITY_DN100327_c2_g2;TRINITY_DN100625_c1_g1;TRINITY_DN101329_c1_g3;TRINITY_DN101329_c1_g4;TRINITY_DN101351_c2_g1;TRINITY_DN101351_c2_g4;TRINITY_DN101351_c2_g5;TRINITY_DN102132_c3_g2;TRINITY_DN102605_c1_g1;TRINITY_DN102934_c2_g1;TRINITY_DN103347_c1_g1;TRINITY_DN103713_c3_g6;TRINITY_DN103979_c0_g2;TRINITY_DN104015_c0_g1;TRINITY_DN104398_c0_g1;TRINITY_DN104495_c0_g1;TRINITY_DN104846_c1_g5;TRINITY_…
793	GO:0070039	rRNA_(guanosine-2'-O-)-methyltransferase_activity	1	0	0.35887
794	GO:0045551	cinnamyl-alcohol_dehydrogenase_activity	2	0	0.35919
795	GO:0052747	sinapyl_alcohol_dehydrogenase_activity	2	0	0.35919
796	GO:0010347	L-galactose-1-phosphate_phosphatase_activity	3	0	0.35961
797	GO:0070456	galactose-1-phosphate_phosphatase_activity	3	0	0.35961
798	GO:0044183	protein_binding_involved_in_protein_folding	3	0	0.36062
799	GO:0015139	alpha-ketoglutarate_transmembrane_transporter_activity	1	0	0.36101
800	GO:0017005	3'-tyrosyl-DNA_phosphodiesterase_activity	1	0	0.3611
801	GO:0070259	tyrosyl-DNA_phosphodiesterase_activity	1	0	0.3611
802	GO:0002196	Ser-tRNA(Ala)_hydrolase_activity	1	0	0.36115
803	GO:0015085	calcium_ion_transmembrane_transporter_activity	65	5	0.36143	TRINITY_DN103713_c3_g6;TRINITY_DN107288_c1_g5;TRINITY_DN108795_c2_g1;TRINITY_DN90340_c0_g1;TRINITY_DN93461_c1_g1
804	GO:0004044	amidophosphoribosyltransferase_activity	4	1	0.36178	TRINITY_DN91012_c0_g1
805	GO:0016787	hydrolase_activity	3915	420	0.36546	TRINITY_DN100080_c1_g2;TRINITY_DN100080_c1_g4;TRINITY_DN100273_c4_g1;TRINITY_DN100317_c0_g2;TRINITY_DN100317_c0_g3;TRINITY_DN100509_c0_g2;TRINITY_DN100536_c0_g3;TRINITY_DN100536_c0_g4;TRINITY_DN100536_c0_g5;TRINITY_DN100536_c0_g6;TRINITY_DN100575_c7_g1;TRINITY_DN100975_c1_g4;TRINITY_DN100989_c0_g1;TRINITY_DN100994_c2_g7;TRINITY_DN101184_c3_g1;TRINITY_DN101329_c1_g3;TRINITY_DN101329_c1_g4;TRINITY_…
806	GO:0000990	transcription_factor_activity,_core_RNA_polymerase_binding	4	0	0.3661
807	GO:0003843	1,3-beta-D-glucan_synthase_activity	25	1	0.36639	TRINITY_DN108762_c4_g3
808	GO:0004751	ribose-5-phosphate_isomerase_activity	2	0	0.36712
809	GO:0019783	ubiquitin-like_protein-specific_protease_activity	29	2	0.36738	TRINITY_DN103293_c3_g3;TRINITY_DN107757_c3_g2
810	GO:0016899	oxidoreductase_activity,_acting_on_the_CH-OH_group_of_donors,_oxygen_as_acceptor	18	4	0.36899	TRINITY_DN109457_c0_g2;TRINITY_DN111941_c2_g1;TRINITY_DN79208_c0_g1;TRINITY_DN83401_c0_g1
811	GO:0016530	metallochaperone_activity	4	0	0.36951
812	GO:0004449	isocitrate_dehydrogenase_(NAD+)_activity	4	0	0.37
813	GO:0004448	isocitrate_dehydrogenase_activity	8	0	0.37006
814	GO:0003980	UDP-glucose:glycoprotein_glucosyltransferase_activity	1	0	0.37074
815	GO:0051538	3_iron,_4_sulfur_cluster_binding	4	0	0.37202
816	GO:0004799	thymidylate_synthase_activity	1	0	0.37257
817	GO:0042083	5,10-methylenetetrahydrofolate-dependent_methyltransferase_activity	1	0	0.37257
818	GO:0042132	fructose_1,6-bisphosphate_1-phosphatase_activity	4	0	0.37261
819	GO:0050278	sedoheptulose-bisphosphatase_activity	4	0	0.37261
820	GO:0016668	oxidoreductase_activity,_acting_on_a_sulfur_group_of_donors,_NAD(P)_as_acceptor	18	0	0.3738
821	GO:0003865	3-oxo-5-alpha-steroid_4-dehydrogenase_activity	2	0	0.37408
822	GO:0000026	alpha-1,2-mannosyltransferase_activity	1	0	0.3744
823	GO:0004376	glycolipid_mannosyltransferase_activity	1	0	0.3744
824	GO:0004377	GDP-Man:Man3GlcNAc2-PP-Dol_alpha-1,2-mannosyltransferase_activity	1	0	0.3744
825	GO:0016631	enoyl-[acyl-carrier-protein]_reductase_activity	1	0	0.37638
826	GO:0004310	farnesyl-diphosphate_farnesyltransferase_activity	1	0	0.37663
827	GO:0051996	squalene_synthase_activity	1	0	0.37663
828	GO:0003919	FMN_adenylyltransferase_activity	2	0	0.37674
829	GO:0008531	riboflavin_kinase_activity	2	0	0.37674
830	GO:0003735	structural_constituent_of_ribosome	455	7	0.37705	TRINITY_DN107211_c1_g1;TRINITY_DN107569_c1_g2;TRINITY_DN112907_c1_g1;TRINITY_DN86222_c0_g1;TRINITY_DN88386_c0_g1;TRINITY_DN90065_c0_g1;TRINITY_DN93818_c1_g1
831	GO:0004033	aldo-keto_reductase_(NADP)_activity	6	0	0.37726
832	GO:0004392	heme_oxygenase_(decyclizing)_activity	2	1	0.37755	TRINITY_DN102220_c0_g1
833	GO:0001716	L-amino-acid_oxidase_activity	1	0	0.37767
834	GO:0008734	L-aspartate_oxidase_activity	1	0	0.37767
835	GO:0015922	aspartate_oxidase_activity	1	0	0.37767
836	GO:0044318	L-aspartate:fumarate_oxidoreductase_activity	1	0	0.37767
837	GO:0047641	aldose-6-phosphate_reductase_(NADPH)_activity	2	0	0.37787
838	GO:0050088	mannose-6-phosphate_6-reductase_activity	2	0	0.37787
839	GO:0016884	carbon-nitrogen_ligase_activity,_with_glutamine_as_amido-N-donor	37	2	0.37842	TRINITY_DN105771_c3_g1;TRINITY_DN88539_c0_g1
840	GO:0005385	zinc_ion_transmembrane_transporter_activity	30	4	0.37895	TRINITY_DN103979_c0_g2;TRINITY_DN108205_c1_g1;TRINITY_DN112972_c1_g2;TRINITY_DN112987_c2_g10
841	GO:0003905	alkylbase_DNA_N-glycosylase_activity	5	1	0.37943	TRINITY_DN91255_c1_g2
842	GO:0016174	NAD(P)H_oxidase_activity	8	2	0.38162	TRINITY_DN101358_c3_g2;TRINITY_DN98207_c0_g3
843	GO:0033907	beta-D-fucosidase_activity	1	0	0.38231
844	GO:0047701	beta-L-arabinosidase_activity	1	0	0.38231
845	GO:0080083	beta-gentiobiose_beta-glucosidase_activity	1	0	0.38231
846	GO:0004370	glycerol_kinase_activity	1	0	0.38276
847	GO:0090447	glycerol-3-phosphate_2-O-acyltransferase_activity	8	2	0.38297	TRINITY_DN122234_c0_g1;TRINITY_DN85869_c0_g1
848	GO:0008810	cellulase_activity	30	6	0.38358	TRINITY_DN113041_c1_g2;TRINITY_DN113041_c2_g3;TRINITY_DN113041_c2_g4;TRINITY_DN113041_c2_g7;TRINITY_DN94796_c3_g3;TRINITY_DN96824_c1_g1
849	GO:0080046	quercetin_4'-O-glucosyltransferase_activity	2	1	0.38394	TRINITY_DN113793_c1_g1
850	GO:0043813	phosphatidylinositol-3,5-bisphosphate_5-phosphatase_activity	1	0	0.38406
851	GO:0008117	sphinganine-1-phosphate_aldolase_activity	1	0	0.38411
852	GO:0004375	glycine_dehydrogenase_(decarboxylating)_activity	4	0	0.38516
853	GO:0016642	oxidoreductase_activity,_acting_on_the_CH-NH2_group_of_donors,_disulfide_as_acce...	4	0	0.38516
854	GO:0008889	glycerophosphodiester_phosphodiesterase_activity	9	1	0.38573	TRINITY_DN89775_c0_g1
855	GO:0004652	polynucleotide_adenylyltransferase_activity	4	0	0.38604
856	GO:0004689	phosphorylase_kinase_activity	1	0	0.38627
857	GO:0047782	coniferin_beta-glucosidase_activity	2	1	0.3871	TRINITY_DN104267_c1_g1
858	GO:0033843	xyloglucan_6-xylosyltransferase_activity	1	0	0.38742
859	GO:0035173	histone_kinase_activity	5	0	0.38763
860	GO:0035174	histone_serine_kinase_activity	5	0	0.38763
861	GO:0016846	carbon-sulfur_lyase_activity	20	2	0.38784	TRINITY_DN105164_c0_g2;TRINITY_DN105164_c0_g6
862	GO:0004152	dihydroorotate_dehydrogenase_activity	2	0	0.38806
863	GO:0004379	glycylpeptide_N-tetradecanoyltransferase_activity	4	0	0.38866
864	GO:0019107	myristoyltransferase_activity	4	0	0.38866
865	GO:0009041	uridylate_kinase_activity	6	0	0.38909
866	GO:0004721	phosphoprotein_phosphatase_activity	160	20	0.38925	TRINITY_DN100989_c0_g1;TRINITY_DN101539_c0_g1;TRINITY_DN101539_c1_g3;TRINITY_DN101539_c1_g7;TRINITY_DN103191_c1_g1;TRINITY_DN103191_c1_g2;TRINITY_DN103191_c1_g4;TRINITY_DN105360_c2_g2;TRINITY_DN107157_c1_g1;TRINITY_DN109309_c0_g1;TRINITY_DN113864_c5_g2;TRINITY_DN114401_c0_g3;TRINITY_DN78832_c0_g1;TRINITY_DN91388_c0_g2;TRINITY_DN93187_c0_g2;TRINITY_DN93643_c1_g2;TRINITY_DN93643_c1_g3;TRINITY_DN954…
867	GO:0022821	potassium_ion_antiporter_activity	2	1	0.38959	TRINITY_DN104875_c1_g2
868	GO:0005451	monovalent_cation:proton_antiporter_activity	11	0	0.38998
869	GO:0047936	glucose_1-dehydrogenase_[NAD(P)]_activity	1	0	0.39035
870	GO:0004401	histidinol-phosphatase_activity	1	0	0.3908
871	GO:0008676	3-deoxy-8-phosphooctulonate_synthase_activity	1	0	0.39267
872	GO:0004742	dihydrolipoyllysine-residue_acetyltransferase_activity	4	0	0.39338
873	GO:0016418	S-acetyltransferase_activity	4	0	0.39338
874	GO:0030523	dihydrolipoamide_S-acyltransferase_activity	4	0	0.39338
875	GO:0046922	peptide-O-fucosyltransferase_activity	3	1	0.39373	TRINITY_DN106043_c0_g1
876	GO:0003991	acetylglutamate_kinase_activity	1	0	0.39379
877	GO:0034618	arginine_binding	1	0	0.39379
878	GO:0016645	oxidoreductase_activity,_acting_on_the_CH-NH_group_of_donors	39	3	0.39465	TRINITY_DN100158_c2_g4;TRINITY_DN91045_c0_g5;TRINITY_DN92135_c1_g2
879	GO:0004073	aspartate-semialdehyde_dehydrogenase_activity	1	0	0.39572
880	GO:0033764	steroid_dehydrogenase_activity,_acting_on_the_CH-OH_group_of_donors,_NAD_or_NADP...	11	2	0.39624	TRINITY_DN105461_c0_g2;TRINITY_DN96384_c1_g2
881	GO:0015175	neutral_amino_acid_transmembrane_transporter_activity	7	2	0.39631	TRINITY_DN104398_c0_g1;TRINITY_DN109326_c1_g3
882	GO:0004849	uridine_kinase_activity	11	1	0.39639	TRINITY_DN77242_c0_g2
883	GO:0016297	acyl-[acyl-carrier-protein]_hydrolase_activity	3	1	0.39654	TRINITY_DN84636_c0_g1
884	GO:0001134	transcription_factor_activity,_transcription_factor_recruiting	6	2	0.39666	TRINITY_DN11395_c0_g1;TRINITY_DN83113_c0_g1
885	GO:0001135	transcription_factor_activity,_RNA_polymerase_II_transcription_factor_recruiting	6	2	0.39666	TRINITY_DN11395_c0_g1;TRINITY_DN83113_c0_g1
886	GO:0000104	succinate_dehydrogenase_activity	7	0	0.3998
887	GO:0000215	tRNA_2'-phosphotransferase_activity	1	0	0.40015
888	GO:0008665	2'-phosphotransferase_activity	1	0	0.40015
889	GO:0048027	mRNA_5'-UTR_binding	9	0	0.40124
890	GO:0050660	flavin_adenine_dinucleotide_binding	110	8	0.40218	TRINITY_DN100158_c2_g4;TRINITY_DN102279_c0_g1;TRINITY_DN104846_c1_g2;TRINITY_DN109457_c0_g2;TRINITY_DN111941_c2_g1;TRINITY_DN79208_c0_g1;TRINITY_DN83401_c0_g1;TRINITY_DN96028_c1_g5
891	GO:0003939	L-iditol_2-dehydrogenase_activity	3	0	0.40335
892	GO:0016671	oxidoreductase_activity,_acting_on_a_sulfur_group_of_donors,_disulfide_as_accept...	38	2	0.40359	TRINITY_DN102991_c12_g1;TRINITY_DN90759_c3_g1
893	GO:0032451	demethylase_activity	6	0	0.40373
894	GO:0008381	mechanically-gated_ion_channel_activity	1	0	0.4064
895	GO:0022833	mechanically_gated_channel_activity	1	0	0.4064
896	GO:0004328	formamidase_activity	1	0	0.40666
897	GO:0045300	acyl-[acyl-carrier-protein]_desaturase_activity	7	0	0.40685
898	GO:0000991	transcription_factor_activity,_core_RNA_polymerase_II_binding	1	0	0.40687
899	GO:0003972	RNA_ligase_(ATP)_activity	1	0	0.40882
900	GO:0004113	2',3'-cyclic-nucleotide_3'-phosphodiesterase_activity	1	0	0.40882
901	GO:0008452	RNA_ligase_activity	1	0	0.40882
902	GO:0047220	galactosylxylosylprotein_3-beta-galactosyltransferase_activity	1	0	0.40898
903	GO:0004617	phosphoglycerate_dehydrogenase_activity	9	2	0.4092	TRINITY_DN113206_c1_g2;TRINITY_DN113206_c1_g3
904	GO:0008893	guanosine-3',5'-bis(diphosphate)_3'-diphosphatase_activity	4	0	0.41001
905	GO:0016794	diphosphoric_monoester_hydrolase_activity	4	0	0.41001
906	GO:0047517	1,4-beta-D-xylan_synthase_activity	1	0	0.41053
907	GO:0000309	nicotinamide-nucleotide_adenylyltransferase_activity	1	0	0.41104
908	GO:0004515	nicotinate-nucleotide_adenylyltransferase_activity	1	0	0.41104
909	GO:0000234	phosphoethanolamine_N-methyltransferase_activity	1	0	0.41125
910	GO:1990050	phosphatidic_acid_transporter_activity	1	0	0.41208
911	GO:0033743	peptide-methionine_(R)-S-oxide_reductase_activity	4	0	0.41275
912	GO:0005179	hormone_activity	3	1	0.41452	TRINITY_DN89565_c0_g2
913	GO:0004019	adenylosuccinate_synthase_activity	2	0	0.41614
914	GO:0019706	protein-cysteine_S-palmitoyltransferase_activity	9	0	0.41765
915	GO:0019707	protein-cysteine_S-acyltransferase_activity	9	0	0.41765
916	GO:0000254	C-4_methylsterol_oxidase_activity	5	1	0.41842	TRINITY_DN110459_c0_g2
917	GO:0004525	ribonuclease_III_activity	19	1	0.41902	TRINITY_DN109013_c0_g1
918	GO:0032296	double-stranded_RNA-specific_ribonuclease_activity	19	1	0.41902	TRINITY_DN109013_c0_g1
919	GO:0015131	oxaloacetate_transmembrane_transporter_activity	3	0	0.41975
920	GO:0034212	peptide_N-acetyltransferase_activity	31	1	0.41976	TRINITY_DN104160_c0_g1
921	GO:0005085	guanyl-nucleotide_exchange_factor_activity	23	3	0.4217	TRINITY_DN10135_c0_g1;TRINITY_DN93029_c0_g1;TRINITY_DN99375_c1_g1
922	GO:0010427	abscisic_acid_binding	22	3	0.42315	TRINITY_DN111849_c2_g1;TRINITY_DN111849_c2_g2;TRINITY_DN88704_c0_g1
923	GO:0033293	monocarboxylic_acid_binding	22	3	0.42315	TRINITY_DN111849_c2_g1;TRINITY_DN111849_c2_g2;TRINITY_DN88704_c0_g1
924	GO:0015450	P-P-bond-hydrolysis-driven_protein_transmembrane_transporter_activity	9	0	0.42318
925	GO:0004584	dolichyl-phosphate-mannose-glycolipid_alpha-mannosyltransferase_activity	2	0	0.42485
926	GO:0010420	polyprenyldihydroxybenzoate_methyltransferase_activity	1	0	0.425
927	GO:0061542	3-demethylubiquinone-n_3-O-methyltransferase_activity	1	0	0.425
928	GO:0015434	cadmium-transporting_ATPase_activity	1	0	0.42521
929	GO:0004536	deoxyribonuclease_activity	30	2	0.42521	TRINITY_DN93542_c1_g1;TRINITY_DN94676_c0_g4
930	GO:0008802	betaine-aldehyde_dehydrogenase_activity	2	0	0.42663
931	GO:0016034	maleylacetoacetate_isomerase_activity	1	0	0.42762
932	GO:0004576	oligosaccharyl_transferase_activity	8	0	0.42768
933	GO:0016314	phosphatidylinositol-3,4,5-trisphosphate_3-phosphatase_activity	3	0	0.42791
934	GO:0034594	phosphatidylinositol_trisphosphate_phosphatase_activity	3	0	0.42791
935	GO:0047334	diphosphate-fructose-6-phosphate_1-phosphotransferase_activity	4	0	0.42886
936	GO:0047372	acylglycerol_lipase_activity	5	0	0.42896
937	GO:0004607	phosphatidylcholine-sterol_O-acyltransferase_activity	1	0	0.42962
938	GO:0080095	phosphatidylethanolamine-sterol_O-acyltransferase_activity	1	0	0.42962
939	GO:0080096	phosphatidate-sterol_O-acyltransferase_activity	1	0	0.42962
940	GO:0004359	glutaminase_activity	2	0	0.42991
941	GO:0004031	aldehyde_oxidase_activity	1	0	0.4302
942	GO:0016623	oxidoreductase_activity,_acting_on_the_aldehyde_or_oxo_group_of_donors,_oxygen_a...	1	0	0.4302
943	GO:0018488	aryl-aldehyde_oxidase_activity	1	0	0.4302
944	GO:0050302	indole-3-acetaldehyde_oxidase_activity	1	0	0.4302
945	GO:0048038	quinone_binding	19	0	0.43184
946	GO:0015491	cation:cation_antiporter_activity	33	4	0.43187	TRINITY_DN108795_c2_g1;TRINITY_DN112987_c2_g10;TRINITY_DN90340_c0_g1;TRINITY_DN93461_c1_g1
947	GO:0015075	ion_transmembrane_transporter_activity	509	55	0.43327	TRINITY_DN100327_c2_g2;TRINITY_DN101329_c1_g3;TRINITY_DN101329_c1_g4;TRINITY_DN101351_c2_g4;TRINITY_DN101351_c2_g5;TRINITY_DN103713_c3_g6;TRINITY_DN103979_c0_g2;TRINITY_DN104015_c0_g1;TRINITY_DN104875_c1_g2;TRINITY_DN106030_c0_g1;TRINITY_DN107288_c1_g5;TRINITY_DN108205_c1_g1;TRINITY_DN108795_c2_g1;TRINITY_DN109759_c2_g1;TRINITY_DN110654_c2_g2;TRINITY_DN111569_c1_g6;TRINITY_DN111663_c1_g4;TRINITY_…
948	GO:0004594	pantothenate_kinase_activity	1	0	0.43353
949	GO:0004506	squalene_monooxygenase_activity	5	0	0.43415
950	GO:0004832	valine-tRNA_ligase_activity	5	0	0.43424
951	GO:0052636	arabinosyltransferase_activity	2	1	0.43547	TRINITY_DN113085_c2_g3
952	GO:0004067	asparaginase_activity	2	1	0.43652	TRINITY_DN113204_c3_g3
953	GO:0005432	calcium:sodium_antiporter_activity	6	2	0.43794	TRINITY_DN108795_c2_g1;TRINITY_DN93461_c1_g1
954	GO:0048037	cofactor_binding	492	49	0.43827	TRINITY_DN100158_c2_g4;TRINITY_DN102165_c1_g2;TRINITY_DN102279_c0_g1;TRINITY_DN103308_c1_g2;TRINITY_DN103713_c3_g6;TRINITY_DN104196_c1_g1;TRINITY_DN104765_c2_g5;TRINITY_DN104846_c1_g2;TRINITY_DN105164_c0_g1;TRINITY_DN105164_c0_g2;TRINITY_DN105164_c0_g6;TRINITY_DN106128_c2_g1;TRINITY_DN106194_c0_g1;TRINITY_DN106194_c1_g1;TRINITY_DN106194_c1_g2;TRINITY_DN106194_c1_g4;TRINITY_DN106291_c1_g2;TRINITY_…
955	GO:0008746	NAD(P)+_transhydrogenase_activity	1	0	0.4393
956	GO:0016652	oxidoreductase_activity,_acting_on_NAD(P)H,_NAD(P)_as_acceptor	1	0	0.4393
957	GO:0030515	snoRNA_binding	23	0	0.43951
958	GO:0015220	choline_transmembrane_transporter_activity	1	0	0.43989
959	GO:0018580	nitronate_monooxygenase_activity	1	0	0.44021
960	GO:0004357	glutamate-cysteine_ligase_activity	1	0	0.44101
961	GO:0016844	strictosidine_synthase_activity	15	1	0.44127	TRINITY_DN112799_c1_g4
962	GO:0015385	sodium:proton_antiporter_activity	5	0	0.44258
963	GO:0019206	nucleoside_kinase_activity	15	2	0.44272	TRINITY_DN101237_c1_g1;TRINITY_DN77242_c0_g2
964	GO:0051082	unfolded_protein_binding	98	2	0.44281	TRINITY_DN104585_c4_g8;TRINITY_DN91665_c4_g1
965	GO:0019843	rRNA_binding	101	1	0.4434	TRINITY_DN90065_c0_g1
966	GO:0015416	ATPase-coupled_organic_phosphonate_transmembrane_transporter_activity	8	2	0.44341	TRINITY_DN110654_c2_g2;TRINITY_DN114041_c1_g2
967	GO:0015604	organic_phosphonate_transmembrane_transporter_activity	8	2	0.44341	TRINITY_DN110654_c2_g2;TRINITY_DN114041_c1_g2
968	GO:0003937	IMP_cyclohydrolase_activity	1	0	0.44356
969	GO:0004643	phosphoribosylaminoimidazolecarboxamide_formyltransferase_activity	1	0	0.44356
970	GO:0005095	GTPase_inhibitor_activity	1	0	0.44431
971	GO:0016247	channel_regulator_activity	1	0	0.44431
972	GO:0045543	gibberellin_2-beta-dioxygenase_activity	2	1	0.44442	TRINITY_DN114376_c1_g2
973	GO:0052634	C-19_gibberellin_2-beta-dioxygenase_activity	2	1	0.44442	TRINITY_DN114376_c1_g2
974	GO:0046539	histamine_N-methyltransferase_activity	2	0	0.44559
975	GO:0042887	amide_transmembrane_transporter_activity	4	0	0.44629
976	GO:0035197	siRNA_binding	1	0	0.44634
977	GO:0035198	miRNA_binding	1	0	0.44634
978	GO:0016289	CoA_hydrolase_activity	8	1	0.44713	TRINITY_DN103949_c1_g3
979	GO:0043225	ATPase-coupled_anion_transmembrane_transporter_activity	13	2	0.44735	TRINITY_DN110654_c2_g2;TRINITY_DN114041_c1_g2
980	GO:0004829	threonine-tRNA_ligase_activity	4	0	0.44886
981	GO:0046923	ER_retention_sequence_binding	5	1	0.44966	TRINITY_DN94804_c0_g1
[truncated: 1,328 more rows]

## Sheet: cellular component
CC	GO.ID	Term	Annotated	Significant	PValue	ann.genes
[truncated: 808 more rows]
