# Supplementary material for: Examination of the Transcriptional Response to LaMIR166a Overexpression in Larix kaempferi (Lamb.) Carr
Source: Biology (Basel). 2021 Jun 23;10(7):576. doi: 10.3390/biology10070576 (PMC8301127; doi:10.3390/biology10070576)
Supplement: Supplementary file 1 [file biology-10-00576-s001.zip › Supplementary table 4.xlsx]

## Sheet: pathway_enrichment
Supplementary table 4. KEGG pathway enrichment in WT, a-3, a-4, and a-5
Term	Database	ID	Input number	Background number	P-Value	Corrected P-Value	Input
Flavonoid biosynthesis	KEGG PATHWAY	ko00941	46	107	1.13626e-14	2.60204e-12	TRINITY_DN114376_c1_g1;TRINITY_DN114346_c1_g1;TRINITY_DN114376_c1_g2;TRINITY_DN99582_c0_g3;TRINITY_DN111183_c0_g2;TRINITY_DN96634_c1_g4;TRINITY_DN114346_c3_g2;TRINITY_DN101081_c0_g5;TRINITY_DN101081_c0_g4;TRINITY_DN112673_c0_g6;TRINITY_DN114346_c3_g1;TRINITY_DN101081_c0_g1;TRINITY_DN112673_c0_g1;TRINITY_DN112673_c0_g2;TRINITY_DN101081_c0_g2;TRINITY_DN106194_c1_g1;TRINITY_DN106194_c1_g2;TRINITY_DN…
Phenylpropanoid biosynthesis	KEGG PATHWAY	ko00940	60	211	3.80212e-12	4.35343e-10	TRINITY_DN102422_c0_g4;TRINITY_DN112605_c4_g1;TRINITY_DN98121_c0_g2;TRINITY_DN105360_c2_g5;TRINITY_DN104161_c1_g1;TRINITY_DN114416_c4_g1;TRINITY_DN85085_c0_g1;TRINITY_DN105469_c0_g2;TRINITY_DN108712_c0_g1;TRINITY_DN109917_c1_g2;TRINITY_DN109917_c1_g1;TRINITY_DN106625_c0_g1;TRINITY_DN84417_c0_g1;TRINITY_DN94571_c0_g3;TRINITY_DN90438_c0_g1;TRINITY_DN94571_c0_g6;TRINITY_DN110500_c0_g2;TRINITY_DN1065…
Phenylalanine metabolism	KEGG PATHWAY	ko00360	34	148	1.05397e-05	0.000804528	TRINITY_DN102422_c0_g4;TRINITY_DN98121_c0_g2;TRINITY_DN104161_c1_g1;TRINITY_DN114416_c4_g1;TRINITY_DN85085_c0_g1;TRINITY_DN105469_c0_g2;TRINITY_DN109917_c1_g2;TRINITY_DN108776_c0_g1;TRINITY_DN109917_c1_g1;TRINITY_DN90438_c0_g1;TRINITY_DN98121_c0_g1;TRINITY_DN106528_c1_g1;TRINITY_DN113140_c0_g3;TRINITY_DN106528_c1_g3;TRINITY_DN110500_c0_g2;TRINITY_DN93420_c0_g2;TRINITY_DN106135_c4_g3;TRINITY_DN106…
Plant hormone signal transduction	KEGG PATHWAY	ko04075	45	250	9.35989e-05	0.00535854	TRINITY_DN103156_c3_g3;TRINITY_DN106007_c0_g1;TRINITY_DN60313_c0_g1;TRINITY_DN86479_c0_g1;TRINITY_DN99067_c0_g1;TRINITY_DN99748_c1_g1;TRINITY_DN113514_c1_g3;TRINITY_DN103175_c0_g1;TRINITY_DN103175_c0_g4;TRINITY_DN112024_c2_g5;TRINITY_DN106040_c2_g2;TRINITY_DN89063_c0_g1;TRINITY_DN99513_c0_g1;TRINITY_DN94218_c0_g8;TRINITY_DN99681_c2_g1;TRINITY_DN97873_c1_g2;TRINITY_DN97873_c1_g3;TRINITY_DN90917_c2…
Linoleic acid metabolism	KEGG PATHWAY	ko00591	14	42	0.000195427	0.00895057	TRINITY_DN90420_c0_g1;TRINITY_DN109336_c1_g1;TRINITY_DN93807_c0_g1;TRINITY_DN93807_c0_g2;TRINITY_DN100975_c1_g2;TRINITY_DN100975_c1_g4;TRINITY_DN114804_c1_g12;TRINITY_DN114804_c1_g9;TRINITY_DN94852_c1_g1;TRINITY_DN114804_c1_g1;TRINITY_DN114804_c1_g3;TRINITY_DN98155_c0_g6;TRINITY_DN114804_c1_g5;TRINITY_DN114804_c1_g4
Chemical carcinogenesis	KEGG PATHWAY	ko05204	19	74	0.000278824	0.0106418	TRINITY_DN84974_c0_g1;TRINITY_DN111495_c1_g2;TRINITY_DN98752_c1_g5;TRINITY_DN111495_c1_g3;TRINITY_DN107611_c3_g1;TRINITY_DN107897_c0_g1;TRINITY_DN97658_c11_g1;TRINITY_DN112236_c2_g1;TRINITY_DN101110_c0_g1;TRINITY_DN112236_c1_g2;TRINITY_DN112236_c1_g3;TRINITY_DN112236_c1_g5;TRINITY_DN93657_c1_g2;TRINITY_DN93657_c1_g3;TRINITY_DN115360_c9_g1;TRINITY_DN98752_c1_g4;TRINITY_DN93001_c0_g4;TRINITY_DN9365…
Circadian rhythm - plant	KEGG PATHWAY	ko04712	16	61	0.000678129	0.020499	TRINITY_DN114346_c1_g1;TRINITY_DN101081_c0_g6;TRINITY_DN114644_c1_g1;TRINITY_DN93334_c0_g1;TRINITY_DN94950_c1_g1;TRINITY_DN114346_c3_g2;TRINITY_DN94950_c1_g3;TRINITY_DN94950_c1_g2;TRINITY_DN89681_c0_g1;TRINITY_DN110400_c0_g1;TRINITY_DN101081_c0_g5;TRINITY_DN101081_c0_g4;TRINITY_DN114346_c3_g1;TRINITY_DN101081_c0_g1;TRINITY_DN101081_c0_g3;TRINITY_DN101081_c0_g2
Cutin, suberine and wax biosynthesis	KEGG PATHWAY	ko00073	14	49	0.000716123	0.020499	TRINITY_DN113990_c1_g2;TRINITY_DN114082_c1_g2;TRINITY_DN109607_c2_g1;TRINITY_DN109607_c2_g2;TRINITY_DN90258_c0_g2;TRINITY_DN83518_c0_g1;TRINITY_DN107001_c2_g2;TRINITY_DN108367_c1_g1;TRINITY_DN90035_c0_g1;TRINITY_DN87447_c0_g1;TRINITY_DN8444_c0_g2;TRINITY_DN114082_c1_g1;TRINITY_DN97755_c1_g2;TRINITY_DN99300_c2_g1
Cyanoamino acid metabolism	KEGG PATHWAY	ko00460	18	76	0.000899015	0.0228749	TRINITY_DN106625_c1_g1;TRINITY_DN99330_c0_g1;TRINITY_DN99369_c7_g1;TRINITY_DN84525_c0_g2;TRINITY_DN106625_c1_g3;TRINITY_DN103972_c0_g1;TRINITY_DN94571_c0_g6;TRINITY_DN104165_c1_g3;TRINITY_DN102942_c1_g1;TRINITY_DN106625_c0_g1;TRINITY_DN102942_c1_g3;TRINITY_DN97849_c1_g2;TRINITY_DN94571_c0_g3;TRINITY_DN95412_c0_g1;TRINITY_DN104267_c1_g1;TRINITY_DN106625_c1_g7;TRINITY_DN106625_c1_g6;TRINITY_DN10662…
Carotenoid biosynthesis	KEGG PATHWAY	ko00906	11	38	0.00238394	0.0545922	TRINITY_DN105177_c2_g1;TRINITY_DN105177_c1_g1;TRINITY_DN89907_c0_g3;TRINITY_DN102554_c0_g2;TRINITY_DN102554_c0_g1;TRINITY_DN83433_c0_g1;TRINITY_DN115054_c6_g1;TRINITY_DN31817_c0_g1;TRINITY_DN90125_c0_g1;TRINITY_DN88230_c0_g2;TRINITY_DN89907_c0_g2
Ether lipid metabolism	KEGG PATHWAY	ko00565	11	41	0.00390365	0.0705737	TRINITY_DN108797_c1_g3;TRINITY_DN108797_c1_g2;TRINITY_DN108797_c1_g1;TRINITY_DN100975_c1_g2;TRINITY_DN90420_c0_g1;TRINITY_DN114949_c0_g1;TRINITY_DN100975_c1_g4;TRINITY_DN104196_c1_g2;TRINITY_DN104092_c0_g1;TRINITY_DN108797_c0_g1;TRINITY_DN108797_c0_g2
Glycosphingolipid biosynthesis - globo series	KEGG PATHWAY	ko00603	7	18	0.00398674	0.0705737	TRINITY_DN93194_c2_g2;TRINITY_DN93194_c2_g1;TRINITY_DN103395_c4_g2;TRINITY_DN90250_c1_g1;TRINITY_DN100575_c7_g1;TRINITY_DN92208_c6_g1;TRINITY_DN104134_c1_g1
Starch and sucrose metabolism	KEGG PATHWAY	ko00500	45	308	0.00431282	0.0705737	TRINITY_DN113515_c1_g6;TRINITY_DN105598_c1_g1;TRINITY_DN91092_c4_g2;TRINITY_DN91092_c4_g3;TRINITY_DN96824_c1_g1;TRINITY_DN108726_c0_g1;TRINITY_DN108726_c0_g3;TRINITY_DN98691_c0_g1;TRINITY_DN106625_c0_g1;TRINITY_DN94571_c0_g3;TRINITY_DN111399_c0_g2;TRINITY_DN111660_c2_g4;TRINITY_DN94571_c0_g6;TRINITY_DN100691_c1_g2;TRINITY_DN108986_c0_g1;TRINITY_DN103972_c0_g1;TRINITY_DN108986_c0_g2;TRINITY_DN9784…
Drug metabolism - cytochrome P450	KEGG PATHWAY	ko00982	19	97	0.00431455	0.0705737	TRINITY_DN84974_c0_g1;TRINITY_DN111495_c1_g2;TRINITY_DN98752_c1_g5;TRINITY_DN111495_c1_g3;TRINITY_DN107611_c3_g1;TRINITY_DN107897_c0_g1;TRINITY_DN97658_c11_g1;TRINITY_DN112236_c2_g1;TRINITY_DN101110_c0_g1;TRINITY_DN112236_c1_g2;TRINITY_DN112236_c1_g3;TRINITY_DN112236_c1_g5;TRINITY_DN93657_c1_g2;TRINITY_DN93657_c1_g3;TRINITY_DN115360_c9_g1;TRINITY_DN98752_c1_g4;TRINITY_DN93001_c0_g4;TRINITY_DN9365…
Glutathione metabolism	KEGG PATHWAY	ko00480	26	152	0.00481945	0.073577	TRINITY_DN107611_c3_g1;TRINITY_DN107897_c0_g1;TRINITY_DN97658_c11_g1;TRINITY_DN104165_c1_g3;TRINITY_DN95494_c1_g2;TRINITY_DN98752_c1_g5;TRINITY_DN98752_c1_g4;TRINITY_DN115360_c9_g1;TRINITY_DN111495_c1_g1;TRINITY_DN111495_c1_g2;TRINITY_DN111495_c1_g3;TRINITY_DN112236_c2_g1;TRINITY_DN101110_c0_g1;TRINITY_DN103957_c1_g1;TRINITY_DN103957_c1_g2;TRINITY_DN102843_c1_g1;TRINITY_DN93657_c1_g2;TRINITY_DN93…
Brassinosteroid biosynthesis	KEGG PATHWAY	ko00905	10	37	0.00557211	0.0797509	TRINITY_DN85774_c0_g1;TRINITY_DN89651_c0_g1;TRINITY_DN95987_c2_g2;TRINITY_DN96565_c0_g2;TRINITY_DN107778_c5_g1;TRINITY_DN87731_c0_g1;TRINITY_DN109564_c4_g2;TRINITY_DN95987_c2_g3;TRINITY_DN115148_c3_g2;TRINITY_DN98192_c0_g2
Metabolism of xenobiotics by cytochrome P450	KEGG PATHWAY	ko00980	19	101	0.00627724	0.0845581	TRINITY_DN84974_c0_g1;TRINITY_DN111495_c1_g2;TRINITY_DN98752_c1_g5;TRINITY_DN111495_c1_g3;TRINITY_DN107611_c3_g1;TRINITY_DN107897_c0_g1;TRINITY_DN97658_c11_g1;TRINITY_DN112236_c2_g1;TRINITY_DN101110_c0_g1;TRINITY_DN112236_c1_g2;TRINITY_DN112236_c1_g3;TRINITY_DN112236_c1_g5;TRINITY_DN93657_c1_g2;TRINITY_DN93657_c1_g3;TRINITY_DN115360_c9_g1;TRINITY_DN98752_c1_g4;TRINITY_DN93001_c0_g4;TRINITY_DN9365…
Flavone and flavonol biosynthesis	KEGG PATHWAY	ko00944	8	30	0.0134528	0.17115	TRINITY_DN97644_c3_g3;TRINITY_DN99582_c0_g3;TRINITY_DN104908_c1_g1;TRINITY_DN104908_c1_g2;TRINITY_DN92071_c0_g3;TRINITY_DN108676_c3_g4;TRINITY_DN103812_c1_g2;TRINITY_DN106654_c0_g1
Pentose and glucuronate interconversions	KEGG PATHWAY	ko00040	20	119	0.014502	0.174787	TRINITY_DN110871_c1_g5;TRINITY_DN105542_c1_g5;TRINITY_DN94026_c0_g1;TRINITY_DN110871_c1_g1;TRINITY_DN91092_c4_g2;TRINITY_DN90843_c0_g2;TRINITY_DN111888_c1_g2;TRINITY_DN94026_c0_g3;TRINITY_DN91092_c4_g3;TRINITY_DN108986_c0_g1;TRINITY_DN108986_c0_g2;TRINITY_DN102090_c0_g2;TRINITY_DN102090_c0_g3;TRINITY_DN102090_c0_g1;TRINITY_DN113080_c1_g2;TRINITY_DN115163_c0_g1;TRINITY_DN111399_c0_g2;TRINITY_DN111…
Galactose metabolism	KEGG PATHWAY	ko00052	16	89	0.016349	0.187197	TRINITY_DN113594_c3_g1;TRINITY_DN115121_c3_g4;TRINITY_DN113594_c3_g2;TRINITY_DN93194_c2_g2;TRINITY_DN102098_c2_g1;TRINITY_DN93194_c2_g1;TRINITY_DN104134_c1_g1;TRINITY_DN113515_c1_g6;TRINITY_DN103096_c1_g1;TRINITY_DN107842_c0_g4;TRINITY_DN93757_c0_g1;TRINITY_DN100575_c7_g1;TRINITY_DN92208_c6_g1;TRINITY_DN94393_c4_g3;TRINITY_DN96016_c1_g4;TRINITY_DN98944_c0_g1
Protein digestion and absorption	KEGG PATHWAY	ko04974	4	9	0.0202978	0.221343	TRINITY_DN109811_c0_g2;TRINITY_DN110378_c0_g1;TRINITY_DN96548_c0_g1;TRINITY_DN113595_c0_g1
Glycosaminoglycan degradation	KEGG PATHWAY	ko00531	5	16	0.0289924	0.301784	TRINITY_DN96037_c1_g1;TRINITY_DN101728_c1_g2;TRINITY_DN99787_c0_g2;TRINITY_DN90250_c1_g1;TRINITY_DN101728_c1_g4
MicroRNAs in cancer	KEGG PATHWAY	ko05206	19	133	0.0597796	0.595197	TRINITY_DN88490_c0_g1;TRINITY_DN88490_c0_g2;TRINITY_DN113864_c5_g2;TRINITY_DN112338_c2_g1;TRINITY_DN112338_c2_g2;TRINITY_DN109013_c0_g1;TRINITY_DN113938_c0_g1;TRINITY_DN111905_c0_g1;TRINITY_DN92567_c1_g1;TRINITY_DN100625_c1_g1;TRINITY_DN101877_c0_g2;TRINITY_DN101475_c1_g2;TRINITY_DN101475_c1_g4;TRINITY_DN93931_c1_g1;TRINITY_DN93576_c0_g1;TRINITY_DN90998_c1_g1;TRINITY_DN99557_c1_g2;TRINITY_DN99557…
alpha-Linolenic acid metabolism	KEGG PATHWAY	ko00592	13	83	0.0646395	0.616768	TRINITY_DN99533_c0_g4;TRINITY_DN114082_c2_g2;TRINITY_DN99533_c0_g3;TRINITY_DN114379_c0_g2;TRINITY_DN113454_c3_g1;TRINITY_DN100975_c1_g2;TRINITY_DN100975_c1_g4;TRINITY_DN97393_c0_g1;TRINITY_DN110424_c0_g4;TRINITY_DN109876_c0_g1;TRINITY_DN107690_c1_g2;TRINITY_DN109184_c2_g2;TRINITY_DN90420_c0_g1
Cysteine and methionine metabolism	KEGG PATHWAY	ko00270	22	163	0.0709546	0.649944	TRINITY_DN108059_c1_g1;TRINITY_DN104402_c0_g3;TRINITY_DN101748_c1_g1;TRINITY_DN101748_c3_g3;TRINITY_DN101748_c3_g1;TRINITY_DN101748_c3_g5;TRINITY_DN95441_c0_g4;TRINITY_DN105412_c4_g3;TRINITY_DN114148_c1_g2;TRINITY_DN93437_c1_g1;TRINITY_DN95306_c2_g3;TRINITY_DN101748_c5_g1;TRINITY_DN92567_c1_g1;TRINITY_DN105412_c4_g1;TRINITY_DN107921_c0_g2;TRINITY_DN107921_c0_g3;TRINITY_DN105164_c0_g2;TRINITY_DN10…
Bile secretion	KEGG PATHWAY	ko04976	12	79	0.08641	0.749727	TRINITY_DN113938_c1_g1;TRINITY_DN99557_c0_g4;TRINITY_DN112338_c2_g1;TRINITY_DN112338_c2_g2;TRINITY_DN113938_c0_g1;TRINITY_DN114390_c1_g2;TRINITY_DN101877_c0_g2;TRINITY_DN101475_c1_g2;TRINITY_DN101475_c1_g4;TRINITY_DN90998_c1_g1;TRINITY_DN99557_c1_g2;TRINITY_DN92274_c0_g2
Arginine and proline metabolism	KEGG PATHWAY	ko00330	18	132	0.0891797	0.749727	TRINITY_DN105542_c1_g5;TRINITY_DN108426_c2_g6;TRINITY_DN115163_c0_g1;TRINITY_DN101748_c5_g1;TRINITY_DN108426_c2_g3;TRINITY_DN108426_c2_g2;TRINITY_DN111888_c1_g2;TRINITY_DN101748_c3_g3;TRINITY_DN101748_c3_g1;TRINITY_DN89211_c0_g1;TRINITY_DN107529_c1_g1;TRINITY_DN101748_c3_g5;TRINITY_DN101748_c1_g1;TRINITY_DN71120_c0_g1;TRINITY_DN93026_c1_g3;TRINITY_DN103421_c3_g3;TRINITY_DN91045_c0_g5;TRINITY_DN10…
GABAergic synapse	KEGG PATHWAY	ko04727	6	31	0.0916697	0.749727	TRINITY_DN109811_c0_g2;TRINITY_DN106128_c2_g1;TRINITY_DN90490_c0_g1;TRINITY_DN75797_c0_g1;TRINITY_DN101254_c2_g1;TRINITY_DN110378_c0_g1
Photosynthesis	KEGG PATHWAY	ko00195	11	73	0.10149	0.779746	TRINITY_DN104172_c0_g1;TRINITY_DN61270_c0_g1;TRINITY_DN86068_c0_g1;TRINITY_DN77843_c0_g1;TRINITY_DN125514_c0_g1;TRINITY_DN89054_c0_g1;TRINITY_DN57812_c0_g1;TRINITY_DN99541_c5_g2;TRINITY_DN78393_c0_g1;TRINITY_DN93071_c1_g2;TRINITY_DN60410_c0_g1
Sphingolipid metabolism	KEGG PATHWAY	ko00600	8	48	0.10215	0.779746	TRINITY_DN93194_c2_g2;TRINITY_DN93194_c2_g1;TRINITY_DN77833_c0_g1;TRINITY_DN99563_c3_g1;TRINITY_DN100575_c7_g1;TRINITY_DN92208_c6_g1;TRINITY_DN97056_c1_g4;TRINITY_DN104134_c1_g1
Inositol phosphate metabolism	KEGG PATHWAY	ko00562	10	66	0.112062	0.797663	TRINITY_DN108797_c1_g3;TRINITY_DN108797_c1_g2;TRINITY_DN108797_c1_g1;TRINITY_DN113864_c5_g2;TRINITY_DN112392_c3_g2;TRINITY_DN104092_c0_g1;TRINITY_DN114132_c0_g2;TRINITY_DN93931_c1_g1;TRINITY_DN108797_c0_g1;TRINITY_DN108797_c0_g2
Lysosome	KEGG PATHWAY	ko04142	11	75	0.114924	0.797663	TRINITY_DN99787_c0_g2;TRINITY_DN118381_c0_g1;TRINITY_DN111885_c1_g1;TRINITY_DN104901_c1_g5;TRINITY_DN104901_c1_g1;TRINITY_DN104901_c1_g3;TRINITY_DN104901_c1_g4;TRINITY_DN90250_c1_g1;TRINITY_DN101548_c0_g1;TRINITY_DN101548_c0_g3;TRINITY_DN101548_c0_g2
Nicotine addiction	KEGG PATHWAY	ko05033	2	5	0.114947	0.797663	TRINITY_DN75797_c0_g1;TRINITY_DN90490_c0_g1
Ascorbate and aldarate metabolism	KEGG PATHWAY	ko00053	11	76	0.122002	0.821722	TRINITY_DN110706_c0_g3;TRINITY_DN105542_c1_g5;TRINITY_DN115163_c0_g1;TRINITY_DN110553_c1_g5;TRINITY_DN91092_c4_g2;TRINITY_DN91092_c4_g3;TRINITY_DN111888_c1_g2;TRINITY_DN95494_c1_g2;TRINITY_DN92362_c2_g1;TRINITY_DN111894_c1_g2;TRINITY_DN96462_c5_g2
Diterpenoid biosynthesis	KEGG PATHWAY	ko00904	4	19	0.128194	0.838753	TRINITY_DN96570_c2_g2;TRINITY_DN91141_c6_g1;TRINITY_DN101560_c0_g1;TRINITY_DN111293_c0_g1
Arachidonic acid metabolism	KEGG PATHWAY	ko00590	5	27	0.133408	0.848622	TRINITY_DN104165_c1_g3;TRINITY_DN100975_c1_g2;TRINITY_DN102843_c1_g1;TRINITY_DN100975_c1_g4;TRINITY_DN90420_c0_g1
ABC transporters	KEGG PATHWAY	ko02010	10	70	0.143433	0.851948	TRINITY_DN99557_c0_g4;TRINITY_DN112338_c2_g1;TRINITY_DN112338_c2_g2;TRINITY_DN113938_c0_g1;TRINITY_DN101877_c0_g2;TRINITY_DN101475_c1_g2;TRINITY_DN101475_c1_g4;TRINITY_DN90998_c1_g1;TRINITY_DN99557_c1_g2;TRINITY_DN113938_c1_g1
Morphine addiction	KEGG PATHWAY	ko05032	2	6	0.144876	0.851948	TRINITY_DN75797_c0_g1;TRINITY_DN90490_c0_g1
FoxO signaling pathway	KEGG PATHWAY	ko04068	12	88	0.145092	0.851948	TRINITY_DN88490_c0_g1;TRINITY_DN91060_c0_g1;TRINITY_DN113864_c5_g2;TRINITY_DN100978_c1_g1;TRINITY_DN111905_c0_g1;TRINITY_DN88490_c0_g2;TRINITY_DN99968_c5_g1;TRINITY_DN96697_c1_g1;TRINITY_DN103293_c3_g3;TRINITY_DN93931_c1_g1;TRINITY_DN113788_c1_g1;TRINITY_DN98768_c4_g7
Jak-STAT signaling pathway	KEGG PATHWAY	ko04630	3	13	0.151599	0.867902	TRINITY_DN88490_c0_g1;TRINITY_DN88490_c0_g2;TRINITY_DN111905_c0_g1
Limonene and pinene degradation	KEGG PATHWAY	ko00903	5	30	0.175362	0.947914	TRINITY_DN111888_c1_g2;TRINITY_DN105542_c1_g5;TRINITY_DN115163_c0_g1;TRINITY_DN109264_c1_g1;TRINITY_DN106596_c1_g3
Other types of O-glycan biosynthesis	KEGG PATHWAY	ko00514	2	7	0.176159	0.947914	TRINITY_DN102644_c1_g3;TRINITY_DN105025_c1_g3
Glycerolipid metabolism	KEGG PATHWAY	ko00561	11	83	0.177993	0.947914	TRINITY_DN93194_c2_g2;TRINITY_DN93194_c2_g1;TRINITY_DN115163_c0_g1;TRINITY_DN105542_c1_g5;TRINITY_DN111888_c1_g2;TRINITY_DN100975_c1_g2;TRINITY_DN100975_c1_g4;TRINITY_DN100575_c7_g1;TRINITY_DN91106_c0_g1;TRINITY_DN92208_c6_g1;TRINITY_DN104134_c1_g1
Inflammatory mediator regulation of TRP channels	KEGG PATHWAY	ko04750	3	15	0.195306	1	TRINITY_DN94140_c0_g3;TRINITY_DN78832_c0_g1;TRINITY_DN107119_c0_g6
Thyroid hormone signaling pathway	KEGG PATHWAY	ko04919	10	76	0.197921	1	TRINITY_DN108797_c1_g3;TRINITY_DN88490_c0_g1;TRINITY_DN108797_c1_g1;TRINITY_DN108797_c1_g2;TRINITY_DN79255_c0_g1;TRINITY_DN111905_c0_g1;TRINITY_DN88490_c0_g2;TRINITY_DN104092_c0_g1;TRINITY_DN108797_c0_g1;TRINITY_DN108797_c0_g2
Fatty acid elongation	KEGG PATHWAY	ko00062	5	32	0.205763	1	TRINITY_DN93539_c0_g1;TRINITY_DN95090_c0_g1;TRINITY_DN105461_c0_g2;TRINITY_DN89660_c0_g1;TRINITY_DN104070_c0_g5
Steroid hormone biosynthesis	KEGG PATHWAY	ko00140	2	8	0.208348	1	TRINITY_DN92002_c0_g1;TRINITY_DN105461_c0_g2
Long-term potentiation	KEGG PATHWAY	ko04720	6	42	0.224308	1	TRINITY_DN88490_c0_g1;TRINITY_DN88490_c0_g2;TRINITY_DN111905_c0_g1;TRINITY_DN78832_c0_g1;TRINITY_DN94140_c0_g3;TRINITY_DN107119_c0_g6
Olfactory transduction	KEGG PATHWAY	ko04740	2	9	0.241058	1	TRINITY_DN94140_c0_g3;TRINITY_DN107119_c0_g6
Gastric acid secretion	KEGG PATHWAY	ko04971	2	9	0.241058	1	TRINITY_DN94140_c0_g3;TRINITY_DN107119_c0_g6
Amino sugar and nucleotide sugar metabolism	KEGG PATHWAY	ko00520	22	199	0.257256	1	TRINITY_DN106696_c0_g1;TRINITY_DN105598_c1_g1;TRINITY_DN91092_c4_g2;TRINITY_DN91092_c4_g3;TRINITY_DN108274_c1_g1;TRINITY_DN109714_c0_g1;TRINITY_DN98275_c0_g2;TRINITY_DN98691_c0_g1;TRINITY_DN107842_c0_g4;TRINITY_DN90250_c1_g1;TRINITY_DN93121_c2_g1;TRINITY_DN96398_c0_g1;TRINITY_DN103617_c1_g1;TRINITY_DN112464_c0_g2;TRINITY_DN112464_c0_g3;TRINITY_DN112464_c0_g1;TRINITY_DN105594_c6_g3;TRINITY_DN10550…
Plant-pathogen interaction	KEGG PATHWAY	ko04626	25	230	0.264545	1	TRINITY_DN110351_c4_g1;TRINITY_DN108665_c1_g1;TRINITY_DN105770_c1_g1;TRINITY_DN101847_c4_g3;TRINITY_DN112840_c2_g5;TRINITY_DN99651_c2_g3;TRINITY_DN89551_c0_g1;TRINITY_DN108665_c2_g2;TRINITY_DN98207_c0_g3;TRINITY_DN84776_c0_g1;TRINITY_DN99375_c1_g1;TRINITY_DN85643_c0_g1;TRINITY_DN112950_c0_g1;TRINITY_DN99620_c0_g3;TRINITY_DN110522_c0_g1;TRINITY_DN101358_c3_g2;TRINITY_DN108189_c0_g1;TRINITY_DN11241…
p53 signaling pathway	KEGG PATHWAY	ko04115	9	73	0.265822	1	TRINITY_DN100978_c1_g1;TRINITY_DN91060_c0_g1;TRINITY_DN113864_c5_g2;TRINITY_DN103957_c1_g1;TRINITY_DN103957_c1_g2;TRINITY_DN96697_c1_g1;TRINITY_DN93931_c1_g1;TRINITY_DN113788_c1_g1;TRINITY_DN98768_c4_g7
Vascular smooth muscle contraction	KEGG PATHWAY	ko04270	4	27	0.271199	1	TRINITY_DN94140_c0_g3;TRINITY_DN90420_c0_g1;TRINITY_DN78832_c0_g1;TRINITY_DN107119_c0_g6
Zeatin biosynthesis	KEGG PATHWAY	ko00908	4	27	0.271199	1	TRINITY_DN113348_c1_g3;TRINITY_DN108771_c0_g1;TRINITY_DN95217_c0_g1;TRINITY_DN100158_c2_g4
Phototransduction	KEGG PATHWAY	ko04744	2	10	0.273966	1	TRINITY_DN94140_c0_g3;TRINITY_DN107119_c0_g6
Phototransduction - fly	KEGG PATHWAY	ko04745	2	10	0.273966	1	TRINITY_DN94140_c0_g3;TRINITY_DN107119_c0_g6
Salivary secretion	KEGG PATHWAY	ko04970	2	10	0.273966	1	TRINITY_DN94140_c0_g3;TRINITY_DN107119_c0_g6
Phenylalanine, tyrosine and tryptophan biosynthesis	KEGG PATHWAY	ko00400	9	74	0.277522	1	TRINITY_DN103802_c0_g2;TRINITY_DN97833_c0_g3;TRINITY_DN93512_c3_g2;TRINITY_DN92744_c0_g1;TRINITY_DN92686_c1_g1;TRINITY_DN92744_c0_g5;TRINITY_DN97833_c0_g6;TRINITY_DN92744_c0_g3;TRINITY_DN115373_c9_g1
Base excision repair	KEGG PATHWAY	ko03410	7	55	0.277638	1	TRINITY_DN102243_c1_g2;TRINITY_DN112533_c1_g2;TRINITY_DN106516_c1_g1;TRINITY_DN91255_c1_g2;TRINITY_DN110147_c1_g2;TRINITY_DN110147_c1_g1;TRINITY_DN112439_c0_g2
Tryptophan metabolism	KEGG PATHWAY	ko00380	6	47	0.298404	1	TRINITY_DN105542_c1_g5;TRINITY_DN104846_c1_g2;TRINITY_DN111888_c1_g2;TRINITY_DN86994_c0_g1;TRINITY_DN115163_c0_g1;TRINITY_DN96289_c0_g1
beta-Alanine metabolism	KEGG PATHWAY	ko00410	9	76	0.301335	1	TRINITY_DN105542_c1_g5;TRINITY_DN115163_c0_g1;TRINITY_DN111888_c1_g2;TRINITY_DN106128_c2_g1;TRINITY_DN108776_c0_g1;TRINITY_DN89211_c0_g1;TRINITY_DN101254_c2_g1;TRINITY_DN108829_c0_g2;TRINITY_DN91045_c0_g5
Calcium signaling pathway	KEGG PATHWAY	ko04020	6	48	0.313792	1	TRINITY_DN113853_c1_g1;TRINITY_DN107211_c1_g1;TRINITY_DN94140_c0_g3;TRINITY_DN112907_c1_g1;TRINITY_DN92127_c0_g3;TRINITY_DN107119_c0_g6
Melanogenesis	KEGG PATHWAY	ko04916	5	39	0.322367	1	TRINITY_DN94140_c0_g3;TRINITY_DN88490_c0_g1;TRINITY_DN88490_c0_g2;TRINITY_DN111905_c0_g1;TRINITY_DN107119_c0_g6
Lysine degradation	KEGG PATHWAY	ko00310	6	49	0.329301	1	TRINITY_DN105542_c1_g5;TRINITY_DN115163_c0_g1;TRINITY_DN97715_c0_g1;TRINITY_DN111888_c1_g2;TRINITY_DN104267_c0_g1;TRINITY_DN103735_c2_g4
Stilbenoid, diarylheptanoid and gingerol biosynthesis	KEGG PATHWAY	ko00945	4	30	0.330736	1	TRINITY_DN106596_c1_g3;TRINITY_DN88743_c0_g1;TRINITY_DN91864_c0_g2;TRINITY_DN109264_c1_g1
Other glycan degradation	KEGG PATHWAY	ko00511	3	21	0.337815	1	TRINITY_DN97056_c1_g4;TRINITY_DN112821_c5_g4;TRINITY_DN90250_c1_g1
Glycerophospholipid metabolism	KEGG PATHWAY	ko00564	12	110	0.349535	1	TRINITY_DN108797_c1_g3;TRINITY_DN108797_c1_g2;TRINITY_DN108797_c1_g1;TRINITY_DN100975_c1_g2;TRINITY_DN90420_c0_g1;TRINITY_DN114949_c0_g1;TRINITY_DN100975_c1_g4;TRINITY_DN104196_c1_g2;TRINITY_DN104092_c0_g1;TRINITY_DN108797_c0_g1;TRINITY_DN108797_c0_g2;TRINITY_DN106492_c1_g2
Glioma	KEGG PATHWAY	ko05214	4	31	0.350784	1	TRINITY_DN93931_c1_g1;TRINITY_DN94140_c0_g3;TRINITY_DN113864_c5_g2;TRINITY_DN107119_c0_g6
Nitrogen metabolism	KEGG PATHWAY	ko00910	5	41	0.357235	1	TRINITY_DN88241_c0_g1;TRINITY_DN103421_c3_g3;TRINITY_DN68088_c0_g1;TRINITY_DN68088_c0_g2;TRINITY_DN103385_c0_g3
Taurine and hypotaurine metabolism	KEGG PATHWAY	ko00430	3	22	0.361983	1	TRINITY_DN104165_c1_g3;TRINITY_DN101254_c2_g1;TRINITY_DN106128_c2_g1
Photosynthesis - antenna proteins	KEGG PATHWAY	ko00196	3	22	0.361983	1	TRINITY_DN79608_c0_g1;TRINITY_DN79583_c0_g1;TRINITY_DN109684_c1_g3
Pathogenic Escherichia coli infection	KEGG PATHWAY	ko05130	7	61	0.362191	1	TRINITY_DN105016_c2_g6;TRINITY_DN96150_c4_g4;TRINITY_DN96150_c3_g2;TRINITY_DN105016_c1_g2;TRINITY_DN114581_c1_g1;TRINITY_DN91354_c0_g1;TRINITY_DN95521_c0_g3
Proteoglycans in cancer	KEGG PATHWAY	ko05205	7	61	0.362191	1	TRINITY_DN96037_c1_g1;TRINITY_DN101728_c1_g2;TRINITY_DN101728_c1_g4;TRINITY_DN78832_c0_g1;TRINITY_DN113543_c0_g1;TRINITY_DN91626_c3_g2;TRINITY_DN99622_c3_g2
Hepatitis B	KEGG PATHWAY	ko05161	8	71	0.362762	1	TRINITY_DN88490_c0_g1;TRINITY_DN88490_c0_g2;TRINITY_DN113864_c5_g2;TRINITY_DN102243_c1_g2;TRINITY_DN111905_c0_g1;TRINITY_DN114271_c1_g1;TRINITY_DN94833_c0_g2;TRINITY_DN93931_c1_g1
Endocrine and other factor-regulated calcium reabsorption	KEGG PATHWAY	ko04961	4	32	0.370839	1	TRINITY_DN99847_c1_g1;TRINITY_DN99847_c0_g1;TRINITY_DN112262_c4_g7;TRINITY_DN101597_c0_g2
Vasopressin-regulated water reabsorption	KEGG PATHWAY	ko04962	4	32	0.370839	1	TRINITY_DN99847_c1_g1;TRINITY_DN99847_c0_g1;TRINITY_DN113098_c3_g3;TRINITY_DN101597_c0_g2
Retrograde endocannabinoid signaling	KEGG PATHWAY	ko04723	2	13	0.371371	1	TRINITY_DN75797_c0_g1;TRINITY_DN90490_c0_g1
Amoebiasis	KEGG PATHWAY	ko05146	2	13	0.371371	1	TRINITY_DN98650_c2_g3;TRINITY_DN113098_c3_g3
Amphetamine addiction	KEGG PATHWAY	ko05031	3	23	0.386008	1	TRINITY_DN94140_c0_g3;TRINITY_DN78832_c0_g1;TRINITY_DN107119_c0_g6
GnRH signaling pathway	KEGG PATHWAY	ko04912	4	33	0.390848	1	TRINITY_DN94140_c0_g3;TRINITY_DN114949_c0_g1;TRINITY_DN104196_c1_g2;TRINITY_DN107119_c0_g6
Ras signaling pathway	KEGG PATHWAY	ko04014	6	53	0.392008	1	TRINITY_DN90420_c0_g1;TRINITY_DN114949_c0_g1;TRINITY_DN104196_c1_g2;TRINITY_DN113098_c3_g3;TRINITY_DN94140_c0_g3;TRINITY_DN107119_c0_g6
Drug metabolism - other enzymes	KEGG PATHWAY	ko00983	3	24	0.409812	1	TRINITY_DN108829_c0_g2;TRINITY_DN101237_c1_g3;TRINITY_DN101237_c1_g1
Proximal tubule bicarbonate reclamation	KEGG PATHWAY	ko04964	1	5	0.415115	1	TRINITY_DN103421_c3_g3
Glucosinolate biosynthesis	KEGG PATHWAY	ko00966	1	5	0.415115	1	TRINITY_DN96289_c0_g1
Insulin signaling pathway	KEGG PATHWAY	ko04910	11	107	0.428432	1	TRINITY_DN113543_c0_g1;TRINITY_DN97678_c1_g4;TRINITY_DN103627_c1_g2;TRINITY_DN78832_c0_g1;TRINITY_DN103627_c1_g1;TRINITY_DN106563_c1_g2;TRINITY_DN106563_c1_g1;TRINITY_DN97494_c2_g4;TRINITY_DN94140_c0_g3;TRINITY_DN112314_c1_g7;TRINITY_DN107119_c0_g6
Mineral absorption	KEGG PATHWAY	ko04978	2	15	0.433395	1	TRINITY_DN102220_c0_g1;TRINITY_DN84837_c0_g1
Gap junction	KEGG PATHWAY	ko04540	6	56	0.439013	1	TRINITY_DN105016_c2_g6;TRINITY_DN96150_c4_g4;TRINITY_DN96150_c3_g2;TRINITY_DN105016_c1_g2;TRINITY_DN114581_c1_g1;TRINITY_DN91354_c0_g1
Antigen processing and presentation	KEGG PATHWAY	ko04612	9	88	0.450156	1	TRINITY_DN94275_c0_g4;TRINITY_DN111885_c1_g1;TRINITY_DN104901_c1_g1;TRINITY_DN104901_c1_g3;TRINITY_DN104901_c1_g4;TRINITY_DN104901_c1_g5;TRINITY_DN97321_c1_g3;TRINITY_DN108634_c0_g4;TRINITY_DN108634_c0_g6
Regulation of autophagy	KEGG PATHWAY	ko04140	3	26	0.456481	1	TRINITY_DN103541_c2_g2;TRINITY_DN94090_c8_g2;TRINITY_DN94041_c7_g1
Tropane, piperidine and pyridine alkaloid biosynthesis	KEGG PATHWAY	ko00960	3	26	0.456481	1	TRINITY_DN108776_c0_g1;TRINITY_DN93358_c8_g1;TRINITY_DN112557_c5_g1
Notch signaling pathway	KEGG PATHWAY	ko04330	3	26	0.456481	1	TRINITY_DN88490_c0_g1;TRINITY_DN88490_c0_g2;TRINITY_DN111905_c0_g1
TGF-beta signaling pathway	KEGG PATHWAY	ko04350	7	68	0.462627	1	TRINITY_DN88490_c0_g1;TRINITY_DN88490_c0_g2;TRINITY_DN111905_c0_g1;TRINITY_DN113543_c0_g1;TRINITY_DN105443_c0_g3;TRINITY_DN105443_c0_g1;TRINITY_DN105443_c0_g4
Polycyclic aromatic hydrocarbon degradation	KEGG PATHWAY	ko00624	2	16	0.463156	1	TRINITY_DN106596_c1_g3;TRINITY_DN109264_c1_g1
Bisphenol degradation	KEGG PATHWAY	ko00363	2	16	0.463156	1	TRINITY_DN106596_c1_g3;TRINITY_DN109264_c1_g1
Circadian entrainment	KEGG PATHWAY	ko04713	2	16	0.463156	1	TRINITY_DN94140_c0_g3;TRINITY_DN107119_c0_g6
Styrene degradation	KEGG PATHWAY	ko00643	1	6	0.465143	1	TRINITY_DN97331_c3_g2
Glutamatergic synapse	KEGG PATHWAY	ko04724	4	37	0.469499	1	TRINITY_DN109811_c0_g2;TRINITY_DN110378_c0_g1;TRINITY_DN114949_c0_g1;TRINITY_DN104196_c1_g2
Histidine metabolism	KEGG PATHWAY	ko00340	3	27	0.479228	1	TRINITY_DN111888_c1_g2;TRINITY_DN105542_c1_g5;TRINITY_DN115163_c0_g1
Transcriptional misregulation in cancer	KEGG PATHWAY	ko05202	8	80	0.482437	1	TRINITY_DN88925_c0_g1;TRINITY_DN108403_c0_g3;TRINITY_DN79255_c0_g1;TRINITY_DN94997_c1_g4;TRINITY_DN106307_c0_g1;TRINITY_DN91626_c3_g2;TRINITY_DN99622_c3_g2;TRINITY_DN106307_c0_g4
Pancreatic secretion	KEGG PATHWAY	ko04972	4	39	0.507438	1	TRINITY_DN99847_c1_g1;TRINITY_DN99847_c0_g1;TRINITY_DN90420_c0_g1;TRINITY_DN101597_c0_g2
Lipopolysaccharide biosynthesis	KEGG PATHWAY	ko00540	1	7	0.510895	1	TRINITY_DN110006_c1_g1
Melanoma	KEGG PATHWAY	ko05218	2	18	0.519795	1	TRINITY_DN93931_c1_g1;TRINITY_DN113864_c5_g2
Aminobenzoate degradation	KEGG PATHWAY	ko00627	2	18	0.519795	1	TRINITY_DN106596_c1_g3;TRINITY_DN109264_c1_g1
Small cell lung cancer	KEGG PATHWAY	ko05222	3	29	0.523306	1	TRINITY_DN93931_c1_g1;TRINITY_DN113864_c5_g2;TRINITY_DN96519_c0_g5
Renal cell carcinoma	KEGG PATHWAY	ko05211	4	40	0.525945	1	TRINITY_DN88490_c0_g1;TRINITY_DN88490_c0_g2;TRINITY_DN111905_c0_g1;TRINITY_DN96101_c5_g2
Progesterone-mediated oocyte maturation	KEGG PATHWAY	ko04914	7	73	0.532228	1	TRINITY_DN100978_c1_g1;TRINITY_DN91060_c0_g1;TRINITY_DN114271_c1_g1;TRINITY_DN94833_c0_g2;TRINITY_DN96697_c1_g1;TRINITY_DN113788_c1_g1;TRINITY_DN98768_c4_g7
Endocytosis	KEGG PATHWAY	ko04144	14	150	0.543317	1	TRINITY_DN94275_c0_g4;TRINITY_DN98650_c2_g3;TRINITY_DN99847_c1_g1;TRINITY_DN96949_c0_g2;TRINITY_DN114949_c0_g1;TRINITY_DN112262_c4_g7;TRINITY_DN104196_c1_g2;TRINITY_DN102590_c2_g4;TRINITY_DN98446_c4_g2;TRINITY_DN99847_c0_g1;TRINITY_DN90982_c0_g1;TRINITY_DN105657_c2_g1;TRINITY_DN113098_c3_g3;TRINITY_DN101597_c0_g2
Steroid biosynthesis	KEGG PATHWAY	ko00100	4	41	0.544109	1	TRINITY_DN102406_c0_g2;TRINITY_DN100975_c1_g2;TRINITY_DN100975_c1_g4;TRINITY_DN96384_c1_g2
Glycosaminoglycan biosynthesis - heparan sulfate / heparin	KEGG PATHWAY	ko00534	1	8	0.552737	1	TRINITY_DN97716_c4_g1
Synaptic vesicle cycle	KEGG PATHWAY	ko04721	5	54	0.575779	1	TRINITY_DN75797_c0_g1;TRINITY_DN108239_c1_g5;TRINITY_DN90490_c0_g1;TRINITY_DN112262_c4_g7;TRINITY_DN108239_c1_g3
Ubiquinone and other terpenoid-quinone biosynthesis	KEGG PATHWAY	ko00130	4	43	0.579317	1	TRINITY_DN96773_c0_g2;TRINITY_DN110888_c5_g1;TRINITY_DN102724_c0_g1;TRINITY_DN105360_c2_g5
HTLV-I infection	KEGG PATHWAY	ko05166	14	155	0.58987	1	TRINITY_DN88490_c0_g1;TRINITY_DN88490_c0_g2;TRINITY_DN106516_c1_g1;TRINITY_DN113853_c1_g1;TRINITY_DN102243_c1_g2;TRINITY_DN107211_c1_g1;TRINITY_DN111905_c0_g1;TRINITY_DN110147_c1_g2;TRINITY_DN110147_c1_g1;TRINITY_DN112533_c1_g2;TRINITY_DN104146_c0_g3;TRINITY_DN112907_c1_g1;TRINITY_DN92127_c0_g3;TRINITY_DN96679_c2_g1
Fat digestion and absorption	KEGG PATHWAY	ko04975	1	9	0.591002	1	TRINITY_DN90420_c0_g1
African trypanosomiasis	KEGG PATHWAY	ko05143	1	9	0.591002	1	TRINITY_DN104901_c0_g2
Cell cycle	KEGG PATHWAY	ko04110	19	215	0.628262	1	TRINITY_DN88490_c0_g1;TRINITY_DN88490_c0_g2;TRINITY_DN100978_c1_g1;TRINITY_DN102243_c1_g2;TRINITY_DN114271_c1_g1;TRINITY_DN113566_c1_g2;TRINITY_DN111905_c0_g1;TRINITY_DN91060_c0_g1;TRINITY_DN115017_c6_g4;TRINITY_DN105443_c0_g3;TRINITY_DN94833_c0_g2;TRINITY_DN112583_c0_g1;TRINITY_DN96697_c1_g1;TRINITY_DN104146_c0_g3;TRINITY_DN104981_c2_g1;TRINITY_DN113788_c1_g1;TRINITY_DN98768_c4_g7;TRINITY_DN1054…
Tuberculosis	KEGG PATHWAY	ko05152	9	104	0.637574	1	TRINITY_DN88490_c0_g1;TRINITY_DN88490_c0_g2;TRINITY_DN111905_c0_g1;TRINITY_DN98650_c2_g3;TRINITY_DN94140_c0_g3;TRINITY_DN113098_c3_g3;TRINITY_DN108634_c0_g4;TRINITY_DN108634_c0_g6;TRINITY_DN107119_c0_g6
Adipocytokine signaling pathway	KEGG PATHWAY	ko04920	3	35	0.642003	1	TRINITY_DN114401_c0_g3;TRINITY_DN90891_c0_g1;TRINITY_DN105539_c7_g1
Circadian rhythm	KEGG PATHWAY	ko04710	3	35	0.642003	1	TRINITY_DN105443_c0_g3;TRINITY_DN105443_c0_g1;TRINITY_DN105443_c0_g4
Glycosylphosphatidylinositol(GPI)-anchor biosynthesis	KEGG PATHWAY	ko00563	2	23	0.642966	1	TRINITY_DN111439_c0_g1;TRINITY_DN90645_c0_g1
Cell cycle - Caulobacter	KEGG PATHWAY	ko04112	2	23	0.642966	1	TRINITY_DN111719_c1_g1;TRINITY_DN91665_c4_g1
Prion diseases	KEGG PATHWAY	ko05020	2	23	0.642966	1	TRINITY_DN93512_c5_g1;TRINITY_DN113150_c1_g1
Systemic lupus erythematosus	KEGG PATHWAY	ko05322	12	139	0.647618	1	TRINITY_DN91981_c0_g1;TRINITY_DN92390_c4_g1;TRINITY_DN91981_c1_g1;TRINITY_DN94997_c1_g4;TRINITY_DN113380_c1_g11;TRINITY_DN98226_c0_g1;TRINITY_DN109970_c2_g1;TRINITY_DN106307_c0_g1;TRINITY_DN124966_c0_g1;TRINITY_DN40401_c0_g1;TRINITY_DN109970_c3_g1;TRINITY_DN106307_c0_g4
Type I diabetes mellitus	KEGG PATHWAY	ko04940	2	24	0.66438	1	TRINITY_DN106128_c2_g1;TRINITY_DN101254_c2_g1
Alcoholism	KEGG PATHWAY	ko05034	15	175	0.665436	1	TRINITY_DN91981_c0_g1;TRINITY_DN92390_c4_g1;TRINITY_DN91981_c1_g1;TRINITY_DN94997_c1_g4;TRINITY_DN78832_c0_g1;TRINITY_DN98226_c0_g1;TRINITY_DN106307_c0_g1;TRINITY_DN113380_c1_g11;TRINITY_DN109970_c2_g1;TRINITY_DN94140_c0_g3;TRINITY_DN124966_c0_g1;TRINITY_DN40401_c0_g1;TRINITY_DN109970_c3_g1;TRINITY_DN106307_c0_g4;TRINITY_DN107119_c0_g6
Phosphatidylinositol signaling system	KEGG PATHWAY	ko04070	5	61	0.675916	1	TRINITY_DN93931_c1_g1;TRINITY_DN94140_c0_g3;TRINITY_DN113864_c5_g2;TRINITY_DN114132_c0_g2;TRINITY_DN107119_c0_g6
Glycolysis / Gluconeogenesis	KEGG PATHWAY	ko00010	16	189	0.686051	1	TRINITY_DN105542_c1_g5;TRINITY_DN101408_c1_g3;TRINITY_DN98765_c0_g3;TRINITY_DN111888_c1_g2;TRINITY_DN113258_c1_g1;TRINITY_DN98765_c0_g1;TRINITY_DN106086_c2_g1;TRINITY_DN112949_c1_g1;TRINITY_DN106907_c5_g3;TRINITY_DN112949_c0_g1;TRINITY_DN104765_c2_g1;TRINITY_DN115163_c0_g1;TRINITY_DN94393_c4_g3;TRINITY_DN98356_c8_g1;TRINITY_DN104765_c2_g5;TRINITY_DN95143_c0_g1
Terpenoid backbone biosynthesis	KEGG PATHWAY	ko00900	5	62	0.688856	1	TRINITY_DN92551_c2_g1;TRINITY_DN111793_c0_g6;TRINITY_DN114390_c1_g2;TRINITY_DN92274_c0_g2;TRINITY_DN89792_c0_g1
Butanoate metabolism	KEGG PATHWAY	ko00650	2	26	0.704085	1	TRINITY_DN106128_c2_g1;TRINITY_DN101254_c2_g1
Adherens junction	KEGG PATHWAY	ko04520	3	39	0.708681	1	TRINITY_DN88490_c0_g1;TRINITY_DN88490_c0_g2;TRINITY_DN111905_c0_g1
Porphyrin and chlorophyll metabolism	KEGG PATHWAY	ko00860	5	64	0.713665	1	TRINITY_DN102220_c0_g1;TRINITY_DN100309_c3_g1;TRINITY_DN91185_c7_g1;TRINITY_DN96883_c5_g2;TRINITY_DN107228_c2_g1
Carbohydrate digestion and absorption	KEGG PATHWAY	ko04973	1	13	0.714031	1	TRINITY_DN109365_c0_g1
Phagosome	KEGG PATHWAY	ko04145	10	124	0.719094	1	TRINITY_DN105016_c2_g6;TRINITY_DN96150_c4_g4;TRINITY_DN114132_c0_g2;TRINITY_DN96150_c3_g2;TRINITY_DN105016_c1_g2;TRINITY_DN98650_c2_g3;TRINITY_DN113618_c0_g1;TRINITY_DN114581_c1_g1;TRINITY_DN91354_c0_g1;TRINITY_DN113098_c3_g3
Bacterial invasion of epithelial cells	KEGG PATHWAY	ko05100	2	27	0.722426	1	TRINITY_DN95521_c0_g3;TRINITY_DN112262_c4_g7
PPAR signaling pathway	KEGG PATHWAY	ko03320	8	102	0.733839	1	TRINITY_DN95715_c0_g2;TRINITY_DN90891_c0_g1;TRINITY_DN105539_c7_g1;TRINITY_DN114401_c0_g3;TRINITY_DN100693_c2_g1;TRINITY_DN93818_c1_g1;TRINITY_DN107569_c1_g2;TRINITY_DN102487_c3_g3
Propanoate metabolism	KEGG PATHWAY	ko00640	3	41	0.73825	1	TRINITY_DN111888_c1_g2;TRINITY_DN105542_c1_g5;TRINITY_DN115163_c0_g1
Streptomycin biosynthesis	KEGG PATHWAY	ko00521	1	14	0.738506	1	TRINITY_DN112392_c3_g2
Pertussis	KEGG PATHWAY	ko05133	2	28	0.739797	1	TRINITY_DN94140_c0_g3;TRINITY_DN107119_c0_g6
Basal transcription factors	KEGG PATHWAY	ko03022	4	55	0.75431	1	TRINITY_DN104981_c2_g1;TRINITY_DN103688_c1_g1;TRINITY_DN107757_c4_g1;TRINITY_DN94158_c0_g1
Alanine, aspartate and glutamate metabolism	KEGG PATHWAY	ko00250	6	80	0.754986	1	TRINITY_DN106128_c2_g1;TRINITY_DN91012_c0_g1;TRINITY_DN101254_c2_g1;TRINITY_DN109443_c2_g2;TRINITY_DN105771_c3_g1;TRINITY_DN103421_c3_g3
Pyrimidine metabolism	KEGG PATHWAY	ko00240	13	164	0.7563	1	TRINITY_DN112533_c1_g2;TRINITY_DN106516_c1_g1;TRINITY_DN101237_c1_g3;TRINITY_DN101237_c1_g1;TRINITY_DN62289_c0_g1;TRINITY_DN99977_c5_g7;TRINITY_DN71235_c0_g1;TRINITY_DN110147_c1_g2;TRINITY_DN110147_c1_g1;TRINITY_DN103957_c1_g1;TRINITY_DN103957_c1_g2;TRINITY_DN108829_c0_g2;TRINITY_DN99808_c3_g1
Leishmaniasis	KEGG PATHWAY	ko05140	1	15	0.760889	1	TRINITY_DN104901_c0_g2
mTOR signaling pathway	KEGG PATHWAY	ko04150	3	43	0.765388	1	TRINITY_DN93931_c1_g1;TRINITY_DN113543_c0_g1;TRINITY_DN113864_c5_g2
Methane metabolism	KEGG PATHWAY	ko00680	6	82	0.774257	1	TRINITY_DN99330_c0_g1;TRINITY_DN106086_c2_g1;TRINITY_DN113206_c1_g2;TRINITY_DN113206_c1_g3;TRINITY_DN113258_c1_g1;TRINITY_DN94393_c4_g3
Chloroalkane and chloroalkene degradation	KEGG PATHWAY	ko00625	3	44	0.778075	1	TRINITY_DN111888_c1_g2;TRINITY_DN105542_c1_g5;TRINITY_DN115163_c0_g1
Carbon fixation in photosynthetic organisms	KEGG PATHWAY	ko00710	9	121	0.791298	1	TRINITY_DN101408_c1_g3;TRINITY_DN89585_c1_g1;TRINITY_DN101595_c0_g1;TRINITY_DN109443_c2_g2;TRINITY_DN112949_c1_g1;TRINITY_DN77242_c0_g2;TRINITY_DN112949_c0_g1;TRINITY_DN95143_c0_g1;TRINITY_DN98356_c8_g1
Endometrial cancer	KEGG PATHWAY	ko05213	2	32	0.800239	1	TRINITY_DN93931_c1_g1;TRINITY_DN113864_c5_g2
Rap1 signaling pathway	KEGG PATHWAY	ko04015	2	32	0.800239	1	TRINITY_DN94140_c0_g3;TRINITY_DN107119_c0_g6
Viral carcinogenesis	KEGG PATHWAY	ko05203	19	243	0.806182	1	TRINITY_DN91981_c0_g1;TRINITY_DN88490_c0_g1;TRINITY_DN88490_c0_g2;TRINITY_DN98765_c0_g1;TRINITY_DN94158_c0_g1;TRINITY_DN92390_c4_g1;TRINITY_DN91981_c1_g1;TRINITY_DN111905_c0_g1;TRINITY_DN114271_c1_g1;TRINITY_DN113380_c1_g11;TRINITY_DN99968_c5_g1;TRINITY_DN94833_c0_g2;TRINITY_DN103293_c3_g3;TRINITY_DN109970_c2_g1;TRINITY_DN98765_c0_g3;TRINITY_DN107757_c4_g1;TRINITY_DN109970_c3_g1;TRINITY_DN98226_c…
Focal adhesion	KEGG PATHWAY	ko04510	3	47	0.812774	1	TRINITY_DN93931_c1_g1;TRINITY_DN113864_c5_g2;TRINITY_DN78832_c0_g1
Prostate cancer	KEGG PATHWAY	ko05215	5	74	0.816542	1	TRINITY_DN93931_c1_g1;TRINITY_DN88490_c0_g1;TRINITY_DN88490_c0_g2;TRINITY_DN111905_c0_g1;TRINITY_DN113864_c5_g2
Acute myeloid leukemia	KEGG PATHWAY	ko05221	1	18	0.817192	1	TRINITY_DN113543_c0_g1
Glycine, serine and threonine metabolism	KEGG PATHWAY	ko00260	7	100	0.819581	1	TRINITY_DN99330_c0_g1;TRINITY_DN106086_c2_g1;TRINITY_DN113258_c1_g1;TRINITY_DN104196_c1_g1;TRINITY_DN110392_c1_g1;TRINITY_DN108776_c0_g1;TRINITY_DN107682_c1_g1
Degradation of aromatic compounds	KEGG PATHWAY	ko01220	2	34	0.825521	1	TRINITY_DN88743_c0_g1;TRINITY_DN91864_c0_g2
Valine, leucine and isoleucine biosynthesis	KEGG PATHWAY	ko00290	2	34	0.825521	1	TRINITY_DN107682_c1_g1;TRINITY_DN104196_c1_g1
Dopaminergic synapse	KEGG PATHWAY	ko04728	4	62	0.827033	1	TRINITY_DN94140_c0_g3;TRINITY_DN92002_c0_g1;TRINITY_DN78832_c0_g1;TRINITY_DN107119_c0_g6
Pyruvate metabolism	KEGG PATHWAY	ko00620	9	127	0.832288	1	TRINITY_DN105542_c1_g5;TRINITY_DN101408_c1_g3;TRINITY_DN111888_c1_g2;TRINITY_DN98765_c0_g3;TRINITY_DN89585_c1_g1;TRINITY_DN98765_c0_g1;TRINITY_DN98356_c8_g1;TRINITY_DN115163_c0_g1;TRINITY_DN95143_c0_g1
Folate biosynthesis	KEGG PATHWAY	ko00790	1	19	0.832844	1	TRINITY_DN96305_c0_g3
Cell cycle - yeast	KEGG PATHWAY	ko04111	11	152	0.833471	1	TRINITY_DN113456_c1_g1;TRINITY_DN113566_c1_g2;TRINITY_DN96519_c0_g5;TRINITY_DN115017_c6_g4;TRINITY_DN112583_c0_g1;TRINITY_DN102976_c0_g1;TRINITY_DN104146_c0_g3;TRINITY_DN105443_c0_g3;TRINITY_DN105443_c0_g1;TRINITY_DN105443_c0_g4;TRINITY_DN113788_c1_g4
Salmonella infection	KEGG PATHWAY	ko05132	2	36	0.847887	1	TRINITY_DN95521_c0_g3;TRINITY_DN98650_c2_g3
Retinol metabolism	KEGG PATHWAY	ko00830	2	36	0.847887	1	TRINITY_DN90947_c0_g1;TRINITY_DN82743_c0_g1
Nucleotide excision repair	KEGG PATHWAY	ko03420	10	144	0.857965	1	TRINITY_DN102243_c1_g2;TRINITY_DN112533_c1_g2;TRINITY_DN106516_c1_g1;TRINITY_DN81767_c0_g1;TRINITY_DN107757_c4_g1;TRINITY_DN110147_c1_g2;TRINITY_DN110147_c1_g1;TRINITY_DN105859_c2_g1;TRINITY_DN104981_c2_g1;TRINITY_DN32807_c0_g1
Type II diabetes mellitus	KEGG PATHWAY	ko04930	2	37	0.858063	1	TRINITY_DN98765_c0_g3;TRINITY_DN98765_c0_g1
Fc gamma R-mediated phagocytosis	KEGG PATHWAY	ko04666	4	66	0.859916	1	TRINITY_DN95521_c0_g3;TRINITY_DN113543_c0_g1;TRINITY_DN114949_c0_g1;TRINITY_DN104196_c1_g2
Oocyte meiosis	KEGG PATHWAY	ko04114	9	133	0.86675	1	TRINITY_DN78832_c0_g1;TRINITY_DN115017_c6_g4;TRINITY_DN105443_c0_g3;TRINITY_DN112583_c0_g1;TRINITY_DN104146_c0_g3;TRINITY_DN94140_c0_g3;TRINITY_DN105443_c0_g1;TRINITY_DN107119_c0_g6;TRINITY_DN105443_c0_g4
Isoquinoline alkaloid biosynthesis	KEGG PATHWAY	ko00950	1	22	0.872215	1	TRINITY_DN108776_c0_g1
Fatty acid degradation	KEGG PATHWAY	ko00071	6	95	0.872618	1	TRINITY_DN105542_c1_g5;TRINITY_DN115163_c0_g1;TRINITY_DN111888_c1_g2;TRINITY_DN90891_c0_g1;TRINITY_DN105539_c7_g1;TRINITY_DN114401_c0_g3
Tyrosine metabolism	KEGG PATHWAY	ko00350	4	68	0.874255	1	TRINITY_DN108776_c0_g1;TRINITY_DN96773_c0_g2;TRINITY_DN97331_c3_g2;TRINITY_DN92002_c0_g1
Adrenergic signaling in cardiomyocytes	KEGG PATHWAY	ko04261	3	54	0.876216	1	TRINITY_DN94140_c0_g3;TRINITY_DN78832_c0_g1;TRINITY_DN107119_c0_g6
Valine, leucine and isoleucine degradation	KEGG PATHWAY	ko00280	3	55	0.883525	1	TRINITY_DN111888_c1_g2;TRINITY_DN105542_c1_g5;TRINITY_DN115163_c0_g1
Toxoplasmosis	KEGG PATHWAY	ko05145	4	70	0.887308	1	TRINITY_DN94275_c0_g4;TRINITY_DN99620_c0_g3;TRINITY_DN112410_c0_g2;TRINITY_DN99051_c0_g1
Peroxisome	KEGG PATHWAY	ko04146	7	112	0.892276	1	TRINITY_DN106291_c1_g2;TRINITY_DN93512_c5_g1;TRINITY_DN90891_c0_g1;TRINITY_DN105539_c7_g1;TRINITY_DN114401_c0_g3;TRINITY_DN8444_c0_g2;TRINITY_DN99300_c2_g1
Sulfur metabolism	KEGG PATHWAY	ko00920	2	41	0.892827	1	TRINITY_DN95306_c2_g3;TRINITY_DN114148_c1_g2
SNARE interactions in vesicular transport	KEGG PATHWAY	ko04130	2	41	0.892827	1	TRINITY_DN108239_c1_g5;TRINITY_DN108239_c1_g3
Pathways in cancer	KEGG PATHWAY	ko05200	9	140	0.899479	1	TRINITY_DN88490_c0_g1;TRINITY_DN88490_c0_g2;TRINITY_DN113864_c5_g2;TRINITY_DN111905_c0_g1;TRINITY_DN96519_c0_g5;TRINITY_DN95136_c0_g3;TRINITY_DN96101_c5_g2;TRINITY_DN93931_c1_g1;TRINITY_DN90691_c7_g1
Tight junction	KEGG PATHWAY	ko04530	2	42	0.900188	1	TRINITY_DN93931_c1_g1;TRINITY_DN113864_c5_g2
Pancreatic cancer	KEGG PATHWAY	ko05212	1	25	0.902319	1	TRINITY_DN95136_c0_g3
One carbon pool by folate	KEGG PATHWAY	ko00670	1	27	0.918339	1	TRINITY_DN99330_c0_g1
Protein export	KEGG PATHWAY	ko03060	3	62	0.924747	1	TRINITY_DN104585_c2_g1;TRINITY_DN99192_c1_g3;TRINITY_DN113618_c0_g1
Herpes simplex infection	KEGG PATHWAY	ko05168	9	149	0.931418	1	TRINITY_DN88490_c0_g1;TRINITY_DN88490_c0_g2;TRINITY_DN111905_c0_g1;TRINITY_DN78832_c0_g1;TRINITY_DN99968_c5_g1;TRINITY_DN103293_c3_g3;TRINITY_DN105443_c0_g3;TRINITY_DN105443_c0_g1;TRINITY_DN105443_c0_g4
ErbB signaling pathway	KEGG PATHWAY	ko04012	1	29	0.931734	1	TRINITY_DN113543_c0_g1
Viral myocarditis	KEGG PATHWAY	ko05416	1	29	0.931734	1	TRINITY_DN99327_c1_g1
HIF-1 signaling pathway	KEGG PATHWAY	ko04066	4	79	0.932427	1	TRINITY_DN113543_c0_g1;TRINITY_DN88490_c0_g1;TRINITY_DN88490_c0_g2;TRINITY_DN111905_c0_g1
Biosynthesis of amino acids	KEGG PATHWAY	ko01230	26	367	0.935445	1	TRINITY_DN93512_c3_g2;TRINITY_DN106086_c2_g1;TRINITY_DN104196_c1_g1;TRINITY_DN109443_c2_g2;TRINITY_DN92686_c1_g1;TRINITY_DN112949_c0_g1;TRINITY_DN94393_c4_g3;TRINITY_DN103802_c0_g2;TRINITY_DN99330_c0_g1;TRINITY_DN92744_c0_g3;TRINITY_DN98765_c0_g1;TRINITY_DN110392_c1_g1;TRINITY_DN97833_c0_g3;TRINITY_DN114148_c1_g2;TRINITY_DN92744_c0_g1;TRINITY_DN95306_c2_g3;TRINITY_DN105412_c4_g3;TRINITY_DN107529_…
Regulation of actin cytoskeleton	KEGG PATHWAY	ko04810	3	66	0.941817	1	TRINITY_DN95521_c0_g3;TRINITY_DN114132_c0_g2;TRINITY_DN78832_c0_g1
Meiosis - yeast	KEGG PATHWAY	ko04113	5	98	0.946532	1	TRINITY_DN115017_c6_g4;TRINITY_DN112583_c0_g1;TRINITY_DN104146_c0_g3;TRINITY_DN78832_c0_g1;TRINITY_DN113566_c1_g2
Wnt signaling pathway	KEGG PATHWAY	ko04310	6	113	0.947672	1	TRINITY_DN88490_c0_g1;TRINITY_DN88490_c0_g2;TRINITY_DN111905_c0_g1;TRINITY_DN105443_c0_g3;TRINITY_DN105443_c0_g1;TRINITY_DN105443_c0_g4
Fatty acid metabolism	KEGG PATHWAY	ko01212	6	113	0.947672	1	TRINITY_DN105461_c0_g2;TRINITY_DN90891_c0_g1;TRINITY_DN105539_c7_g1;TRINITY_DN114401_c0_g3;TRINITY_DN98187_c0_g1;TRINITY_DN84636_c0_g1
Fructose and mannose metabolism	KEGG PATHWAY	ko00051	4	85	0.95266	1	TRINITY_DN90303_c0_g2;TRINITY_DN94393_c4_g3;TRINITY_DN98275_c0_g3;TRINITY_DN98275_c0_g2
DNA replication	KEGG PATHWAY	ko03030	6	117	0.957615	1	TRINITY_DN102243_c1_g2;TRINITY_DN112533_c1_g2;TRINITY_DN106516_c1_g1;TRINITY_DN81767_c0_g1;TRINITY_DN110147_c1_g2;TRINITY_DN110147_c1_g1
Shigellosis	KEGG PATHWAY	ko05131	1	35	0.960125	1	TRINITY_DN95521_c0_g3
Selenocompound metabolism	KEGG PATHWAY	ko00450	1	35	0.960125	1	TRINITY_DN95306_c2_g3
Citrate cycle (TCA cycle)	KEGG PATHWAY	ko00020	4	88	0.960534	1	TRINITY_DN98356_c8_g1;TRINITY_DN95143_c0_g1;TRINITY_DN101408_c1_g3;TRINITY_DN96101_c5_g2
Pentose phosphate pathway	KEGG PATHWAY	ko00030	3	75	0.967947	1	TRINITY_DN94393_c4_g3;TRINITY_DN103818_c0_g2;TRINITY_DN105186_c4_g1
Thyroid hormone synthesis	KEGG PATHWAY	ko04918	1	38	0.969528	1	TRINITY_DN102843_c1_g1
Homologous recombination	KEGG PATHWAY	ko03440	5	108	0.969687	1	TRINITY_DN95136_c0_g3;TRINITY_DN100205_c2_g3;TRINITY_DN110147_c1_g2;TRINITY_DN110147_c1_g1;TRINITY_DN81767_c0_g1
Biosynthesis of unsaturated fatty acids	KEGG PATHWAY	ko01040	2	60	0.973593	1	TRINITY_DN98187_c0_g1;TRINITY_DN105461_c0_g2
Fatty acid biosynthesis	KEGG PATHWAY	ko00061	1	40	0.97453	1	TRINITY_DN84636_c0_g1
Neurotrophin signaling pathway	KEGG PATHWAY	ko04722	2	61	0.975528	1	TRINITY_DN94140_c0_g3;TRINITY_DN107119_c0_g6
Glyoxylate and dicarboxylate metabolism	KEGG PATHWAY	ko00630	4	96	0.975987	1	TRINITY_DN113206_c1_g2;TRINITY_DN113206_c1_g3;TRINITY_DN99330_c0_g1;TRINITY_DN101595_c0_g1
Amyotrophic lateral sclerosis (ALS)	KEGG PATHWAY	ko05014	1	41	0.976715	1	TRINITY_DN93512_c5_g1
Mismatch repair	KEGG PATHWAY	ko03430	5	113	0.977395	1	TRINITY_DN102243_c1_g2;TRINITY_DN110147_c1_g1;TRINITY_DN110147_c1_g2;TRINITY_DN90691_c7_g1;TRINITY_DN81767_c0_g1
Oxidative phosphorylation	KEGG PATHWAY	ko00190	11	203	0.979143	1	TRINITY_DN113135_c4_g2;TRINITY_DN113135_c4_g3;TRINITY_DN86068_c0_g1;TRINITY_DN113135_c4_g1;TRINITY_DN113135_c4_g4;TRINITY_DN101329_c1_g3;TRINITY_DN99541_c5_g2;TRINITY_DN101329_c1_g4;TRINITY_DN94413_c3_g3;TRINITY_DN114651_c2_g2;TRINITY_DN113048_c0_g1
Hippo signaling pathway	KEGG PATHWAY	ko04390	1	43	0.980538	1	TRINITY_DN78832_c0_g1
Pantothenate and CoA biosynthesis	KEGG PATHWAY	ko00770	1	44	0.982208	1	TRINITY_DN108829_c0_g2
Estrogen signaling pathway	KEGG PATHWAY	ko04915	3	84	0.982701	1	TRINITY_DN94140_c0_g3;TRINITY_DN94275_c0_g4;TRINITY_DN107119_c0_g6
Carbon metabolism	KEGG PATHWAY	ko01200	22	357	0.983211	1	TRINITY_DN98765_c0_g1;TRINITY_DN101408_c1_g3;TRINITY_DN106086_c2_g1;TRINITY_DN104196_c1_g1;TRINITY_DN109443_c2_g2;TRINITY_DN112949_c0_g1;TRINITY_DN94393_c4_g3;TRINITY_DN99330_c0_g1;TRINITY_DN98765_c0_g3;TRINITY_DN113206_c1_g2;TRINITY_DN113206_c1_g3;TRINITY_DN96101_c5_g2;TRINITY_DN114148_c1_g2;TRINITY_DN89585_c1_g1;TRINITY_DN112949_c1_g1;TRINITY_DN77242_c0_g2;TRINITY_DN95143_c0_g1;TRINITY_DN105186…
Protein processing in endoplasmic reticulum	KEGG PATHWAY	ko04141	20	336	0.986359	1	TRINITY_DN104585_c2_g1;TRINITY_DN113618_c0_g1;TRINITY_DN87259_c0_g1;TRINITY_DN99192_c1_g3;TRINITY_DN89443_c0_g1;TRINITY_DN110388_c0_g2;TRINITY_DN98979_c0_g3;TRINITY_DN107134_c0_g1;TRINITY_DN91316_c0_g2;TRINITY_DN98630_c1_g3;TRINITY_DN105443_c0_g3;TRINITY_DN102808_c1_g1;TRINITY_DN114808_c2_g1;TRINITY_DN94275_c0_g4;TRINITY_DN90115_c0_g1;TRINITY_DN79761_c0_g1;TRINITY_DN109249_c2_g2;TRINITY_DN32807_c…
Vibrio cholerae infection	KEGG PATHWAY	ko05110	1	47	0.986406	1	TRINITY_DN113618_c0_g1
2-Oxocarboxylic acid metabolism	KEGG PATHWAY	ko01210	3	88	0.986923	1	TRINITY_DN109443_c2_g2;TRINITY_DN107529_c1_g1;TRINITY_DN96289_c0_g1
Carbon fixation pathways in prokaryotes	KEGG PATHWAY	ko00720	1	52	0.991321	1	TRINITY_DN96101_c5_g2
Purine metabolism	KEGG PATHWAY	ko00230	10	208	0.991931	1	TRINITY_DN112533_c1_g2;TRINITY_DN106516_c1_g1;TRINITY_DN103957_c1_g1;TRINITY_DN98765_c0_g3;TRINITY_DN98765_c0_g1;TRINITY_DN110147_c1_g2;TRINITY_DN110147_c1_g1;TRINITY_DN91012_c0_g1;TRINITY_DN103957_c1_g2;TRINITY_DN99808_c3_g1
Colorectal cancer	KEGG PATHWAY	ko05210	1	55	0.99337	1	TRINITY_DN90691_c7_g1
Legionellosis	KEGG PATHWAY	ko05134	4	118	0.994313	1	TRINITY_DN94275_c0_g4;TRINITY_DN105632_c2_g1;TRINITY_DN114808_c2_g1;TRINITY_DN109249_c2_g2
Huntington's disease	KEGG PATHWAY	ko05016	9	200	0.99445	1	TRINITY_DN88490_c0_g1;TRINITY_DN88490_c0_g2;TRINITY_DN113853_c1_g1;TRINITY_DN93512_c5_g1;TRINITY_DN107211_c1_g1;TRINITY_DN79255_c0_g1;TRINITY_DN111905_c0_g1;TRINITY_DN112907_c1_g1;TRINITY_DN92127_c0_g3
Influenza A	KEGG PATHWAY	ko05164	5	139	0.995492	1	TRINITY_DN94275_c0_g4;TRINITY_DN88490_c0_g1;TRINITY_DN88490_c0_g2;TRINITY_DN105965_c1_g2;TRINITY_DN111905_c0_g1
Ubiquitin mediated proteolysis	KEGG PATHWAY	ko04120	13	265	0.995737	1	TRINITY_DN107641_c1_g2;TRINITY_DN109089_c0_g8;TRINITY_DN110987_c2_g1;TRINITY_DN114790_c1_g2;TRINITY_DN105472_c1_g4;TRINITY_DN97044_c4_g1;TRINITY_DN104146_c0_g3;TRINITY_DN105443_c0_g3;TRINITY_DN91826_c2_g2;TRINITY_DN79761_c0_g1;TRINITY_DN98751_c5_g3;TRINITY_DN105443_c0_g1;TRINITY_DN105443_c0_g4
Parkinson's disease	KEGG PATHWAY	ko05012	7	175	0.996169	1	TRINITY_DN113853_c1_g1;TRINITY_DN107211_c1_g1;TRINITY_DN114790_c1_g2;TRINITY_DN112907_c1_g1;TRINITY_DN91826_c2_g2;TRINITY_DN114651_c2_g2;TRINITY_DN92127_c0_g3
Epstein-Barr virus infection	KEGG PATHWAY	ko05169	10	224	0.996521	1	TRINITY_DN94275_c0_g4;TRINITY_DN88490_c0_g1;TRINITY_DN88490_c0_g2;TRINITY_DN94158_c0_g1;TRINITY_DN111905_c0_g1;TRINITY_DN114271_c1_g1;TRINITY_DN99968_c5_g1;TRINITY_DN94833_c0_g2;TRINITY_DN103293_c3_g3;TRINITY_DN96679_c2_g1
Fanconi anemia pathway	KEGG PATHWAY	ko03460	3	108	0.996907	1	TRINITY_DN95136_c0_g3;TRINITY_DN92261_c1_g1;TRINITY_DN81767_c0_g1
MAPK signaling pathway	KEGG PATHWAY	ko04010	1	68	0.997938	1	TRINITY_DN94275_c0_g4
Measles	KEGG PATHWAY	ko05162	1	77	0.999082	1	TRINITY_DN94275_c0_g4
RNA transport	KEGG PATHWAY	ko03013	10	266	0.999679	1	TRINITY_DN99287_c2_g1;TRINITY_DN113069_c3_g2;TRINITY_DN104516_c0_g2;TRINITY_DN99327_c1_g1;TRINITY_DN105632_c2_g1;TRINITY_DN118971_c0_g1;TRINITY_DN103567_c1_g2;TRINITY_DN105965_c1_g2;TRINITY_DN101418_c1_g2;TRINITY_DN96679_c2_g1
PI3K-Akt signaling pathway	KEGG PATHWAY	ko04151	3	139	0.999703	1	TRINITY_DN93931_c1_g1;TRINITY_DN113543_c0_g1;TRINITY_DN113864_c5_g2
Spliceosome	KEGG PATHWAY	ko03040	10	332	0.999995	1	TRINITY_DN94275_c0_g4;TRINITY_DN95256_c3_g2;TRINITY_DN97178_c0_g1;TRINITY_DN108270_c3_g10;TRINITY_DN101828_c0_g1;TRINITY_DN104516_c0_g2;TRINITY_DN108427_c0_g1;TRINITY_DN91626_c3_g2;TRINITY_DN99622_c3_g2;TRINITY_DN107757_c3_g2
Alzheimer's disease	KEGG PATHWAY	ko05010	2	166	0.999995	1	TRINITY_DN94140_c0_g3;TRINITY_DN107119_c0_g6
mRNA surveillance pathway	KEGG PATHWAY	ko03015	3	194	0.999996	1	TRINITY_DN104708_c0_g1;TRINITY_DN78832_c0_g1;TRINITY_DN113069_c3_g2
Ribosome	KEGG PATHWAY	ko03010	6	398	1	1	TRINITY_DN102106_c0_g4;TRINITY_DN112117_c0_g5;TRINITY_DN97144_c4_g1;TRINITY_DN90065_c0_g1;TRINITY_DN100794_c3_g2;TRINITY_DN105402_c1_g2
Ribosome biogenesis in eukaryotes	KEGG PATHWAY	ko03008	2	396	1	1	TRINITY_DN109904_c3_g8;TRINITY_DN96679_c2_g1
