# Supplementary material for: Examination of the Transcriptional Response to LaMIR166a Overexpression in Larix kaempferi (Lamb.) Carr
Source: Biology (Basel). 2021 Jun 23;10(7):576. doi: 10.3390/biology10070576 (PMC8301127; doi:10.3390/biology10070576)
Supplement: Supplementary file 1 [file biology-10-00576-s001.zip › Supplementary table 5.xlsx]

## Sheet: Sheet1
Supplementary table 5. Motif on the promoter of related genes
TRINITY_DN103815_c2_g3	CGTCA-motif	CGTCA	2102	5	+	Hordeum vulgare	cis-acting regulatory element involved in the MeJA-responsiveness
TRINITY_DN103815_c2_g3	CGTCA-motif	CGTCA	2403	5	+	Hordeum vulgare	cis-acting regulatory element involved in the MeJA-responsiveness
TRINITY_DN103815_c2_g3	CGTCA-motif	CGTCA	2618	5	+	Hordeum vulgare	cis-acting regulatory element involved in the MeJA-responsiveness
TRINITY_DN103815_c2_g3	AE-box	AGAAACTT	360	8	+	Arabidopsis thaliana	part of a module for light response
TRINITY_DN103815_c2_g3	GARE-motif	TCTGTTG	2683	7	+	Brassica oleracea	gibberellin-responsive element
TRINITY_DN103815_c2_g3	Box 4	ATTAAT	134	6	+	Petroselinum crispum	part of a conserved DNA module involved in light responsiveness
TRINITY_DN103815_c2_g3	Box 4	ATTAAT	1622	6	-	Petroselinum crispum	part of a conserved DNA module involved in light responsiveness
TRINITY_DN103815_c2_g3	TGACG-motif	TGACG	2102	5	-	Hordeum vulgare	cis-acting regulatory element involved in the MeJA-responsiveness
TRINITY_DN103815_c2_g3	TGACG-motif	TGACG	2403	5	-	Hordeum vulgare	cis-acting regulatory element involved in the MeJA-responsiveness
TRINITY_DN103815_c2_g3	TGACG-motif	TGACG	2618	5	-	Hordeum vulgare	cis-acting regulatory element involved in the MeJA-responsiveness
TRINITY_DN103815_c2_g3	AuxRR-core	GGTCCAT	42	7	-	Nicotiana tabacum	cis-acting regulatory element involved in auxin responsiveness
TRINITY_DN103815_c2_g3	TATC-box	TATCCCA	408	7	-	Oryza sativa	cis-acting element involved in gibberellin-responsiveness
TRINITY_DN103815_c2_g3	AT-rich sequence	TAAAATACT	2023	9	+	Pisum sativum	element for maximal elicitor-mediated activation (2copies)
TRINITY_DN103815_c2_g3	TC-rich repeats	ATTCTCTAAC	499	10	-	Nicotiana tabacum	cis-acting element involved in defense and stress responsiveness
TRINITY_DN103815_c2_g3	TC-rich repeats	ATTCTCTAAC	2890	9	-	Nicotiana tabacum	cis-acting element involved in defense and stress responsiveness
TRINITY_DN103815_c2_g3	CAAT-box	CAAAT	228	5	-	Pisum sativum	common cis-acting element in promoter and enhancer regions
TRINITY_DN103815_c2_g3	CAAT-box	CAAAT	477	5	+	Pisum sativum	common cis-acting element in promoter and enhancer regions
TRINITY_DN103815_c2_g3	CAAT-box	CAAAT	648	5	+	Pisum sativum	common cis-acting element in promoter and enhancer regions
TRINITY_DN103815_c2_g3	CAAT-box	TGCCAAC	732	7	-	Petunia hybrida	common cis-acting element in promoter and enhancer regions
TRINITY_DN103815_c2_g3	CAAT-box	CAAAT	759	5	-	Pisum sativum	common cis-acting element in promoter and enhancer regions
TRINITY_DN103815_c2_g3	CAAT-box	CAAAT	777	5	-	Pisum sativum	common cis-acting element in promoter and enhancer regions
TRINITY_DN103815_c2_g3	CAAT-box	CCAAT	1077	5	-	Arabidopsis thaliana	common cis-acting element in promoter and enhancer regions
TRINITY_DN103815_c2_g3	CAAT-box	CCAAT	1138	5	-	Arabidopsis thaliana	common cis-acting element in promoter and enhancer regions
TRINITY_DN103815_c2_g3	CAAT-box	CCAAT	1487	5	-	Arabidopsis thaliana	common cis-acting element in promoter and enhancer regions
TRINITY_DN103815_c2_g3	CAAT-box	CCAAT	1642	5	+	Arabidopsis thaliana	common cis-acting element in promoter and enhancer regions
TRINITY_DN103815_c2_g3	CAAT-box	CCAAT	1709	5	+	Arabidopsis thaliana	common cis-acting element in promoter and enhancer regions
TRINITY_DN103815_c2_g3	CAAT-box	CAAAT	1717	5	+	Pisum sativum	common cis-acting element in promoter and enhancer regions
TRINITY_DN103815_c2_g3	CAAT-box	CAAAT	1808	5	-	Pisum sativum	common cis-acting element in promoter and enhancer regions
TRINITY_DN103815_c2_g3	CAAT-box	CCAAT	1891	5	+	Arabidopsis thaliana	common cis-acting element in promoter and enhancer regions
TRINITY_DN103815_c2_g3	CAAT-box	CCAAT	1957	5	+	Arabidopsis thaliana	common cis-acting element in promoter and enhancer regions
TRINITY_DN103815_c2_g3	CAAT-box	CAAAT	2055	5	-	Pisum sativum	common cis-acting element in promoter and enhancer regions
TRINITY_DN103815_c2_g3	CAAT-box	CAAAT	2313	5	-	Pisum sativum	common cis-acting element in promoter and enhancer regions
TRINITY_DN103815_c2_g3	CAAT-box	CCAAT	2350	5	+	Arabidopsis thaliana	common cis-acting element in promoter and enhancer regions
TRINITY_DN103815_c2_g3	CAAT-box	CCAAT	2393	5	+	Arabidopsis thaliana	common cis-acting element in promoter and enhancer regions
TRINITY_DN103815_c2_g3	CAAT-box	CAAAT	2741	5	+	Pisum sativum	common cis-acting element in promoter and enhancer regions
TRINITY_DN103815_c2_g3	CAAT-box	CCAAT	2744	5	-	Arabidopsis thaliana	common cis-acting element in promoter and enhancer regions
TRINITY_DN103815_c2_g3	CAAT-box	CAAAT	2811	5	+	Pisum sativum	common cis-acting element in promoter and enhancer regions
TRINITY_DN103815_c2_g3	G-Box	CACGTG	2659	6	-	Pisum sativum	cis-acting regulatory element involved in light responsiveness
TRINITY_DN103815_c2_g3	GATA-motif	AAGGATAAGG	266	9	+	Solanum tuberosum	part of a light responsive element
TRINITY_DN103815_c2_g3	GATA-motif	GATAGGG	2561	7	-	Pisum sativum	part of a light responsive element
TRINITY_DN103815_c2_g3	GATA-motif	GATAGGA	2866	7	+	Arabidopsis thaliana	part of a light responsive element
TRINITY_DN103815_c2_g3	O2-site	GATGACATGG	36	9	+	Zea mays	cis-acting regulatory element involved in zein metabolism regulation
TRINITY_DN103815_c2_g3	G-box	CACGTC	2401	6	+	Zea mays	cis-acting regulatory element involved in light responsiveness
TRINITY_DN103815_c2_g3	G-box	CACGTG	2659	6	-	Arabidopsis thaliana	cis-acting regulatory element involved in light responsiveness
TRINITY_DN103815_c2_g3	GT1-motif	GGTTAA	781	6	+	Arabidopsis thaliana	light responsive element
TRINITY_DN100509_c0_g2	HD-zip	CAAT(A/T)ATTG	2427	8	-	Arabidopsis thaliana	element involved in differentiation of the palisade mesophyll cells
TRINITY_DN103815_c2_g3	TATA-box	TATACA	294	6	-	Helianthus annuus	core promoter element around -30 of transcription start
TRINITY_DN103815_c2_g3	TATA-box	TATA	296	4	+	Arabidopsis thaliana	core promoter element around -30 of transcription start
TRINITY_DN103815_c2_g3	TATA-box	ATATAA	371	6	+	Brassica oleracea	core promoter element around -30 of transcription start
TRINITY_DN103815_c2_g3	TATA-box	TATA	372	4	+	Arabidopsis thaliana	core promoter element around -30 of transcription start
TRINITY_DN103815_c2_g3	TATA-box	TACATAAA	809	8	-	Oryza sativa	core promoter element around -30 of transcription start
TRINITY_DN103815_c2_g3	TATA-box	TATAA	876	5	-	Arabidopsis thaliana	core promoter element around -30 of transcription start
TRINITY_DN103815_c2_g3	TATA-box	TATA	877	4	+	Arabidopsis thaliana	core promoter element around -30 of transcription start
TRINITY_DN103815_c2_g3	TATA-box	TATAA	968	5	-	Arabidopsis thaliana	core promoter element around -30 of transcription start
TRINITY_DN103815_c2_g3	TATA-box	TATA	969	4	+	Arabidopsis thaliana	core promoter element around -30 of transcription start
TRINITY_DN103815_c2_g3	TATA-box	ATATAA	1132	6	+	Brassica oleracea	core promoter element around -30 of transcription start
TRINITY_DN103815_c2_g3	TATA-box	TATA	1133	4	+	Arabidopsis thaliana	core promoter element around -30 of transcription start
TRINITY_DN103815_c2_g3	TATA-box	TATA	1143	4	+	Arabidopsis thaliana	core promoter element around -30 of transcription start
TRINITY_DN103815_c2_g3	TATA-box	TATAA	1173	5	-	Arabidopsis thaliana	core promoter element around -30 of transcription start
TRINITY_DN103815_c2_g3	TATA-box	TATA	1174	4	+	Arabidopsis thaliana	core promoter element around -30 of transcription start
TRINITY_DN103815_c2_g3	TATA-box	ATTATA	1240	6	+	Brassica napus	core promoter element around -30 of transcription start
TRINITY_DN103815_c2_g3	TATA-box	TATAA	1241	5	-	Arabidopsis thaliana	core promoter element around -30 of transcription start
TRINITY_DN103815_c2_g3	TATA-box	TATA	1242	4	+	Arabidopsis thaliana	core promoter element around -30 of transcription start
TRINITY_DN103815_c2_g3	TATA-box	ATTATA	1257	6	+	Brassica napus	core promoter element around -30 of transcription start
TRINITY_DN103815_c2_g3	TATA-box	TATAA	1258	5	-	Arabidopsis thaliana	core promoter element around -30 of transcription start
TRINITY_DN103815_c2_g3	TATA-box	TATA	1259	4	+	Arabidopsis thaliana	core promoter element around -30 of transcription start
TRINITY_DN103815_c2_g3	TATA-box	ATTATA	1274	6	+	Brassica napus	core promoter element around -30 of transcription start
TRINITY_DN103815_c2_g3	TATA-box	TATAA	1275	5	-	Arabidopsis thaliana	core promoter element around -30 of transcription start
TRINITY_DN103815_c2_g3	TATA-box	TATA	1276	4	+	Arabidopsis thaliana	core promoter element around -30 of transcription start
TRINITY_DN103815_c2_g3	TATA-box	TATAAAA	1500	7	-	Pisum sativum	core promoter element around -30 of transcription start
TRINITY_DN103815_c2_g3	TATA-box	TATAAA	1501	6	-	Helianthus annuus	core promoter element around -30 of transcription start
TRINITY_DN103815_c2_g3	TATA-box	TATAA	1502	5	-	Arabidopsis thaliana	core promoter element around -30 of transcription start
TRINITY_DN103815_c2_g3	TATA-box	TATA	1503	4	+	Arabidopsis thaliana	core promoter element around -30 of transcription start
TRINITY_DN103815_c2_g3	TATA-box	TATATTTATATTT	1508	12	-	Avena sativa	core promoter element around -30 of transcription start
TRINITY_DN103815_c2_g3	TATA-box	ATATAA	1510	6	+	Brassica oleracea	core promoter element around -30 of transcription start
TRINITY_DN103815_c2_g3	TATA-box	TATA	1511	4	-	Arabidopsis thaliana	core promoter element around -30 of transcription start
TRINITY_DN103815_c2_g3	TATA-box	TATA	1517	4	-	Arabidopsis thaliana	core promoter element around -30 of transcription start
TRINITY_DN103815_c2_g3	TATA-box	ATTATA	1568	6	+	Brassica napus	core promoter element around -30 of transcription start
TRINITY_DN103815_c2_g3	TATA-box	TATAA	1569	5	-	Arabidopsis thaliana	core promoter element around -30 of transcription start
TRINITY_DN103815_c2_g3	TATA-box	TATA	1570	4	-	Arabidopsis thaliana	core promoter element around -30 of transcription start
TRINITY_DN103815_c2_g3	TATA-box	TAAAGATT	1625	8	-	Arabidopsis thaliana	core promoter element around -30 of transcription start
TRINITY_DN103815_c2_g3	TATA-box	ATATAT	1731	6	-	Brassica napus	core promoter element around -30 of transcription start
TRINITY_DN103815_c2_g3	TATA-box	TATA	1732	4	-	Arabidopsis thaliana	core promoter element around -30 of transcription start
TRINITY_DN103815_c2_g3	TATA-box	ATATAT	1978	6	-	Brassica napus	core promoter element around -30 of transcription start
TRINITY_DN103815_c2_g3	TATA-box	TATA	1979	4	-	Arabidopsis thaliana	core promoter element around -30 of transcription start
TRINITY_DN103815_c2_g3	TATA-box	TATA	1988	4	-	Arabidopsis thaliana	core promoter element around -30 of transcription start
TRINITY_DN103815_c2_g3	TATA-box	ATTATA	2126	6	+	Brassica napus	core promoter element around -30 of transcription start
TRINITY_DN103815_c2_g3	TATA-box	TATAA	2127	5	-	Arabidopsis thaliana	core promoter element around -30 of transcription start
TRINITY_DN103815_c2_g3	TATA-box	TATA	2128	4	-	Arabidopsis thaliana	core promoter element around -30 of transcription start
TRINITY_DN103815_c2_g3	TATA-box	ATATAT	2238	6	-	Brassica napus	core promoter element around -30 of transcription start
TRINITY_DN103815_c2_g3	TATA-box	TATA	2239	4	-	Arabidopsis thaliana	core promoter element around -30 of transcription start
TRINITY_DN103815_c2_g3	TATA-box	TATAAA	2540	6	-	Helianthus annuus	core promoter element around -30 of transcription start
TRINITY_DN103815_c2_g3	TATA-box	TATATAA	2541	7	-	Arabidopsis thaliana	core promoter element around -30 of transcription start
TRINITY_DN103815_c2_g3	TATA-box	TATATA	2542	6	-	Arabidopsis thaliana	core promoter element around -30 of transcription start
TRINITY_DN103815_c2_g3	TATA-box	ATATAA	2543	6	+	Brassica oleracea	core promoter element around -30 of transcription start
TRINITY_DN103815_c2_g3	TATA-box	TATA	2544	4	-	Arabidopsis thaliana	core promoter element around -30 of transcription start
TRINITY_DN103815_c2_g3	TATA-box	ATATAT	2604	6	-	Brassica napus	core promoter element around -30 of transcription start
TRINITY_DN103815_c2_g3	TATA-box	TATA	2605	4	-	Arabidopsis thaliana	core promoter element around -30 of transcription start
TRINITY_DN103815_c2_g3	TATA-box	TATAA	2651	5	-	Arabidopsis thaliana	core promoter element around -30 of transcription start
TRINITY_DN103815_c2_g3	TATA-box	TATA	2652	4	-	Arabidopsis thaliana	core promoter element around -30 of transcription start
TRINITY_DN103815_c2_g3	TATA-box	TATATA	2803	6	-	Arabidopsis thaliana	core promoter element around -30 of transcription start
TRINITY_DN103815_c2_g3	TATA-box	ATATAT	2804	6	-	Brassica napus	core promoter element around -30 of transcription start
TRINITY_DN103815_c2_g3	TATA-box	TATATA	2805	6	-	Arabidopsis thaliana	core promoter element around -30 of transcription start
TRINITY_DN103815_c2_g3	TATA-box	TATA	2807	4	-	Arabidopsis thaliana	core promoter element around -30 of transcription start
TRINITY_DN103815_c2_g3	TATA-box	TATA	3006	4	-	Arabidopsis thaliana	core promoter element around -30 of transcription start
TRINITY_DN103815_c2_g3	ARE	AAACCA	254	6	+	Zea mays	cis-acting regulatory element essential for the anaerobic induction
TRINITY_DN103815_c2_g3	ARE	AAACCA	519	6	+	Zea mays	cis-acting regulatory element essential for the anaerobic induction
TRINITY_DN103815_c2_g3	ARE	AAACCA	1902	6	+	Zea mays	cis-acting regulatory element essential for the anaerobic induction
TRINITY_DN103815_c2_g3	ARE	AAACCA	2151	6	+	Zea mays	cis-acting regulatory element essential for the anaerobic induction
TRINITY_DN103815_c2_g3	TCA-element	CCATCTTTTT	509	9	-	Nicotiana tabacum	cis-acting element involved in salicylic acid responsiveness
TRINITY_DN103815_c2_g3	chs-CMA2a	TCACTTGA	1340	8	-	Petroselinum crispum	part of a light responsive element
TRINITY_DN103815_c2_g3	TCT-motif	TCTTAC	675	6	-	Arabidopsis thaliana	part of a light responsive element
TRINITY_DN103815_c2_g3	ABRE	ACGTG	2401	5	-	Arabidopsis thaliana	cis-acting element involved in the abscisic acid responsiveness
TRINITY_DN103815_c2_g3	ABRE	CACGTG	2659	6	-	Arabidopsis thaliana	cis-acting element involved in the abscisic acid responsiveness
TRINITY_DN103815_c2_g3	ABRE	ACGTG	2660	5	+	Arabidopsis thaliana	cis-acting element involved in the abscisic acid responsiveness
TRINITY_DN93187_c0_g2	CGTCA-motif	CGTCA	349	5	+	Hordeum vulgare	cis-acting regulatory element involved in the MeJA-responsiveness
TRINITY_DN93187_c0_g2	CGTCA-motif	CGTCA	1647	5	+	Hordeum vulgare	cis-acting regulatory element involved in the MeJA-responsiveness
TRINITY_DN93187_c0_g2	CGTCA-motif	CGTCA	2051	5	+	Hordeum vulgare	cis-acting regulatory element involved in the MeJA-responsiveness
TRINITY_DN93187_c0_g2	AE-box	AGAAACAA	1487	8	+	Arabidopsis thaliana	part of a module for light response
TRINITY_DN93187_c0_g2	I-box	gGATAAGGTG	1650	9	-	Zea mays	part of a light responsive element
TRINITY_DN93187_c0_g2	Box 4	ATTAAT	1919	6	-	Petroselinum crispum	part of a conserved DNA module involved in light responsiveness
TRINITY_DN93187_c0_g2	Box 4	ATTAAT	1937	6	-	Petroselinum crispum	part of a conserved DNA module involved in light responsiveness
TRINITY_DN93187_c0_g2	AAAC-motif	CAATCAAAACCT	1217	11	+	Spinacia oleracea	light responsive element
TRINITY_DN93187_c0_g2	TGACG-motif	TGACG	349	5	-	Hordeum vulgare	cis-acting regulatory element involved in the MeJA-responsiveness
TRINITY_DN93187_c0_g2	TGACG-motif	TGACG	1647	5	-	Hordeum vulgare	cis-acting regulatory element involved in the MeJA-responsiveness
TRINITY_DN93187_c0_g2	TGACG-motif	TGACG	2051	5	-	Hordeum vulgare	cis-acting regulatory element involved in the MeJA-responsiveness
TRINITY_DN93187_c0_g2	TATC-box	TATCCCA	101	7	-	Oryza sativa	cis-acting element involved in gibberellin-responsiveness
TRINITY_DN93187_c0_g2	TC-rich repeats	GTTTTCTTAC	2518	9	-	Nicotiana tabacum	cis-acting element involved in defense and stress responsiveness
TRINITY_DN93187_c0_g2	ATC-motif	AGTAATCT	2214	8	+	Spinacia oleracea	part of a conserved DNA module involved in light responsiveness
TRINITY_DN93187_c0_g2	CAAT-box	CCAAT	95	5	+	Arabidopsis thaliana	common cis-acting element in promoter and enhancer regions
TRINITY_DN93187_c0_g2	CAAT-box	CAAAT	143	5	-	Pisum sativum	common cis-acting element in promoter and enhancer regions
TRINITY_DN93187_c0_g2	CAAT-box	CAAAT	338	5	+	Pisum sativum	common cis-acting element in promoter and enhancer regions
TRINITY_DN93187_c0_g2	CAAT-box	CAAAT	370	5	+	Pisum sativum	common cis-acting element in promoter and enhancer regions
TRINITY_DN93187_c0_g2	CAAT-box	TGCCAAC	433	7	+	Petunia hybrida	common cis-acting element in promoter and enhancer regions
TRINITY_DN93187_c0_g2	CAAT-box	CCAAT	461	5	-	Arabidopsis thaliana	common cis-acting element in promoter and enhancer regions
TRINITY_DN93187_c0_g2	CAAT-box	CCAAT	477	5	+	Arabidopsis thaliana	common cis-acting element in promoter and enhancer regions
TRINITY_DN93187_c0_g2	CAAT-box	CCAAT	513	5	-	Arabidopsis thaliana	common cis-acting element in promoter and enhancer regions
TRINITY_DN93187_c0_g2	CAAT-box	CAAAT	635	5	-	Pisum sativum	common cis-acting element in promoter and enhancer regions
TRINITY_DN93187_c0_g2	CAAT-box	CCAAT	667	5	+	Arabidopsis thaliana	common cis-acting element in promoter and enhancer regions
TRINITY_DN93187_c0_g2	CAAT-box	TGCCAAC	696	7	+	Petunia hybrida	common cis-acting element in promoter and enhancer regions
TRINITY_DN93187_c0_g2	CAAT-box	CAAAT	795	5	-	Pisum sativum	common cis-acting element in promoter and enhancer regions
TRINITY_DN93187_c0_g2	CAAT-box	TGCCAAC	915	7	+	Petunia hybrida	common cis-acting element in promoter and enhancer regions
TRINITY_DN93187_c0_g2	CAAT-box	TGCCAAC	939	7	+	Petunia hybrida	common cis-acting element in promoter and enhancer regions
TRINITY_DN93187_c0_g2	CAAT-box	CCAAT	974	5	+	Arabidopsis thaliana	common cis-acting element in promoter and enhancer regions
TRINITY_DN93187_c0_g2	CAAT-box	CAAAT	1018	5	+	Pisum sativum	common cis-acting element in promoter and enhancer regions
TRINITY_DN93187_c0_g2	CAAT-box	CCAAT	1118	5	-	Arabidopsis thaliana	common cis-acting element in promoter and enhancer regions
TRINITY_DN93187_c0_g2	CAAT-box	CAAAT	1176	5	-	Pisum sativum	common cis-acting element in promoter and enhancer regions
TRINITY_DN93187_c0_g2	CAAT-box	CAAAT	1196	5	+	Pisum sativum	common cis-acting element in promoter and enhancer regions
TRINITY_DN93187_c0_g2	CAAT-box	CAAAT	1243	5	+	Pisum sativum	common cis-acting element in promoter and enhancer regions
TRINITY_DN93187_c0_g2	CAAT-box	CAAAT	1287	5	+	Pisum sativum	common cis-acting element in promoter and enhancer regions
TRINITY_DN93187_c0_g2	CAAT-box	CAAAT	1390	5	+	Pisum sativum	common cis-acting element in promoter and enhancer regions
TRINITY_DN93187_c0_g2	CAAT-box	CAAAT	1754	5	+	Pisum sativum	common cis-acting element in promoter and enhancer regions
TRINITY_DN93187_c0_g2	CAAT-box	CAAAT	1804	5	+	Pisum sativum	common cis-acting element in promoter and enhancer regions
TRINITY_DN93187_c0_g2	CAAT-box	CCAAT	1839	5	-	Arabidopsis thaliana	common cis-acting element in promoter and enhancer regions
TRINITY_DN93187_c0_g2	CAAT-box	CCAAT	1855	5	-	Arabidopsis thaliana	common cis-acting element in promoter and enhancer regions
TRINITY_DN93187_c0_g2	CAAT-box	CAAAT	1983	5	+	Pisum sativum	common cis-acting element in promoter and enhancer regions
TRINITY_DN93187_c0_g2	CAAT-box	CCAAT	2015	5	+	Arabidopsis thaliana	common cis-acting element in promoter and enhancer regions
TRINITY_DN93187_c0_g2	CAAT-box	CAAAT	2054	5	+	Pisum sativum	common cis-acting element in promoter and enhancer regions
TRINITY_DN93187_c0_g2	CAAT-box	CAAAT	2185	5	+	Pisum sativum	common cis-acting element in promoter and enhancer regions
TRINITY_DN93187_c0_g2	CAAT-box	CAAAT	2194	5	-	Pisum sativum	common cis-acting element in promoter and enhancer regions
TRINITY_DN93187_c0_g2	CAAT-box	CAAAT	2394	5	+	Pisum sativum	common cis-acting element in promoter and enhancer regions
TRINITY_DN93187_c0_g2	CAAT-box	CAAAT	2777	5	-	Pisum sativum	common cis-acting element in promoter and enhancer regions
TRINITY_DN93187_c0_g2	CAAT-box	CAAAT	2804	5	-	Pisum sativum	common cis-acting element in promoter and enhancer regions
TRINITY_DN93187_c0_g2	CAAT-box	CCAAT	2949	5	+	Arabidopsis thaliana	common cis-acting element in promoter and enhancer regions
TRINITY_DN93187_c0_g2	G-Box	CACGTT	35	6	+	Pisum sativum	cis-acting regulatory element involved in light responsiveness
TRINITY_DN93187_c0_g2	GATA-motif	GATAGGA	2506	7	-	Arabidopsis thaliana	part of a light responsive element
TRINITY_DN93187_c0_g2	G-box	CACGAC	2575	6	-	Zea mays	cis-acting regulatory element involved in light responsiveness
TRINITY_DN93187_c0_g2	O2-site	GATGATGTGG	379	9	-	Zea mays	cis-acting regulatory element involved in zein metabolism regulation
TRINITY_DN93187_c0_g2	O2-site	GTTGACGTGA	958	9	+	Zea mays	cis-acting regulatory element involved in zein metabolism regulation
TRINITY_DN93187_c0_g2	O2-site	GATGA(C/T)(A/G)TG(A/G)	1389	8	-	Zea mays	cis-acting regulatory element involved in zein metabolism regulation
TRINITY_DN93187_c0_g2	GT1-motif	GGTTAAT	1892	7	+	Avena sativa	light responsive element
TRINITY_DN103815_c2_g3	HD-zip	CAAT(A/T)ATTG	487	8	+	Arabidopsis thaliana	element involved in differentiation of the palisade mesophyll cells
TRINITY_DN93187_c0_g2	MRE	AACCTAA	2453	7	+	Petroselinum crispum	MYB binding site involved in light responsiveness
TRINITY_DN93187_c0_g2	ARE	AAACCA	1841	6	-	Zea mays	cis-acting regulatory element essential for the anaerobic induction
TRINITY_DN93187_c0_g2	TATA-box	TATACA	62	6	-	Helianthus annuus	core promoter element around -30 of transcription start
TRINITY_DN93187_c0_g2	TATA-box	TATATA	64	6	+	Arabidopsis thaliana	core promoter element around -30 of transcription start
TRINITY_DN93187_c0_g2	TATA-box	ATATAA	65	6	+	Brassica oleracea	core promoter element around -30 of transcription start
TRINITY_DN93187_c0_g2	TATA-box	TATA	66	4	+	Arabidopsis thaliana	core promoter element around -30 of transcription start
TRINITY_DN93187_c0_g2	TATA-box	ATTATA	323	6	+	Brassica napus	core promoter element around -30 of transcription start
TRINITY_DN93187_c0_g2	TATA-box	TATAA	324	5	-	Arabidopsis thaliana	core promoter element around -30 of transcription start
TRINITY_DN93187_c0_g2	TATA-box	TATA	325	4	+	Arabidopsis thaliana	core promoter element around -30 of transcription start
TRINITY_DN93187_c0_g2	TATA-box	ATTATA	716	6	+	Brassica napus	core promoter element around -30 of transcription start
TRINITY_DN93187_c0_g2	TATA-box	TATAA	717	5	-	Arabidopsis thaliana	core promoter element around -30 of transcription start
TRINITY_DN93187_c0_g2	TATA-box	TATA	718	4	+	Arabidopsis thaliana	core promoter element around -30 of transcription start
TRINITY_DN93187_c0_g2	TATA-box	taTATAAAtc	739	9	-	Arabidopsis thaliana	core promoter element around -30 of transcription start
TRINITY_DN93187_c0_g2	TATA-box	TATAAAT	740	7	-	Brassica juncea	core promoter element around -30 of transcription start
TRINITY_DN93187_c0_g2	TATA-box	TATAAA	741	6	-	Helianthus annuus	core promoter element around -30 of transcription start
TRINITY_DN93187_c0_g2	TATA-box	TATATAA	742	7	-	Arabidopsis thaliana	core promoter element around -30 of transcription start
TRINITY_DN93187_c0_g2	TATA-box	TATATA	743	6	+	Arabidopsis thaliana	core promoter element around -30 of transcription start
TRINITY_DN93187_c0_g2	TATA-box	ATATAA	744	6	+	Brassica oleracea	core promoter element around -30 of transcription start
TRINITY_DN93187_c0_g2	TATA-box	TATA	745	4	+	Arabidopsis thaliana	core promoter element around -30 of transcription start
TRINITY_DN93187_c0_g2	TATA-box	TATACA	923	6	-	Helianthus annuus	core promoter element around -30 of transcription start
TRINITY_DN93187_c0_g2	TATA-box	TATA	925	4	+	Arabidopsis thaliana	core promoter element around -30 of transcription start
TRINITY_DN93187_c0_g2	TATA-box	TATA	1011	4	+	Arabidopsis thaliana	core promoter element around -30 of transcription start
TRINITY_DN93187_c0_g2	TATA-box	TATA	1156	4	+	Arabidopsis thaliana	core promoter element around -30 of transcription start
TRINITY_DN93187_c0_g2	TATA-box	ATATAT	1337	6	+	Brassica napus	core promoter element around -30 of transcription start
TRINITY_DN93187_c0_g2	TATA-box	TATA	1338	4	+	Arabidopsis thaliana	core promoter element around -30 of transcription start
TRINITY_DN93187_c0_g2	TATA-box	TATA	1484	4	+	Arabidopsis thaliana	core promoter element around -30 of transcription start
TRINITY_DN93187_c0_g2	TATA-box	TATAA	1654	5	-	Arabidopsis thaliana	core promoter element around -30 of transcription start
TRINITY_DN93187_c0_g2	TATA-box	TATA	1655	4	-	Arabidopsis thaliana	core promoter element around -30 of transcription start
TRINITY_DN93187_c0_g2	TATA-box	TATA	1665	4	-	Arabidopsis thaliana	core promoter element around -30 of transcription start
TRINITY_DN93187_c0_g2	TATA-box	TATTTAAA	1909	8	-	Arabidopsis thaliana	core promoter element around -30 of transcription start
TRINITY_DN93187_c0_g2	TATA-box	TATA	2001	4	-	Arabidopsis thaliana	core promoter element around -30 of transcription start
TRINITY_DN93187_c0_g2	TATA-box	ATTATA	2034	6	+	Brassica napus	core promoter element around -30 of transcription start
TRINITY_DN93187_c0_g2	TATA-box	TATAA	2035	5	-	Arabidopsis thaliana	core promoter element around -30 of transcription start
TRINITY_DN93187_c0_g2	TATA-box	TATA	2036	4	-	Arabidopsis thaliana	core promoter element around -30 of transcription start
TRINITY_DN93187_c0_g2	TATA-box	ATTATA	2071	6	+	Brassica napus	core promoter element around -30 of transcription start
TRINITY_DN93187_c0_g2	TATA-box	TATAA	2072	5	-	Arabidopsis thaliana	core promoter element around -30 of transcription start
TRINITY_DN93187_c0_g2	TATA-box	TATA	2073	4	-	Arabidopsis thaliana	core promoter element around -30 of transcription start
TRINITY_DN93187_c0_g2	TATA-box	TACAAAA	2297	7	-	Oryza sativa	core promoter element around -30 of transcription start
TRINITY_DN93187_c0_g2	TATA-box	ATATAT	2308	6	-	Brassica napus	core promoter element around -30 of transcription start
TRINITY_DN93187_c0_g2	TATA-box	TATA	2309	4	-	Arabidopsis thaliana	core promoter element around -30 of transcription start
TRINITY_DN93187_c0_g2	TATA-box	ATATAA	2796	6	+	Brassica oleracea	core promoter element around -30 of transcription start
TRINITY_DN93187_c0_g2	TATA-box	TATA	2797	4	-	Arabidopsis thaliana	core promoter element around -30 of transcription start
TRINITY_DN93187_c0_g2	MBS	CAACTG	1506	6	+	Arabidopsis thaliana	MYB binding site involved in drought-inducibility
TRINITY_DN93187_c0_g2	GA-motif	ATAGATAA	719	8	+	Arabidopsis thaliana	part of a light responsive element
TRINITY_DN93187_c0_g2	TCT-motif	TCTTAC	360	6	+	Arabidopsis thaliana	part of a light responsive element
TRINITY_DN93187_c0_g2	TGA-element	AACGAC	223	6	-	Brassica oleracea	auxin-responsive element
TRINITY_DN93187_c0_g2	TGA-element	AACGAC	2406	6	+	Brassica oleracea	auxin-responsive element
TRINITY_DN93187_c0_g2	ABRE	ACGTG	35	5	-	Arabidopsis thaliana	cis-acting element involved in the abscisic acid responsiveness
TRINITY_DN110026_c0_g1	CGTCA-motif	CGTCA	148	5	+	Hordeum vulgare	cis-acting regulatory element involved in the MeJA-responsiveness
TRINITY_DN110026_c0_g1	CGTCA-motif	CGTCA	481	5	-	Hordeum vulgare	cis-acting regulatory element involved in the MeJA-responsiveness
TRINITY_DN110026_c0_g1	CGTCA-motif	CGTCA	2266	5	+	Hordeum vulgare	cis-acting regulatory element involved in the MeJA-responsiveness
TRINITY_DN110026_c0_g1	CAT-box	GCCACT	167	6	-	Arabidopsis thaliana	cis-acting regulatory element related to meristem expression
TRINITY_DN110026_c0_g1	CAT-box	GCCACT	507	6	-	Arabidopsis thaliana	cis-acting regulatory element related to meristem expression
TRINITY_DN110026_c0_g1	CAT-box	GCCACT	923	6	+	Arabidopsis thaliana	cis-acting regulatory element related to meristem expression
TRINITY_DN110026_c0_g1	CAT-box	GCCACT	1482	6	+	Arabidopsis thaliana	cis-acting regulatory element related to meristem expression
TRINITY_DN110026_c0_g1	CAT-box	GCCACT	1705	6	+	Arabidopsis thaliana	cis-acting regulatory element related to meristem expression
TRINITY_DN110026_c0_g1	Box 4	ATTAAT	1904	6	-	Petroselinum crispum	part of a conserved DNA module involved in light responsiveness
TRINITY_DN110026_c0_g1	Box 4	ATTAAT	2395	6	-	Petroselinum crispum	part of a conserved DNA module involved in light responsiveness
TRINITY_DN110026_c0_g1	TCCC-motif	TCTCCCT	1149	7	+	Spinacia oleracea	part of a light responsive element
TRINITY_DN110026_c0_g1	TGACG-motif	TGACG	148	5	-	Hordeum vulgare	cis-acting regulatory element involved in the MeJA-responsiveness
TRINITY_DN110026_c0_g1	TGACG-motif	TGACG	481	5	+	Hordeum vulgare	cis-acting regulatory element involved in the MeJA-responsiveness
TRINITY_DN110026_c0_g1	TGACG-motif	TGACG	2266	5	-	Hordeum vulgare	cis-acting regulatory element involved in the MeJA-responsiveness
TRINITY_DN110026_c0_g1	TATC-box	TATCCCA	2006	7	-	Oryza sativa	cis-acting element involved in gibberellin-responsiveness
TRINITY_DN110026_c0_g1	AT1-motif	AATTATTTTTTATT	1893	13	+	Solanum tuberosum	part of a light responsive module
TRINITY_DN110026_c0_g1	CAAT-box	TGCCAAC	1269	7	+	Petunia hybrida	common cis-acting element in promoter and enhancer regions
TRINITY_DN110026_c0_g1	CAAT-box	CAAAT	1781	5	+	Pisum sativum	common cis-acting element in promoter and enhancer regions
TRINITY_DN110026_c0_g1	CAAT-box	CAAAT	1817	5	+	Pisum sativum	common cis-acting element in promoter and enhancer regions
TRINITY_DN110026_c0_g1	CAAT-box	CAAAT	1857	5	+	Pisum sativum	common cis-acting element in promoter and enhancer regions
TRINITY_DN110026_c0_g1	CAAT-box	CCAAT	2004	5	-	Arabidopsis thaliana	common cis-acting element in promoter and enhancer regions
TRINITY_DN110026_c0_g1	CAAT-box	CAAAT	2117	5	+	Pisum sativum	common cis-acting element in promoter and enhancer regions
TRINITY_DN110026_c0_g1	CAAT-box	CAAAT	2200	5	+	Pisum sativum	common cis-acting element in promoter and enhancer regions
TRINITY_DN110026_c0_g1	CAAT-box	CCAAT	2333	5	-	Arabidopsis thaliana	common cis-acting element in promoter and enhancer regions
TRINITY_DN110026_c0_g1	CAAT-box	CAAAT	2388	5	-	Pisum sativum	common cis-acting element in promoter and enhancer regions
TRINITY_DN110026_c0_g1	CAAT-box	CAAAT	2450	5	-	Pisum sativum	common cis-acting element in promoter and enhancer regions
TRINITY_DN110026_c0_g1	CAAT-box	CAAAT	2520	5	-	Pisum sativum	common cis-acting element in promoter and enhancer regions
TRINITY_DN110026_c0_g1	CAAT-box	CCAAT	2618	5	+	Arabidopsis thaliana	common cis-acting element in promoter and enhancer regions
TRINITY_DN110026_c0_g1	CAAT-box	CAAAT	2755	5	+	Pisum sativum	common cis-acting element in promoter and enhancer regions
TRINITY_DN110026_c0_g1	AT-rich element	ATAGAAATCAA	2534	10	+	Glycine max	binding site of AT-rich DNA binding protein (ATBP-1)
TRINITY_DN110026_c0_g1	G-Box	CACGTGAAA	48	9	-	Pisum sativum	cis-acting regulatory element involved in light responsiveness
TRINITY_DN110026_c0_g1	G-Box	CACGTG	51	6	+	Pisum sativum	cis-acting regulatory element involved in light responsiveness
TRINITY_DN110026_c0_g1	GATA-motif	GATAGGG	720	7	+	Pisum sativum	part of a light responsive element
TRINITY_DN110026_c0_g1	G-box	CACGTG	51	6	+	Arabidopsis thaliana	cis-acting regulatory element involved in light responsiveness
TRINITY_DN110026_c0_g1	G-box	CACGTC	126	6	-	Zea mays	cis-acting regulatory element involved in light responsiveness
TRINITY_DN110026_c0_g1	G-box	CACGTC	482	6	-	Zea mays	cis-acting regulatory element involved in light responsiveness
TRINITY_DN110026_c0_g1	O2-site	GATGATGTGG	1400	9	-	Zea mays	cis-acting regulatory element involved in zein metabolism regulation
TRINITY_DN110026_c0_g1	GT1-motif	GGTTAA	600	6	-	Arabidopsis thaliana	light responsive element
TRINITY_DN104726_c1_g1	HD-zip	GTAAT(G/C)ATTAC	1793	9.5	-	Arabidopsis thaliana	protein binding site
TRINITY_DN110026_c0_g1	ARE	AAACCA	1359	6	-	Zea mays	cis-acting regulatory element essential for the anaerobic induction
TRINITY_DN110026_c0_g1	TATA-box	ATTATA	630	6	+	Brassica napus	core promoter element around -30 of transcription start
TRINITY_DN110026_c0_g1	TATA-box	TATAA	631	5	-	Arabidopsis thaliana	core promoter element around -30 of transcription start
TRINITY_DN110026_c0_g1	TATA-box	TATA	632	4	+	Arabidopsis thaliana	core promoter element around -30 of transcription start
TRINITY_DN110026_c0_g1	TATA-box	TATAAA	757	6	-	Helianthus annuus	core promoter element around -30 of transcription start
TRINITY_DN110026_c0_g1	TATA-box	TATAA	758	5	-	Arabidopsis thaliana	core promoter element around -30 of transcription start
TRINITY_DN110026_c0_g1	TATA-box	TATA	759	4	+	Arabidopsis thaliana	core promoter element around -30 of transcription start
TRINITY_DN110026_c0_g1	TATA-box	TATAAAT	770	7	-	Brassica juncea	core promoter element around -30 of transcription start
TRINITY_DN110026_c0_g1	TATA-box	TATAAA	771	6	-	Helianthus annuus	core promoter element around -30 of transcription start
TRINITY_DN110026_c0_g1	TATA-box	TATAA	772	5	-	Arabidopsis thaliana	core promoter element around -30 of transcription start
TRINITY_DN110026_c0_g1	TATA-box	TATA	773	4	+	Arabidopsis thaliana	core promoter element around -30 of transcription start
TRINITY_DN110026_c0_g1	TATA-box	TATAA	1182	5	-	Arabidopsis thaliana	core promoter element around -30 of transcription start
TRINITY_DN110026_c0_g1	TATA-box	TATA	1183	4	+	Arabidopsis thaliana	core promoter element around -30 of transcription start
TRINITY_DN110026_c0_g1	TATA-box	TATATTTATATTT	1923	12	-	Avena sativa	core promoter element around -30 of transcription start
TRINITY_DN110026_c0_g1	TATA-box	TATTTAAA	1926	8	-	Arabidopsis thaliana	core promoter element around -30 of transcription start
TRINITY_DN110026_c0_g1	TATA-box	ATATAA	1931	6	+	Brassica oleracea	core promoter element around -30 of transcription start
TRINITY_DN110026_c0_g1	TATA-box	TATA	1932	4	-	Arabidopsis thaliana	core promoter element around -30 of transcription start
TRINITY_DN110026_c0_g1	TATA-box	TACAAAA	1973	7	+	Oryza sativa	core promoter element around -30 of transcription start
TRINITY_DN110026_c0_g1	TATA-box	ATATAA	2306	6	+	Brassica oleracea	core promoter element around -30 of transcription start
TRINITY_DN110026_c0_g1	TATA-box	TATA	2307	4	-	Arabidopsis thaliana	core promoter element around -30 of transcription start
TRINITY_DN110026_c0_g1	TATA-box	TATA	2338	4	-	Arabidopsis thaliana	core promoter element around -30 of transcription start
TRINITY_DN110026_c0_g1	TATA-box	TATA	2400	4	-	Arabidopsis thaliana	core promoter element around -30 of transcription start
TRINITY_DN110026_c0_g1	TATA-box	TATACA	2453	6	-	Helianthus annuus	core promoter element around -30 of transcription start
TRINITY_DN110026_c0_g1	TATA-box	TATATA	2455	6	-	Arabidopsis thaliana	core promoter element around -30 of transcription start
TRINITY_DN110026_c0_g1	TATA-box	ATATAT	2456	6	-	Brassica napus	core promoter element around -30 of transcription start
TRINITY_DN110026_c0_g1	TATA-box	TATA	2457	4	-	Arabidopsis thaliana	core promoter element around -30 of transcription start
TRINITY_DN110026_c0_g1	TATA-box	TATA	2595	4	-	Arabidopsis thaliana	core promoter element around -30 of transcription start
TRINITY_DN110026_c0_g1	TATA-box	ATATAA	2671	6	+	Brassica oleracea	core promoter element around -30 of transcription start
TRINITY_DN110026_c0_g1	TATA-box	TATA	2672	4	-	Arabidopsis thaliana	core promoter element around -30 of transcription start
TRINITY_DN110026_c0_g1	TATA-box	ATATAT	2691	6	-	Brassica napus	core promoter element around -30 of transcription start
TRINITY_DN110026_c0_g1	TATA-box	TATA	2692	4	-	Arabidopsis thaliana	core promoter element around -30 of transcription start
TRINITY_DN110026_c0_g1	TATA-box	TATA	2718	4	-	Arabidopsis thaliana	core promoter element around -30 of transcription start
TRINITY_DN110026_c0_g1	TATA-box	TATA	2751	4	-	Arabidopsis thaliana	core promoter element around -30 of transcription start
TRINITY_DN110026_c0_g1	MBS	CAACTG	102	6	-	Arabidopsis thaliana	MYB binding site involved in drought-inducibility
TRINITY_DN110026_c0_g1	MBS	CAACTG	219	6	+	Arabidopsis thaliana	MYB binding site involved in drought-inducibility
TRINITY_DN110026_c0_g1	MBS	CAACTG	840	6	+	Arabidopsis thaliana	MYB binding site involved in drought-inducibility
TRINITY_DN110026_c0_g1	MBS	CAACTG	1667	6	+	Arabidopsis thaliana	MYB binding site involved in drought-inducibility
TRINITY_DN110026_c0_g1	TCT-motif	TCTTAC	1007	6	+	Arabidopsis thaliana	part of a light responsive element
TRINITY_DN110026_c0_g1	Unnamed__5	TGTAATAATATATTTATATT	2305	18	-	Glycine max cv. Provar	SEF1 factor binding site
TRINITY_DN110026_c0_g1	ABRE	CACGTG	51	6	+	Arabidopsis thaliana	cis-acting element involved in the abscisic acid responsiveness
TRINITY_DN110026_c0_g1	ABRE	ACGTG	52	5	+	Arabidopsis thaliana	cis-acting element involved in the abscisic acid responsiveness
TRINITY_DN110026_c0_g1	ABRE	ACGTG	127	5	+	Arabidopsis thaliana	cis-acting element involved in the abscisic acid responsiveness
TRINITY_DN110026_c0_g1	ABRE	ACGTG	483	5	+	Arabidopsis thaliana	cis-acting element involved in the abscisic acid responsiveness
TRINITY_DN110026_c0_g1	CGTCA-motif	CGTCA	148	5	+	Hordeum vulgare	cis-acting regulatory element involved in the MeJA-responsiveness
TRINITY_DN110026_c0_g1	CGTCA-motif	CGTCA	481	5	-	Hordeum vulgare	cis-acting regulatory element involved in the MeJA-responsiveness
TRINITY_DN110026_c0_g1	CGTCA-motif	CGTCA	2266	5	+	Hordeum vulgare	cis-acting regulatory element involved in the MeJA-responsiveness
TRINITY_DN110026_c0_g1	CAT-box	GCCACT	167	6	-	Arabidopsis thaliana	cis-acting regulatory element related to meristem expression
TRINITY_DN110026_c0_g1	CAT-box	GCCACT	507	6	-	Arabidopsis thaliana	cis-acting regulatory element related to meristem expression
TRINITY_DN110026_c0_g1	CAT-box	GCCACT	923	6	+	Arabidopsis thaliana	cis-acting regulatory element related to meristem expression
TRINITY_DN110026_c0_g1	CAT-box	GCCACT	1482	6	+	Arabidopsis thaliana	cis-acting regulatory element related to meristem expression
TRINITY_DN110026_c0_g1	CAT-box	GCCACT	1705	6	+	Arabidopsis thaliana	cis-acting regulatory element related to meristem expression
TRINITY_DN110026_c0_g1	Box 4	ATTAAT	1904	6	-	Petroselinum crispum	part of a conserved DNA module involved in light responsiveness
TRINITY_DN110026_c0_g1	Box 4	ATTAAT	2395	6	-	Petroselinum crispum	part of a conserved DNA module involved in light responsiveness
TRINITY_DN110026_c0_g1	TCCC-motif	TCTCCCT	1149	7	+	Spinacia oleracea	part of a light responsive element
TRINITY_DN110026_c0_g1	TGACG-motif	TGACG	148	5	-	Hordeum vulgare	cis-acting regulatory element involved in the MeJA-responsiveness
TRINITY_DN110026_c0_g1	TGACG-motif	TGACG	481	5	+	Hordeum vulgare	cis-acting regulatory element involved in the MeJA-responsiveness
TRINITY_DN110026_c0_g1	TGACG-motif	TGACG	2266	5	-	Hordeum vulgare	cis-acting regulatory element involved in the MeJA-responsiveness
TRINITY_DN110026_c0_g1	TATC-box	TATCCCA	2006	7	-	Oryza sativa	cis-acting element involved in gibberellin-responsiveness
TRINITY_DN110026_c0_g1	AT1-motif	AATTATTTTTTATT	1893	13	+	Solanum tuberosum	part of a light responsive module
TRINITY_DN110026_c0_g1	CAAT-box	TGCCAAC	1269	7	+	Petunia hybrida	common cis-acting element in promoter and enhancer regions
TRINITY_DN110026_c0_g1	CAAT-box	CAAAT	1781	5	+	Pisum sativum	common cis-acting element in promoter and enhancer regions
TRINITY_DN110026_c0_g1	CAAT-box	CAAAT	1817	5	+	Pisum sativum	common cis-acting element in promoter and enhancer regions
TRINITY_DN110026_c0_g1	CAAT-box	CAAAT	1857	5	+	Pisum sativum	common cis-acting element in promoter and enhancer regions
TRINITY_DN110026_c0_g1	CAAT-box	CCAAT	2004	5	-	Arabidopsis thaliana	common cis-acting element in promoter and enhancer regions
TRINITY_DN110026_c0_g1	CAAT-box	CAAAT	2117	5	+	Pisum sativum	common cis-acting element in promoter and enhancer regions
TRINITY_DN110026_c0_g1	CAAT-box	CAAAT	2200	5	+	Pisum sativum	common cis-acting element in promoter and enhancer regions
TRINITY_DN110026_c0_g1	CAAT-box	CCAAT	2333	5	-	Arabidopsis thaliana	common cis-acting element in promoter and enhancer regions
TRINITY_DN110026_c0_g1	CAAT-box	CAAAT	2388	5	-	Pisum sativum	common cis-acting element in promoter and enhancer regions
TRINITY_DN110026_c0_g1	CAAT-box	CAAAT	2450	5	-	Pisum sativum	common cis-acting element in promoter and enhancer regions
TRINITY_DN110026_c0_g1	CAAT-box	CAAAT	2520	5	-	Pisum sativum	common cis-acting element in promoter and enhancer regions
TRINITY_DN110026_c0_g1	CAAT-box	CCAAT	2618	5	+	Arabidopsis thaliana	common cis-acting element in promoter and enhancer regions
TRINITY_DN110026_c0_g1	CAAT-box	CAAAT	2755	5	+	Pisum sativum	common cis-acting element in promoter and enhancer regions
TRINITY_DN110026_c0_g1	AT-rich element	ATAGAAATCAA	2534	10	+	Glycine max	binding site of AT-rich DNA binding protein (ATBP-1)
TRINITY_DN110026_c0_g1	G-Box	CACGTGAAA	48	9	-	Pisum sativum	cis-acting regulatory element involved in light responsiveness
TRINITY_DN110026_c0_g1	G-Box	CACGTG	51	6	+	Pisum sativum	cis-acting regulatory element involved in light responsiveness
TRINITY_DN110026_c0_g1	GATA-motif	GATAGGG	720	7	+	Pisum sativum	part of a light responsive element
TRINITY_DN110026_c0_g1	G-box	CACGTG	51	6	+	Arabidopsis thaliana	cis-acting regulatory element involved in light responsiveness
TRINITY_DN110026_c0_g1	G-box	CACGTC	126	6	-	Zea mays	cis-acting regulatory element involved in light responsiveness
TRINITY_DN110026_c0_g1	G-box	CACGTC	482	6	-	Zea mays	cis-acting regulatory element involved in light responsiveness
TRINITY_DN110026_c0_g1	O2-site	GATGATGTGG	1400	9	-	Zea mays	cis-acting regulatory element involved in zein metabolism regulation
TRINITY_DN110026_c0_g1	GT1-motif	GGTTAA	600	6	-	Arabidopsis thaliana	light responsive element
TRINITY_DN106843_c1_g4	HD-zip	CAAT(A/T)ATTG	2082	8.5	-	Arabidopsis thaliana	element involved in differentiation of the palisade mesophyll cells
TRINITY_DN110026_c0_g1	ARE	AAACCA	1359	6	-	Zea mays	cis-acting regulatory element essential for the anaerobic induction
TRINITY_DN110026_c0_g1	TATA-box	ATTATA	630	6	+	Brassica napus	core promoter element around -30 of transcription start
TRINITY_DN110026_c0_g1	TATA-box	TATAA	631	5	-	Arabidopsis thaliana	core promoter element around -30 of transcription start
TRINITY_DN110026_c0_g1	TATA-box	TATA	632	4	+	Arabidopsis thaliana	core promoter element around -30 of transcription start
TRINITY_DN110026_c0_g1	TATA-box	TATAAA	757	6	-	Helianthus annuus	core promoter element around -30 of transcription start
TRINITY_DN110026_c0_g1	TATA-box	TATAA	758	5	-	Arabidopsis thaliana	core promoter element around -30 of transcription start
TRINITY_DN110026_c0_g1	TATA-box	TATA	759	4	+	Arabidopsis thaliana	core promoter element around -30 of transcription start
TRINITY_DN110026_c0_g1	TATA-box	TATAAAT	770	7	-	Brassica juncea	core promoter element around -30 of transcription start
TRINITY_DN110026_c0_g1	TATA-box	TATAAA	771	6	-	Helianthus annuus	core promoter element around -30 of transcription start
TRINITY_DN110026_c0_g1	TATA-box	TATAA	772	5	-	Arabidopsis thaliana	core promoter element around -30 of transcription start
TRINITY_DN110026_c0_g1	TATA-box	TATA	773	4	+	Arabidopsis thaliana	core promoter element around -30 of transcription start
TRINITY_DN110026_c0_g1	TATA-box	TATAA	1182	5	-	Arabidopsis thaliana	core promoter element around -30 of transcription start
TRINITY_DN110026_c0_g1	TATA-box	TATA	1183	4	+	Arabidopsis thaliana	core promoter element around -30 of transcription start
TRINITY_DN110026_c0_g1	TATA-box	TATATTTATATTT	1923	12	-	Avena sativa	core promoter element around -30 of transcription start
TRINITY_DN110026_c0_g1	TATA-box	TATTTAAA	1926	8	-	Arabidopsis thaliana	core promoter element around -30 of transcription start
TRINITY_DN110026_c0_g1	TATA-box	ATATAA	1931	6	+	Brassica oleracea	core promoter element around -30 of transcription start
TRINITY_DN110026_c0_g1	TATA-box	TATA	1932	4	-	Arabidopsis thaliana	core promoter element around -30 of transcription start
TRINITY_DN110026_c0_g1	TATA-box	TACAAAA	1973	7	+	Oryza sativa	core promoter element around -30 of transcription start
TRINITY_DN110026_c0_g1	TATA-box	ATATAA	2306	6	+	Brassica oleracea	core promoter element around -30 of transcription start
TRINITY_DN110026_c0_g1	TATA-box	TATA	2307	4	-	Arabidopsis thaliana	core promoter element around -30 of transcription start
TRINITY_DN110026_c0_g1	TATA-box	TATA	2338	4	-	Arabidopsis thaliana	core promoter element around -30 of transcription start
TRINITY_DN110026_c0_g1	TATA-box	TATA	2400	4	-	Arabidopsis thaliana	core promoter element around -30 of transcription start
TRINITY_DN110026_c0_g1	TATA-box	TATACA	2453	6	-	Helianthus annuus	core promoter element around -30 of transcription start
TRINITY_DN110026_c0_g1	TATA-box	TATATA	2455	6	-	Arabidopsis thaliana	core promoter element around -30 of transcription start
TRINITY_DN110026_c0_g1	TATA-box	ATATAT	2456	6	-	Brassica napus	core promoter element around -30 of transcription start
TRINITY_DN110026_c0_g1	TATA-box	TATA	2457	4	-	Arabidopsis thaliana	core promoter element around -30 of transcription start
TRINITY_DN110026_c0_g1	TATA-box	TATA	2595	4	-	Arabidopsis thaliana	core promoter element around -30 of transcription start
TRINITY_DN110026_c0_g1	TATA-box	ATATAA	2671	6	+	Brassica oleracea	core promoter element around -30 of transcription start
TRINITY_DN110026_c0_g1	TATA-box	TATA	2672	4	-	Arabidopsis thaliana	core promoter element around -30 of transcription start
TRINITY_DN110026_c0_g1	TATA-box	ATATAT	2691	6	-	Brassica napus	core promoter element around -30 of transcription start
TRINITY_DN110026_c0_g1	TATA-box	TATA	2692	4	-	Arabidopsis thaliana	core promoter element around -30 of transcription start
TRINITY_DN110026_c0_g1	TATA-box	TATA	2718	4	-	Arabidopsis thaliana	core promoter element around -30 of transcription start
TRINITY_DN110026_c0_g1	TATA-box	TATA	2751	4	-	Arabidopsis thaliana	core promoter element around -30 of transcription start
TRINITY_DN110026_c0_g1	MBS	CAACTG	102	6	-	Arabidopsis thaliana	MYB binding site involved in drought-inducibility
TRINITY_DN110026_c0_g1	MBS	CAACTG	219	6	+	Arabidopsis thaliana	MYB binding site involved in drought-inducibility
TRINITY_DN110026_c0_g1	MBS	CAACTG	840	6	+	Arabidopsis thaliana	MYB binding site involved in drought-inducibility
TRINITY_DN110026_c0_g1	MBS	CAACTG	1667	6	+	Arabidopsis thaliana	MYB binding site involved in drought-inducibility
TRINITY_DN110026_c0_g1	TCT-motif	TCTTAC	1007	6	+	Arabidopsis thaliana	part of a light responsive element
TRINITY_DN110026_c0_g1	Unnamed__5	TGTAATAATATATTTATATT	2305	18	-	Glycine max cv. Provar	SEF1 factor binding site
TRINITY_DN110026_c0_g1	ABRE	CACGTG	51	6	+	Arabidopsis thaliana	cis-acting element involved in the abscisic acid responsiveness
TRINITY_DN110026_c0_g1	ABRE	ACGTG	52	5	+	Arabidopsis thaliana	cis-acting element involved in the abscisic acid responsiveness
TRINITY_DN110026_c0_g1	ABRE	ACGTG	127	5	+	Arabidopsis thaliana	cis-acting element involved in the abscisic acid responsiveness
TRINITY_DN110026_c0_g1	ABRE	ACGTG	483	5	+	Arabidopsis thaliana	cis-acting element involved in the abscisic acid responsiveness
TRINITY_DN106843_c1_g4	CGTCA-motif	CGTCA	2201	5	+	Hordeum vulgare	cis-acting regulatory element involved in the MeJA-responsiveness
TRINITY_DN106843_c1_g4	CGTCA-motif	CGTCA	2771	5	-	Hordeum vulgare	cis-acting regulatory element involved in the MeJA-responsiveness
TRINITY_DN106843_c1_g4	CGTCA-motif	CGTCA	2908	5	-	Hordeum vulgare	cis-acting regulatory element involved in the MeJA-responsiveness
TRINITY_DN106843_c1_g4	CAT-box	GCCACT	2666	6	+	Arabidopsis thaliana	cis-acting regulatory element related to meristem expression
TRINITY_DN106843_c1_g4	Box 4	ATTAAT	194	6	+	Petroselinum crispum	part of a conserved DNA module involved in light responsiveness
TRINITY_DN106843_c1_g4	Box 4	ATTAAT	503	6	+	Petroselinum crispum	part of a conserved DNA module involved in light responsiveness
TRINITY_DN106843_c1_g4	Box 4	ATTAAT	682	6	+	Petroselinum crispum	part of a conserved DNA module involved in light responsiveness
TRINITY_DN106843_c1_g4	Box 4	ATTAAT	953	6	+	Petroselinum crispum	part of a conserved DNA module involved in light responsiveness
TRINITY_DN106843_c1_g4	Box 4	ATTAAT	1701	6	-	Petroselinum crispum	part of a conserved DNA module involved in light responsiveness
TRINITY_DN106843_c1_g4	Box 4	ATTAAT	2329	6	-	Petroselinum crispum	part of a conserved DNA module involved in light responsiveness
TRINITY_DN106843_c1_g4	Box 4	ATTAAT	2507	6	-	Petroselinum crispum	part of a conserved DNA module involved in light responsiveness
TRINITY_DN106843_c1_g4	Box 4	ATTAAT	2707	6	-	Petroselinum crispum	part of a conserved DNA module involved in light responsiveness
TRINITY_DN106843_c1_g4	TGACG-motif	TGACG	2201	5	-	Hordeum vulgare	cis-acting regulatory element involved in the MeJA-responsiveness
TRINITY_DN106843_c1_g4	TGACG-motif	TGACG	2771	5	+	Hordeum vulgare	cis-acting regulatory element involved in the MeJA-responsiveness
TRINITY_DN106843_c1_g4	TGACG-motif	TGACG	2908	5	+	Hordeum vulgare	cis-acting regulatory element involved in the MeJA-responsiveness
TRINITY_DN106843_c1_g4	LAMP-element	CTTTATCA	71	8	-	Pisum sativum	part of a light responsive element
TRINITY_DN106843_c1_g4	TC-rich repeats	GTTTTCTTAC	2311	9	-	Nicotiana tabacum	cis-acting element involved in defense and stress responsiveness
TRINITY_DN106843_c1_g4	TC-rich repeats	ATTCTCTAAC	2391	9	-	Nicotiana tabacum	cis-acting element involved in defense and stress responsiveness
TRINITY_DN106843_c1_g4	CAAT-box	CAAAT	134	5	-	Pisum sativum	common cis-acting element in promoter and enhancer regions
TRINITY_DN106843_c1_g4	CAAT-box	CCAAT	293	5	-	Arabidopsis thaliana	common cis-acting element in promoter and enhancer regions
TRINITY_DN106843_c1_g4	CAAT-box	CAAAT	309	5	-	Pisum sativum	common cis-acting element in promoter and enhancer regions
TRINITY_DN106843_c1_g4	CAAT-box	CAAAT	327	5	-	Pisum sativum	common cis-acting element in promoter and enhancer regions
TRINITY_DN106843_c1_g4	CAAT-box	CAAAT	364	5	+	Pisum sativum	common cis-acting element in promoter and enhancer regions
TRINITY_DN106843_c1_g4	CAAT-box	CAAAT	629	5	+	Pisum sativum	common cis-acting element in promoter and enhancer regions
TRINITY_DN106843_c1_g4	CAAT-box	CAAAT	667	5	-	Pisum sativum	common cis-acting element in promoter and enhancer regions
TRINITY_DN106843_c1_g4	CAAT-box	CCAAT	983	5	-	Arabidopsis thaliana	common cis-acting element in promoter and enhancer regions
TRINITY_DN106843_c1_g4	CAAT-box	CCAAT	1031	5	-	Arabidopsis thaliana	common cis-acting element in promoter and enhancer regions
TRINITY_DN106843_c1_g4	CAAT-box	CAAAT	1111	5	+	Pisum sativum	common cis-acting element in promoter and enhancer regions
TRINITY_DN106843_c1_g4	CAAT-box	CAAAT	1257	5	+	Pisum sativum	common cis-acting element in promoter and enhancer regions
TRINITY_DN106843_c1_g4	CAAT-box	CAAAT	1454	5	-	Pisum sativum	common cis-acting element in promoter and enhancer regions
TRINITY_DN106843_c1_g4	CAAT-box	CAAAT	1641	5	+	Pisum sativum	common cis-acting element in promoter and enhancer regions
TRINITY_DN106843_c1_g4	CAAT-box	CAAAT	1668	5	+	Pisum sativum	common cis-acting element in promoter and enhancer regions
TRINITY_DN106843_c1_g4	CAAT-box	CAAAT	1721	5	-	Pisum sativum	common cis-acting element in promoter and enhancer regions
TRINITY_DN106843_c1_g4	CAAT-box	CCAAT	1778	5	-	Arabidopsis thaliana	common cis-acting element in promoter and enhancer regions
TRINITY_DN106843_c1_g4	CAAT-box	CCAAT	2054	5	+	Arabidopsis thaliana	common cis-acting element in promoter and enhancer regions
TRINITY_DN106843_c1_g4	CAAT-box	CAAAT	2138	5	+	Pisum sativum	common cis-acting element in promoter and enhancer regions
TRINITY_DN106843_c1_g4	CAAT-box	CAAAT	2258	5	-	Pisum sativum	common cis-acting element in promoter and enhancer regions
TRINITY_DN106843_c1_g4	CAAT-box	CAAAT	2290	5	+	Pisum sativum	common cis-acting element in promoter and enhancer regions
TRINITY_DN106843_c1_g4	CAAT-box	CAAAT	2538	5	-	Pisum sativum	common cis-acting element in promoter and enhancer regions
TRINITY_DN106843_c1_g4	CAAT-box	CAAAT	2554	5	+	Pisum sativum	common cis-acting element in promoter and enhancer regions
TRINITY_DN106843_c1_g4	CAAT-box	CAAAT	2755	5	+	Pisum sativum	common cis-acting element in promoter and enhancer regions
TRINITY_DN106843_c1_g4	G-box	CACGAC	2429	6	+	Zea mays	cis-acting regulatory element involved in light responsiveness
TRINITY_DN106843_c1_g4	O2-site	GATGACATGG	2145	9	+	Zea mays	cis-acting regulatory element involved in zein metabolism regulation
TRINITY_DN106843_c1_g4	O2-site	GATGACATGG	2782	9	+	Zea mays	cis-acting regulatory element involved in zein metabolism regulation
TRINITY_DN108639_c0_g3	HD-zip	CAAT(A/T)ATTG	1098	8.5	+	Arabidopsis thaliana	element involved in differentiation of the palisade mesophyll cells
TRINITY_DN106843_c1_g4	ARE	AAACCA	1192	6	+	Zea mays	cis-acting regulatory element essential for the anaerobic induction
TRINITY_DN106843_c1_g4	ARE	AAACCA	1379	6	+	Zea mays	cis-acting regulatory element essential for the anaerobic induction
TRINITY_DN106843_c1_g4	TATA-box	TATA	55	4	+	Arabidopsis thaliana	core promoter element around -30 of transcription start
TRINITY_DN106843_c1_g4	TATA-box	TATA	144	4	+	Arabidopsis thaliana	core promoter element around -30 of transcription start
TRINITY_DN106843_c1_g4	TATA-box	TATA	240	4	+	Arabidopsis thaliana	core promoter element around -30 of transcription start
TRINITY_DN106843_c1_g4	TATA-box	ATATAT	277	6	+	Brassica napus	core promoter element around -30 of transcription start
TRINITY_DN106843_c1_g4	TATA-box	TATATA	278	6	+	Arabidopsis thaliana	core promoter element around -30 of transcription start
TRINITY_DN106843_c1_g4	TATA-box	ATATAT	279	6	+	Brassica napus	core promoter element around -30 of transcription start
TRINITY_DN106843_c1_g4	TATA-box	TATA	280	4	+	Arabidopsis thaliana	core promoter element around -30 of transcription start
TRINITY_DN106843_c1_g4	TATA-box	ATTATA	389	6	+	Brassica napus	core promoter element around -30 of transcription start
TRINITY_DN106843_c1_g4	TATA-box	TATAA	390	5	-	Arabidopsis thaliana	core promoter element around -30 of transcription start
TRINITY_DN106843_c1_g4	TATA-box	TATA	391	4	+	Arabidopsis thaliana	core promoter element around -30 of transcription start
TRINITY_DN106843_c1_g4	TATA-box	ATTATA	394	6	+	Brassica napus	core promoter element around -30 of transcription start
TRINITY_DN106843_c1_g4	TATA-box	TATAA	395	5	-	Arabidopsis thaliana	core promoter element around -30 of transcription start
TRINITY_DN106843_c1_g4	TATA-box	TATA	396	4	+	Arabidopsis thaliana	core promoter element around -30 of transcription start
TRINITY_DN106843_c1_g4	TATA-box	ATATAT	495	6	+	Brassica napus	core promoter element around -30 of transcription start
TRINITY_DN106843_c1_g4	TATA-box	TATA	496	4	+	Arabidopsis thaliana	core promoter element around -30 of transcription start
TRINITY_DN106843_c1_g4	TATA-box	TATATAA	523	7	-	Arabidopsis thaliana	core promoter element around -30 of transcription start
TRINITY_DN106843_c1_g4	TATA-box	TATATA	524	6	+	Arabidopsis thaliana	core promoter element around -30 of transcription start
TRINITY_DN106843_c1_g4	TATA-box	TATA	526	4	+	Arabidopsis thaliana	core promoter element around -30 of transcription start
TRINITY_DN106843_c1_g4	TATA-box	ATATAA	531	6	+	Brassica oleracea	core promoter element around -30 of transcription start
TRINITY_DN106843_c1_g4	TATA-box	TATA	532	4	+	Arabidopsis thaliana	core promoter element around -30 of transcription start
TRINITY_DN106843_c1_g4	TATA-box	TATAAAA	572	7	-	Pisum sativum	core promoter element around -30 of transcription start
TRINITY_DN106843_c1_g4	TATA-box	TATAAA	573	6	-	Helianthus annuus	core promoter element around -30 of transcription start
TRINITY_DN106843_c1_g4	TATA-box	TATATAA	574	7	-	Arabidopsis thaliana	core promoter element around -30 of transcription start
TRINITY_DN106843_c1_g4	TATA-box	TATATA	575	6	+	Arabidopsis thaliana	core promoter element around -30 of transcription start
TRINITY_DN106843_c1_g4	TATA-box	ATATAT	576	6	+	Brassica napus	core promoter element around -30 of transcription start
TRINITY_DN106843_c1_g4	TATA-box	TATATA	577	6	+	Arabidopsis thaliana	core promoter element around -30 of transcription start
TRINITY_DN106843_c1_g4	TATA-box	ATATAA	578	6	+	Brassica oleracea	core promoter element around -30 of transcription start
TRINITY_DN106843_c1_g4	TATA-box	TATA	579	4	+	Arabidopsis thaliana	core promoter element around -30 of transcription start
TRINITY_DN106843_c1_g4	TATA-box	ATATAT	1177	6	+	Brassica napus	core promoter element around -30 of transcription start
TRINITY_DN106843_c1_g4	TATA-box	TATA	1178	4	+	Arabidopsis thaliana	core promoter element around -30 of transcription start
TRINITY_DN106843_c1_g4	TATA-box	ATATAT	1240	6	+	Brassica napus	core promoter element around -30 of transcription start
TRINITY_DN106843_c1_g4	TATA-box	TATATA	1241	6	+	Arabidopsis thaliana	core promoter element around -30 of transcription start
TRINITY_DN106843_c1_g4	TATA-box	ATATAT	1242	6	+	Brassica napus	core promoter element around -30 of transcription start
TRINITY_DN106843_c1_g4	TATA-box	TATATA	1243	6	+	Arabidopsis thaliana	core promoter element around -30 of transcription start
TRINITY_DN106843_c1_g4	TATA-box	TATA	1245	4	+	Arabidopsis thaliana	core promoter element around -30 of transcription start
TRINITY_DN106843_c1_g4	TATA-box	TATA	1263	4	+	Arabidopsis thaliana	core promoter element around -30 of transcription start
TRINITY_DN106843_c1_g4	TATA-box	TATAA	1717	5	-	Arabidopsis thaliana	core promoter element around -30 of transcription start
TRINITY_DN106843_c1_g4	TATA-box	TATA	1718	4	-	Arabidopsis thaliana	core promoter element around -30 of transcription start
TRINITY_DN106843_c1_g4	TATA-box	ATATAT	1736	6	-	Brassica napus	core promoter element around -30 of transcription start
TRINITY_DN106843_c1_g4	TATA-box	TATA	1737	4	-	Arabidopsis thaliana	core promoter element around -30 of transcription start
TRINITY_DN106843_c1_g4	TATA-box	ATTATA	1752	6	+	Brassica napus	core promoter element around -30 of transcription start
TRINITY_DN106843_c1_g4	TATA-box	TATATAA	1753	7	-	Arabidopsis thaliana	core promoter element around -30 of transcription start
TRINITY_DN106843_c1_g4	TATA-box	TATATA	1754	6	-	Arabidopsis thaliana	core promoter element around -30 of transcription start
TRINITY_DN106843_c1_g4	TATA-box	ATATAT	1755	6	-	Brassica napus	core promoter element around -30 of transcription start
TRINITY_DN106843_c1_g4	TATA-box	TATATA	1756	6	-	Arabidopsis thaliana	core promoter element around -30 of transcription start
TRINITY_DN106843_c1_g4	TATA-box	ATATAT	1757	6	-	Brassica napus	core promoter element around -30 of transcription start
TRINITY_DN106843_c1_g4	TATA-box	TATATA	1758	6	-	Arabidopsis thaliana	core promoter element around -30 of transcription start
TRINITY_DN106843_c1_g4	TATA-box	ATATAT	1759	6	-	Brassica napus	core promoter element around -30 of transcription start
TRINITY_DN106843_c1_g4	TATA-box	TATA	1760	4	-	Arabidopsis thaliana	core promoter element around -30 of transcription start
TRINITY_DN106843_c1_g4	TATA-box	TATTTAAA	1828	8	-	Arabidopsis thaliana	core promoter element around -30 of transcription start
TRINITY_DN106843_c1_g4	TATA-box	tcTATAAATAgg	1849	11	+	Nicotiana tabacum	core promoter element around -30 of transcription start
TRINITY_DN106843_c1_g4	TATA-box	TATTTAAA	1851	8	-	Arabidopsis thaliana	core promoter element around -30 of transcription start
TRINITY_DN106843_c1_g4	TATA-box	ATTATA	1927	6	+	Brassica napus	core promoter element around -30 of transcription start
TRINITY_DN106843_c1_g4	TATA-box	TATATAA	1928	7	-	Arabidopsis thaliana	core promoter element around -30 of transcription start
TRINITY_DN106843_c1_g4	TATA-box	TATATA	1929	6	-	Arabidopsis thaliana	core promoter element around -30 of transcription start
TRINITY_DN106843_c1_g4	TATA-box	TATA	1931	4	-	Arabidopsis thaliana	core promoter element around -30 of transcription start
TRINITY_DN106843_c1_g4	TATA-box	TATA	1957	4	-	Arabidopsis thaliana	core promoter element around -30 of transcription start
TRINITY_DN106843_c1_g4	TATA-box	TATA	2276	4	-	Arabidopsis thaliana	core promoter element around -30 of transcription start
TRINITY_DN106843_c1_g4	TATA-box	TATAAA	2324	6	-	Helianthus annuus	core promoter element around -30 of transcription start
TRINITY_DN106843_c1_g4	TATA-box	TATAA	2325	5	-	Arabidopsis thaliana	core promoter element around -30 of transcription start
TRINITY_DN106843_c1_g4	TATA-box	TATATTTATATTT	2326	12	+	Avena sativa	core promoter element around -30 of transcription start
TRINITY_DN106843_c1_g4	TATA-box	ccTATAAAaa	2607	9	+	Arabidopsis thaliana	core promoter element around -30 of transcription start
TRINITY_DN106843_c1_g4	TATA-box	TATTTAAA	2919	8	-	Arabidopsis thaliana	core promoter element around -30 of transcription start
TRINITY_DN106843_c1_g4	LTR	CCGAAA	2748	6	+	Hordeum vulgare	cis-acting element involved in low-temperature responsiveness
TRINITY_DN106843_c1_g4	MBS	CAACTG	1917	6	+	Arabidopsis thaliana	MYB binding site involved in drought-inducibility
TRINITY_DN106843_c1_g4	TCA-element	CCATCTTTTT	182	9	+	Nicotiana tabacum	cis-acting element involved in salicylic acid responsiveness
TRINITY_DN106843_c1_g4	TCA-element	TCAGAAGAGG	2652	9	+	Brassica oleracea	cis-acting element involved in salicylic acid responsiveness
TRINITY_DN106843_c1_g4	TCT-motif	TCTTAC	1000	6	+	Arabidopsis thaliana	part of a light responsive element
TRINITY_DN106843_c1_g4	TCT-motif	TCTTAC	1821	6	-	Arabidopsis thaliana	part of a light responsive element
TRINITY_DN106843_c1_g4	TCT-motif	TCTTAC	2311	6	-	Arabidopsis thaliana	part of a light responsive element
TRINITY_DN106843_c1_g4	ABRE	TACGGTC	2622	7	-	Arabidopsis thaliana	cis-acting element involved in the abscisic acid responsiveness
TRINITY_DN106843_c1_g4	ATCT-motif	AATCTAATCC	37	9	+	Pisum sativum	part of a conserved DNA module involved in light responsiveness
TRINITY_DN108639_c0_g3	ACE	CTAACGTATT	814	9	+	Petroselinum crispum	cis-acting element involved in light responsiveness
TRINITY_DN108639_c0_g3	CGTCA-motif	CGTCA	2928	5	-	Hordeum vulgare	cis-acting regulatory element involved in the MeJA-responsiveness
TRINITY_DN108639_c0_g3	Gap-box	CAAATGAA(A/G)A	1030	9.5	+	Arabidopsis thaliana	part of a light responsive element
TRINITY_DN108639_c0_g3	3-AF1 binding site	TAAGAGAGGAA	2732	10	-	Solanum tuberosum	light responsive element
TRINITY_DN108639_c0_g3	AE-box	AGAAACAA	1252	8	+	Arabidopsis thaliana	part of a module for light response
TRINITY_DN108639_c0_g3	I-box	GATAAGGGT	2589	9	+	Arabidopsis thaliana	part of a light responsive element
TRINITY_DN108639_c0_g3	Box 4	ATTAAT	940	6	+	Petroselinum crispum	part of a conserved DNA module involved in light responsiveness
TRINITY_DN108639_c0_g3	Box 4	ATTAAT	1721	6	-	Petroselinum crispum	part of a conserved DNA module involved in light responsiveness
TRINITY_DN108639_c0_g3	circadian	CAAAGATATC	1132	9	-	Lycopersicon esculentum	cis-acting regulatory element involved in circadian control
TRINITY_DN108639_c0_g3	TCCC-motif	TCTCCCT	691	7	+	Spinacia oleracea	part of a light responsive element
TRINITY_DN108639_c0_g3	TGACG-motif	TGACG	2928	5	+	Hordeum vulgare	cis-acting regulatory element involved in the MeJA-responsiveness
TRINITY_DN108639_c0_g3	AuxRR-core	GGTCCAT	2696	7	+	Nicotiana tabacum	cis-acting regulatory element involved in auxin responsiveness
TRINITY_DN108639_c0_g3	LAMP-element	CTTTATCA	1088	8	-	Pisum sativum	part of a light responsive element
TRINITY_DN108639_c0_g3	LAMP-element	CTTTATCA	1179	8	-	Pisum sativum	part of a light responsive element
TRINITY_DN108639_c0_g3	TATC-box	TATCCCA	1758	7	-	Oryza sativa	cis-acting element involved in gibberellin-responsiveness
TRINITY_DN108639_c0_g3	TC-rich repeats	GTTTTCTTAC	1871	9	+	Nicotiana tabacum	cis-acting element involved in defense and stress responsiveness
TRINITY_DN108639_c0_g3	ATC-motif	TGCTATCCA	2094	9	+	Pisum sativum	part of a conserved DNA module involved in light responsiveness
TRINITY_DN108639_c0_g3	CAAT-box	CAAAT	133	5	+	Pisum sativum	common cis-acting element in promoter and enhancer regions
TRINITY_DN108639_c0_g3	CAAT-box	CAAAT	286	5	-	Pisum sativum	common cis-acting element in promoter and enhancer regions
TRINITY_DN108639_c0_g3	CAAT-box	CCAAT	303	5	-	Arabidopsis thaliana	common cis-acting element in promoter and enhancer regions
TRINITY_DN108639_c0_g3	CAAT-box	CCAAT	487	5	-	Arabidopsis thaliana	common cis-acting element in promoter and enhancer regions
TRINITY_DN108639_c0_g3	CAAT-box	CAAAT	809	5	-	Pisum sativum	common cis-acting element in promoter and enhancer regions
TRINITY_DN108639_c0_g3	CAAT-box	CCAAT	821	5	-	Arabidopsis thaliana	common cis-acting element in promoter and enhancer regions
TRINITY_DN108639_c0_g3	CAAT-box	CAAAT	828	5	-	Pisum sativum	common cis-acting element in promoter and enhancer regions
TRINITY_DN108639_c0_g3	CAAT-box	CAAAT	858	5	+	Pisum sativum	common cis-acting element in promoter and enhancer regions
TRINITY_DN108639_c0_g3	CAAT-box	CAAAT	877	5	+	Pisum sativum	common cis-acting element in promoter and enhancer regions
TRINITY_DN108639_c0_g3	CAAT-box	CAAAT	913	5	+	Pisum sativum	common cis-acting element in promoter and enhancer regions
TRINITY_DN108639_c0_g3	CAAT-box	CAAAT	954	5	-	Pisum sativum	common cis-acting element in promoter and enhancer regions
TRINITY_DN108639_c0_g3	CAAT-box	CAAAT	1030	5	+	Pisum sativum	common cis-acting element in promoter and enhancer regions
TRINITY_DN108639_c0_g3	CAAT-box	CAAAT	1174	5	-	Pisum sativum	common cis-acting element in promoter and enhancer regions
TRINITY_DN108639_c0_g3	CAAT-box	CCAAT	1301	5	+	Arabidopsis thaliana	common cis-acting element in promoter and enhancer regions
TRINITY_DN108639_c0_g3	CAAT-box	CAAAT	1312	5	-	Pisum sativum	common cis-acting element in promoter and enhancer regions
TRINITY_DN108639_c0_g3	CAAT-box	CAAAT	1329	5	+	Pisum sativum	common cis-acting element in promoter and enhancer regions
TRINITY_DN108639_c0_g3	CAAT-box	CAAAT	1334	5	+	Pisum sativum	common cis-acting element in promoter and enhancer regions
TRINITY_DN108639_c0_g3	CAAT-box	CAAAT	1431	5	+	Pisum sativum	common cis-acting element in promoter and enhancer regions
TRINITY_DN108639_c0_g3	CAAT-box	CAAAT	1445	5	+	Pisum sativum	common cis-acting element in promoter and enhancer regions
TRINITY_DN108639_c0_g3	CAAT-box	CAAAT	1635	5	+	Pisum sativum	common cis-acting element in promoter and enhancer regions
TRINITY_DN108639_c0_g3	CAAT-box	CCAAT	1718	5	+	Arabidopsis thaliana	common cis-acting element in promoter and enhancer regions
TRINITY_DN108639_c0_g3	CAAT-box	CAAAT	1924	5	+	Pisum sativum	common cis-acting element in promoter and enhancer regions
TRINITY_DN108639_c0_g3	CAAT-box	CAAAT	1939	5	+	Pisum sativum	common cis-acting element in promoter and enhancer regions
TRINITY_DN108639_c0_g3	CAAT-box	CAAAT	1951	5	+	Pisum sativum	common cis-acting element in promoter and enhancer regions
TRINITY_DN108639_c0_g3	CAAT-box	CAAAT	2022	5	+	Pisum sativum	common cis-acting element in promoter and enhancer regions
TRINITY_DN108639_c0_g3	CAAT-box	CCAAT	2070	5	+	Arabidopsis thaliana	common cis-acting element in promoter and enhancer regions
TRINITY_DN108639_c0_g3	CAAT-box	CAAAT	2101	5	+	Pisum sativum	common cis-acting element in promoter and enhancer regions
TRINITY_DN108639_c0_g3	CAAT-box	CAAAT	2356	5	+	Pisum sativum	common cis-acting element in promoter and enhancer regions
TRINITY_DN108639_c0_g3	CAAT-box	CCAAT	2693	5	-	Arabidopsis thaliana	common cis-acting element in promoter and enhancer regions
TRINITY_DN108639_c0_g3	CAAT-box	CCAAT	3012	5	+	Arabidopsis thaliana	common cis-acting element in promoter and enhancer regions
TRINITY_DN108639_c0_g3	AT-rich element	ATAGAAATCAA	925	10	+	Glycine max	binding site of AT-rich DNA binding protein (ATBP-1)
TRINITY_DN108639_c0_g3	GATA-motif	GATAGGA	1976	7	-	Arabidopsis thaliana	part of a light responsive element
TRINITY_DN108639_c0_g3	GATA-motif	AAGGATAAGG	2586	9	+	Solanum tuberosum	part of a light responsive element
TRINITY_DN108639_c0_g3	G-box	GCCACGTGGA	2507	9	+	Arabidopsis thaliana	cis-acting regulatory element involved in light responsiveness
TRINITY_DN108639_c0_g3	G-box	TAACACGTAG	2863	9	-	Brassica oleracea	cis-acting regulatory element involved in light responsiveness
TRINITY_DN108639_c0_g3	G-box	CACGTC	2864	6	-	Zea mays	cis-acting regulatory element involved in light responsiveness
TRINITY_DN108639_c0_g3	GT1-motif	GGTTAAT	2495	7	+	Avena sativa	light responsive element
TRINITY_DN108639_c0_g3	HD-zip	CAAT(A/T)ATTG	1189	8	+	Arabidopsis thaliana	element involved in differentiation of the palisade mesophyll cells
TRINITY_DN110026_c0_g1	HD-zip	CAAT(A/T)ATTG	2992	8.5	-	Arabidopsis thaliana	element involved in differentiation of the palisade mesophyll cells
TRINITY_DN108639_c0_g3	MRE	AACCTAA	797	7	-	Petroselinum crispum	MYB binding site involved in light responsiveness
TRINITY_DN108639_c0_g3	ARE	AAACCA	81	6	-	Zea mays	cis-acting regulatory element essential for the anaerobic induction
TRINITY_DN108639_c0_g3	ARE	AAACCA	2067	6	+	Zea mays	cis-acting regulatory element essential for the anaerobic induction
TRINITY_DN108639_c0_g3	TATA-box	TACAAAA	543	7	-	Oryza sativa	core promoter element around -30 of transcription start
TRINITY_DN108639_c0_g3	TATA-box	TACAAAA	554	7	-	Oryza sativa	core promoter element around -30 of transcription start
TRINITY_DN108639_c0_g3	TATA-box	ATATAT	598	6	+	Brassica napus	core promoter element around -30 of transcription start
TRINITY_DN108639_c0_g3	TATA-box	TATA	599	4	+	Arabidopsis thaliana	core promoter element around -30 of transcription start
TRINITY_DN108639_c0_g3	TATA-box	TATA	704	4	+	Arabidopsis thaliana	core promoter element around -30 of transcription start
TRINITY_DN108639_c0_g3	TATA-box	ATATAA	733	6	+	Brassica oleracea	core promoter element around -30 of transcription start
TRINITY_DN108639_c0_g3	TATA-box	TATA	734	4	+	Arabidopsis thaliana	core promoter element around -30 of transcription start
TRINITY_DN108639_c0_g3	TATA-box	TATTTAAA	772	8	+	Arabidopsis thaliana	core promoter element around -30 of transcription start
TRINITY_DN108639_c0_g3	TATA-box	TATTTAAA	774	8	-	Arabidopsis thaliana	core promoter element around -30 of transcription start
TRINITY_DN108639_c0_g3	TATA-box	TATACA	783	6	-	Helianthus annuus	core promoter element around -30 of transcription start
TRINITY_DN108639_c0_g3	TATA-box	TATATA	785	6	+	Arabidopsis thaliana	core promoter element around -30 of transcription start
TRINITY_DN108639_c0_g3	TATA-box	ATATAA	786	6	+	Brassica oleracea	core promoter element around -30 of transcription start
TRINITY_DN108639_c0_g3	TATA-box	TATA	787	4	+	Arabidopsis thaliana	core promoter element around -30 of transcription start
TRINITY_DN108639_c0_g3	TATA-box	ccTATAAAaa	867	9	+	Arabidopsis thaliana	core promoter element around -30 of transcription start
TRINITY_DN108639_c0_g3	TATA-box	TATA	869	4	+	Arabidopsis thaliana	core promoter element around -30 of transcription start
TRINITY_DN108639_c0_g3	TATA-box	ccTATAAAaa	922	9	+	Arabidopsis thaliana	core promoter element around -30 of transcription start
TRINITY_DN108639_c0_g3	TATA-box	TATA	1112	4	+	Arabidopsis thaliana	core promoter element around -30 of transcription start
TRINITY_DN108639_c0_g3	TATA-box	TATA	1203	4	+	Arabidopsis thaliana	core promoter element around -30 of transcription start
TRINITY_DN108639_c0_g3	TATA-box	TATTTAAA	1320	8	+	Arabidopsis thaliana	core promoter element around -30 of transcription start
TRINITY_DN108639_c0_g3	TATA-box	TATA	1372	4	+	Arabidopsis thaliana	core promoter element around -30 of transcription start
TRINITY_DN108639_c0_g3	TATA-box	TATTTAAA	1449	8	-	Arabidopsis thaliana	core promoter element around -30 of transcription start
TRINITY_DN108639_c0_g3	TATA-box	TATAAAA	1542	7	-	Pisum sativum	core promoter element around -30 of transcription start
TRINITY_DN108639_c0_g3	TATA-box	TATAAA	1543	6	-	Helianthus annuus	core promoter element around -30 of transcription start
TRINITY_DN108639_c0_g3	TATA-box	TATAA	1544	5	-	Arabidopsis thaliana	core promoter element around -30 of transcription start
TRINITY_DN108639_c0_g3	TATA-box	TATA	1545	4	-	Arabidopsis thaliana	core promoter element around -30 of transcription start
TRINITY_DN108639_c0_g3	TATA-box	ATTATA	1554	6	+	Brassica napus	core promoter element around -30 of transcription start
TRINITY_DN108639_c0_g3	TATA-box	TATAA	1555	5	-	Arabidopsis thaliana	core promoter element around -30 of transcription start
TRINITY_DN108639_c0_g3	TATA-box	TATA	1556	4	-	Arabidopsis thaliana	core promoter element around -30 of transcription start
TRINITY_DN108639_c0_g3	TATA-box	TATA	1615	4	-	Arabidopsis thaliana	core promoter element around -30 of transcription start
TRINITY_DN108639_c0_g3	TATA-box	TATAAA	1679	6	-	Helianthus annuus	core promoter element around -30 of transcription start
TRINITY_DN108639_c0_g3	TATA-box	TATAA	1680	5	-	Arabidopsis thaliana	core promoter element around -30 of transcription start
TRINITY_DN108639_c0_g3	TATA-box	TATA	1681	4	-	Arabidopsis thaliana	core promoter element around -30 of transcription start
TRINITY_DN108639_c0_g3	TATA-box	ATATAT	1709	6	-	Brassica napus	core promoter element around -30 of transcription start
TRINITY_DN108639_c0_g3	TATA-box	TATATA	1710	6	-	Arabidopsis thaliana	core promoter element around -30 of transcription start
TRINITY_DN108639_c0_g3	TATA-box	ATATAT	1711	6	-	Brassica napus	core promoter element around -30 of transcription start
TRINITY_DN108639_c0_g3	TATA-box	TATA	1712	4	-	Arabidopsis thaliana	core promoter element around -30 of transcription start
TRINITY_DN108639_c0_g3	TATA-box	ATATAT	1767	6	-	Brassica napus	core promoter element around -30 of transcription start
TRINITY_DN108639_c0_g3	TATA-box	TATA	1768	4	-	Arabidopsis thaliana	core promoter element around -30 of transcription start
TRINITY_DN108639_c0_g3	TATA-box	ATTATA	1771	6	+	Brassica napus	core promoter element around -30 of transcription start
TRINITY_DN108639_c0_g3	TATA-box	TATATAA	1772	7	-	Arabidopsis thaliana	core promoter element around -30 of transcription start
TRINITY_DN108639_c0_g3	TATA-box	TATATA	1773	6	-	Arabidopsis thaliana	core promoter element around -30 of transcription start
TRINITY_DN108639_c0_g3	TATA-box	ATATAA	1774	6	+	Brassica oleracea	core promoter element around -30 of transcription start
TRINITY_DN108639_c0_g3	TATA-box	TATA	1775	4	-	Arabidopsis thaliana	core promoter element around -30 of transcription start
TRINITY_DN108639_c0_g3	TATA-box	TATAAAT	1787	7	-	Brassica juncea	core promoter element around -30 of transcription start
TRINITY_DN108639_c0_g3	TATA-box	TATAAA	1788	6	-	Helianthus annuus	core promoter element around -30 of transcription start
TRINITY_DN108639_c0_g3	TATA-box	TATAA	1789	5	-	Arabidopsis thaliana	core promoter element around -30 of transcription start
TRINITY_DN108639_c0_g3	TATA-box	TATA	1790	4	-	Arabidopsis thaliana	core promoter element around -30 of transcription start
TRINITY_DN108639_c0_g3	TATA-box	TATA	1867	4	-	Arabidopsis thaliana	core promoter element around -30 of transcription start
TRINITY_DN108639_c0_g3	TATA-box	ccTATAAAaa	1977	9	+	Arabidopsis thaliana	core promoter element around -30 of transcription start
TRINITY_DN108639_c0_g3	TATA-box	TATATA	2008	6	-	Arabidopsis thaliana	core promoter element around -30 of transcription start
TRINITY_DN108639_c0_g3	TATA-box	TATA	2010	4	-	Arabidopsis thaliana	core promoter element around -30 of transcription start
TRINITY_DN108639_c0_g3	TATA-box	ATATAT	2163	6	-	Brassica napus	core promoter element around -30 of transcription start
TRINITY_DN108639_c0_g3	TATA-box	TATATA	2164	6	-	Arabidopsis thaliana	core promoter element around -30 of transcription start
TRINITY_DN108639_c0_g3	TATA-box	TATA	2166	4	-	Arabidopsis thaliana	core promoter element around -30 of transcription start
TRINITY_DN108639_c0_g3	TATA-box	TATAAAT	2379	7	-	Brassica juncea	core promoter element around -30 of transcription start
TRINITY_DN108639_c0_g3	TATA-box	TATAAA	2380	6	-	Helianthus annuus	core promoter element around -30 of transcription start
TRINITY_DN108639_c0_g3	TATA-box	TATAA	2381	5	-	Arabidopsis thaliana	core promoter element around -30 of transcription start
TRINITY_DN108639_c0_g3	TATA-box	TATA	2382	4	-	Arabidopsis thaliana	core promoter element around -30 of transcription start
TRINITY_DN108639_c0_g3	TATA-box	TATA	2611	4	-	Arabidopsis thaliana	core promoter element around -30 of transcription start
TRINITY_DN108639_c0_g3	LTR	CCGAAA	2002	6	-	Hordeum vulgare	cis-acting element involved in low-temperature responsiveness
TRINITY_DN108639_c0_g3	GA-motif	ATAGATAA	2606	8	-	Arabidopsis thaliana	part of a light responsive element
TRINITY_DN108639_c0_g3	TCA-element	CCATCTTTTT	513	9	+	Nicotiana tabacum	cis-acting element involved in salicylic acid responsiveness
TRINITY_DN108639_c0_g3	TCA-element	TCAGAAGAGG	2535	9	+	Brassica oleracea	cis-acting element involved in salicylic acid responsiveness
TRINITY_DN108639_c0_g3	ABRE	ACGTG	2865	5	+	Arabidopsis thaliana	cis-acting element involved in the abscisic acid responsiveness
TRINITY_DN108639_c0_g3	ATCT-motif	AATCTAATCC	1969	9	+	Pisum sativum	part of a conserved DNA module involved in light responsiveness
TRINITY_DN110376_c2_g2	CGTCA-motif	CGTCA	684	5	+	Hordeum vulgare	cis-acting regulatory element involved in the MeJA-responsiveness
TRINITY_DN110376_c2_g2	CGTCA-motif	CGTCA	2717	5	+	Hordeum vulgare	cis-acting regulatory element involved in the MeJA-responsiveness
TRINITY_DN110376_c2_g2	P-box	CCTTTTG	2144	7	-	Oryza sativa	gibberellin-responsive element
TRINITY_DN110376_c2_g2	GARE-motif	TCTGTTG	789	7	-	Brassica oleracea	gibberellin-responsive element
TRINITY_DN110376_c2_g2	GARE-motif	TCTGTTG	2973	7	+	Brassica oleracea	gibberellin-responsive element
TRINITY_DN110376_c2_g2	Box 4	ATTAAT	1454	6	+	Petroselinum crispum	part of a conserved DNA module involved in light responsiveness
TRINITY_DN110376_c2_g2	Box 4	ATTAAT	1458	6	+	Petroselinum crispum	part of a conserved DNA module involved in light responsiveness
TRINITY_DN110026_c0_g1	HD-zip	CAAT(A/T)ATTG	2992	8.5	-	Arabidopsis thaliana	element involved in differentiation of the palisade mesophyll cells
TRINITY_DN110376_c2_g2	circadian	CAAAGATATC	2097	9	-	Lycopersicon esculentum	cis-acting regulatory element involved in circadian control
TRINITY_DN110376_c2_g2	TGACG-motif	TGACG	684	5	-	Hordeum vulgare	cis-acting regulatory element involved in the MeJA-responsiveness
TRINITY_DN110376_c2_g2	TGACG-motif	TGACG	2717	5	-	Hordeum vulgare	cis-acting regulatory element involved in the MeJA-responsiveness
TRINITY_DN110376_c2_g2	CCAAT-box	CAACGG	218	6	+	Hordeum vulgare	MYBHv1 binding site
TRINITY_DN110376_c2_g2	CCAAT-box	CAACGG	2391	6	+	Hordeum vulgare	MYBHv1 binding site
TRINITY_DN110376_c2_g2	CAAT-box	CAAAT	43	5	+	Pisum sativum	common cis-acting element in promoter and enhancer regions
TRINITY_DN110376_c2_g2	CAAT-box	CCAAT	88	5	+	Arabidopsis thaliana	common cis-acting element in promoter and enhancer regions
TRINITY_DN110376_c2_g2	CAAT-box	CAAAT	107	5	-	Pisum sativum	common cis-acting element in promoter and enhancer regions
TRINITY_DN110376_c2_g2	CAAT-box	CAAAT	191	5	-	Pisum sativum	common cis-acting element in promoter and enhancer regions
TRINITY_DN110376_c2_g2	CAAT-box	CAAAT	306	5	-	Pisum sativum	common cis-acting element in promoter and enhancer regions
TRINITY_DN110376_c2_g2	CAAT-box	CAAAT	346	5	+	Pisum sativum	common cis-acting element in promoter and enhancer regions
TRINITY_DN110376_c2_g2	CAAT-box	CCAAT	428	5	+	Arabidopsis thaliana	common cis-acting element in promoter and enhancer regions
TRINITY_DN110376_c2_g2	CAAT-box	CAAAT	448	5	+	Pisum sativum	common cis-acting element in promoter and enhancer regions
TRINITY_DN110376_c2_g2	CAAT-box	CAAAT	476	5	+	Pisum sativum	common cis-acting element in promoter and enhancer regions
TRINITY_DN110376_c2_g2	CAAT-box	CAAAT	504	5	+	Pisum sativum	common cis-acting element in promoter and enhancer regions
TRINITY_DN110376_c2_g2	CAAT-box	TGCCAAC	678	7	+	Petunia hybrida	common cis-acting element in promoter and enhancer regions
TRINITY_DN110376_c2_g2	CAAT-box	CCAAT	704	5	+	Arabidopsis thaliana	common cis-acting element in promoter and enhancer regions
TRINITY_DN110376_c2_g2	CAAT-box	CAAAT	707	5	-	Pisum sativum	common cis-acting element in promoter and enhancer regions
TRINITY_DN110376_c2_g2	CAAT-box	CAAAT	818	5	-	Pisum sativum	common cis-acting element in promoter and enhancer regions
TRINITY_DN110376_c2_g2	CAAT-box	CAAAT	847	5	-	Pisum sativum	common cis-acting element in promoter and enhancer regions
TRINITY_DN110376_c2_g2	CAAT-box	CAAAT	1025	5	-	Pisum sativum	common cis-acting element in promoter and enhancer regions
TRINITY_DN110376_c2_g2	CAAT-box	CAAAT	1041	5	+	Pisum sativum	common cis-acting element in promoter and enhancer regions
TRINITY_DN110376_c2_g2	CAAT-box	CAAAT	1086	5	-	Pisum sativum	common cis-acting element in promoter and enhancer regions
TRINITY_DN110376_c2_g2	CAAT-box	CAAAT	1328	5	-	Pisum sativum	common cis-acting element in promoter and enhancer regions
TRINITY_DN110376_c2_g2	CAAT-box	CAAAT	1424	5	+	Pisum sativum	common cis-acting element in promoter and enhancer regions
TRINITY_DN110376_c2_g2	CAAT-box	CAAAT	1602	5	+	Pisum sativum	common cis-acting element in promoter and enhancer regions
TRINITY_DN110376_c2_g2	CAAT-box	CAAAT	1738	5	-	Pisum sativum	common cis-acting element in promoter and enhancer regions
TRINITY_DN110376_c2_g2	CAAT-box	CAAAT	1750	5	+	Pisum sativum	common cis-acting element in promoter and enhancer regions
TRINITY_DN110376_c2_g2	CAAT-box	CCAAT	1753	5	-	Arabidopsis thaliana	common cis-acting element in promoter and enhancer regions
TRINITY_DN110376_c2_g2	CAAT-box	CAAAT	1893	5	+	Pisum sativum	common cis-acting element in promoter and enhancer regions
TRINITY_DN110376_c2_g2	CAAT-box	CAAAT	2013	5	-	Pisum sativum	common cis-acting element in promoter and enhancer regions
TRINITY_DN110376_c2_g2	CAAT-box	CAAAT	2386	5	+	Pisum sativum	common cis-acting element in promoter and enhancer regions
TRINITY_DN110376_c2_g2	CAAT-box	CCAAT	2408	5	+	Arabidopsis thaliana	common cis-acting element in promoter and enhancer regions
TRINITY_DN110376_c2_g2	CAAT-box	CCAAT	2415	5	+	Arabidopsis thaliana	common cis-acting element in promoter and enhancer regions
TRINITY_DN110376_c2_g2	CAAT-box	CCAAT	2456	5	-	Arabidopsis thaliana	common cis-acting element in promoter and enhancer regions
TRINITY_DN110376_c2_g2	CAAT-box	CCAAT	2529	5	+	Arabidopsis thaliana	common cis-acting element in promoter and enhancer regions
TRINITY_DN110376_c2_g2	CAAT-box	CCAAT	2554	5	+	Arabidopsis thaliana	common cis-acting element in promoter and enhancer regions
TRINITY_DN110376_c2_g2	CAAT-box	CAAAT	2738	5	-	Pisum sativum	common cis-acting element in promoter and enhancer regions
TRINITY_DN110376_c2_g2	CAAT-box	CCAAT	2845	5	-	Arabidopsis thaliana	common cis-acting element in promoter and enhancer regions
TRINITY_DN110376_c2_g2	G-Box	CACGTT	1868	6	-	Pisum sativum	cis-acting regulatory element involved in light responsiveness
TRINITY_DN110376_c2_g2	G-Box	CACGTT	2086	6	-	Pisum sativum	cis-acting regulatory element involved in light responsiveness
TRINITY_DN110376_c2_g2	G-box	TACGTG	2058	6	-	Arabidopsis thaliana	cis-acting regulatory element involved in light responsiveness
TRINITY_DN110376_c2_g2	GT1-motif	GGTTAA	256	6	-	Arabidopsis thaliana	light responsive element
TRINITY_DN110376_c2_g2	GT1-motif	GGTTAA	1566	6	+	Arabidopsis thaliana	light responsive element
TRINITY_DN110376_c2_g2	MRE	AACCTAA	1937	7	+	Petroselinum crispum	MYB binding site involved in light responsiveness
TRINITY_DN110376_c2_g2	ARE	AAACCA	265	6	+	Zea mays	cis-acting regulatory element essential for the anaerobic induction
TRINITY_DN110376_c2_g2	ARE	AAACCA	493	6	-	Zea mays	cis-acting regulatory element essential for the anaerobic induction
TRINITY_DN110376_c2_g2	ARE	AAACCA	644	6	+	Zea mays	cis-acting regulatory element essential for the anaerobic induction
TRINITY_DN110376_c2_g2	TATA-box	ATTATA	227	6	+	Brassica napus	core promoter element around -30 of transcription start
TRINITY_DN110376_c2_g2	TATA-box	TATAA	228	5	-	Arabidopsis thaliana	core promoter element around -30 of transcription start
TRINITY_DN110376_c2_g2	TATA-box	TATA	229	4	+	Arabidopsis thaliana	core promoter element around -30 of transcription start
TRINITY_DN110376_c2_g2	TATA-box	TATAA	313	5	-	Arabidopsis thaliana	core promoter element around -30 of transcription start
TRINITY_DN110376_c2_g2	TATA-box	TATA	314	4	+	Arabidopsis thaliana	core promoter element around -30 of transcription start
TRINITY_DN110376_c2_g2	TATA-box	ATATAA	373	6	+	Brassica oleracea	core promoter element around -30 of transcription start
TRINITY_DN110376_c2_g2	TATA-box	TATA	374	4	+	Arabidopsis thaliana	core promoter element around -30 of transcription start
TRINITY_DN110376_c2_g2	TATA-box	ATATAA	385	6	+	Brassica oleracea	core promoter element around -30 of transcription start
TRINITY_DN110376_c2_g2	TATA-box	TATA	386	4	+	Arabidopsis thaliana	core promoter element around -30 of transcription start
TRINITY_DN110376_c2_g2	TATA-box	TATA	452	4	+	Arabidopsis thaliana	core promoter element around -30 of transcription start
TRINITY_DN110376_c2_g2	TATA-box	TATAAAA	496	7	-	Pisum sativum	core promoter element around -30 of transcription start
TRINITY_DN110376_c2_g2	TATA-box	TATAAA	497	6	-	Helianthus annuus	core promoter element around -30 of transcription start
TRINITY_DN110376_c2_g2	TATA-box	TATAA	498	5	-	Arabidopsis thaliana	core promoter element around -30 of transcription start
TRINITY_DN110376_c2_g2	TATA-box	TATA	499	4	+	Arabidopsis thaliana	core promoter element around -30 of transcription start
TRINITY_DN110376_c2_g2	TATA-box	TATAA	696	5	-	Arabidopsis thaliana	core promoter element around -30 of transcription start
TRINITY_DN110376_c2_g2	TATA-box	TATA	697	4	+	Arabidopsis thaliana	core promoter element around -30 of transcription start
TRINITY_DN110376_c2_g2	TATA-box	TATAAAA	731	7	-	Pisum sativum	core promoter element around -30 of transcription start
TRINITY_DN110376_c2_g2	TATA-box	TATAAA	732	6	-	Helianthus annuus	core promoter element around -30 of transcription start
TRINITY_DN110376_c2_g2	TATA-box	TATAA	733	5	-	Arabidopsis thaliana	core promoter element around -30 of transcription start
TRINITY_DN110376_c2_g2	TATA-box	TATA	734	4	+	Arabidopsis thaliana	core promoter element around -30 of transcription start
TRINITY_DN110376_c2_g2	TATA-box	ATTATA	743	6	+	Brassica napus	core promoter element around -30 of transcription start
TRINITY_DN110376_c2_g2	TATA-box	TATAA	744	5	-	Arabidopsis thaliana	core promoter element around -30 of transcription start
TRINITY_DN110376_c2_g2	TATA-box	TATA	745	4	+	Arabidopsis thaliana	core promoter element around -30 of transcription start
TRINITY_DN110376_c2_g2	TATA-box	ATATAT	890	6	+	Brassica napus	core promoter element around -30 of transcription start
TRINITY_DN110376_c2_g2	TATA-box	TATATA	891	6	+	Arabidopsis thaliana	core promoter element around -30 of transcription start
TRINITY_DN110376_c2_g2	TATA-box	ATATAT	892	6	+	Brassica napus	core promoter element around -30 of transcription start
TRINITY_DN110376_c2_g2	TATA-box	TATA	893	4	+	Arabidopsis thaliana	core promoter element around -30 of transcription start
TRINITY_DN110376_c2_g2	TATA-box	TATAAAA	931	7	-	Pisum sativum	core promoter element around -30 of transcription start
TRINITY_DN110376_c2_g2	TATA-box	TATAAA	932	6	-	Helianthus annuus	core promoter element around -30 of transcription start
TRINITY_DN110376_c2_g2	TATA-box	TATATAA	933	7	-	Arabidopsis thaliana	core promoter element around -30 of transcription start
TRINITY_DN110376_c2_g2	TATA-box	TATATA	934	6	+	Arabidopsis thaliana	core promoter element around -30 of transcription start
TRINITY_DN110376_c2_g2	TATA-box	ATATAA	935	6	+	Brassica oleracea	core promoter element around -30 of transcription start
TRINITY_DN110376_c2_g2	TATA-box	TATA	936	4	+	Arabidopsis thaliana	core promoter element around -30 of transcription start
TRINITY_DN110376_c2_g2	TATA-box	ATATAT	977	6	+	Brassica napus	core promoter element around -30 of transcription start
TRINITY_DN110376_c2_g2	TATA-box	TATA	978	4	+	Arabidopsis thaliana	core promoter element around -30 of transcription start
TRINITY_DN110376_c2_g2	TATA-box	TATAAAA	984	7	-	Pisum sativum	core promoter element around -30 of transcription start
TRINITY_DN110376_c2_g2	TATA-box	TATAAA	985	6	-	Helianthus annuus	core promoter element around -30 of transcription start
TRINITY_DN110376_c2_g2	TATA-box	TATATAA	986	7	-	Arabidopsis thaliana	core promoter element around -30 of transcription start
TRINITY_DN110376_c2_g2	TATA-box	TATATA	987	6	+	Arabidopsis thaliana	core promoter element around -30 of transcription start
TRINITY_DN110376_c2_g2	TATA-box	ATATAA	988	6	+	Brassica oleracea	core promoter element around -30 of transcription start
TRINITY_DN110376_c2_g2	TATA-box	TATA	989	4	+	Arabidopsis thaliana	core promoter element around -30 of transcription start
TRINITY_DN110376_c2_g2	TATA-box	ccTATAAAaa	1015	9	+	Arabidopsis thaliana	core promoter element around -30 of transcription start
TRINITY_DN110376_c2_g2	TATA-box	TATAA	1016	5	-	Arabidopsis thaliana	core promoter element around -30 of transcription start
TRINITY_DN110376_c2_g2	TATA-box	TATA	1017	4	+	Arabidopsis thaliana	core promoter element around -30 of transcription start
TRINITY_DN110376_c2_g2	TATA-box	TATAAGAA	1054	8	-	Zea mays	core promoter element around -30 of transcription start
TRINITY_DN110376_c2_g2	TATA-box	ccTATAAAaa	1056	9	+	Arabidopsis thaliana	core promoter element around -30 of transcription start
TRINITY_DN110376_c2_g2	TATA-box	TATAA	1057	5	-	Arabidopsis thaliana	core promoter element around -30 of transcription start
TRINITY_DN110376_c2_g2	TATA-box	TATA	1058	4	+	Arabidopsis thaliana	core promoter element around -30 of transcription start
TRINITY_DN110376_c2_g2	TATA-box	TATAAGAA	1115	8	-	Zea mays	core promoter element around -30 of transcription start
TRINITY_DN110376_c2_g2	TATA-box	ccTATAAAaa	1117	9	+	Arabidopsis thaliana	core promoter element around -30 of transcription start
TRINITY_DN110376_c2_g2	TATA-box	TATAA	1118	5	-	Arabidopsis thaliana	core promoter element around -30 of transcription start
TRINITY_DN110376_c2_g2	TATA-box	TATA	1119	4	+	Arabidopsis thaliana	core promoter element around -30 of transcription start
TRINITY_DN110376_c2_g2	TATA-box	TATAA	1171	5	-	Arabidopsis thaliana	core promoter element around -30 of transcription start
TRINITY_DN110376_c2_g2	TATA-box	TATA	1172	4	+	Arabidopsis thaliana	core promoter element around -30 of transcription start
TRINITY_DN110376_c2_g2	TATA-box	ATTATA	1188	6	+	Brassica napus	core promoter element around -30 of transcription start
TRINITY_DN110376_c2_g2	TATA-box	TATAA	1189	5	-	Arabidopsis thaliana	core promoter element around -30 of transcription start
TRINITY_DN110376_c2_g2	TATA-box	TATA	1190	4	+	Arabidopsis thaliana	core promoter element around -30 of transcription start
TRINITY_DN110376_c2_g2	TATA-box	ATTATA	1196	6	+	Brassica napus	core promoter element around -30 of transcription start
TRINITY_DN110376_c2_g2	TATA-box	TATAA	1197	5	-	Arabidopsis thaliana	core promoter element around -30 of transcription start
TRINITY_DN110376_c2_g2	TATA-box	TATA	1198	4	+	Arabidopsis thaliana	core promoter element around -30 of transcription start
TRINITY_DN110376_c2_g2	TATA-box	ATATAA	1237	6	+	Brassica oleracea	core promoter element around -30 of transcription start
TRINITY_DN110376_c2_g2	TATA-box	TATA	1238	4	+	Arabidopsis thaliana	core promoter element around -30 of transcription start
TRINITY_DN110376_c2_g2	TATA-box	TATA	1286	4	+	Arabidopsis thaliana	core promoter element around -30 of transcription start
TRINITY_DN110376_c2_g2	TATA-box	TATATTTATATTT	1303	12	-	Avena sativa	core promoter element around -30 of transcription start
TRINITY_DN110376_c2_g2	TATA-box	ATATAA	1311	6	+	Brassica oleracea	core promoter element around -30 of transcription start
TRINITY_DN110376_c2_g2	TATA-box	TATA	1312	4	+	Arabidopsis thaliana	core promoter element around -30 of transcription start
TRINITY_DN110376_c2_g2	TATA-box	TACATAAA	1370	8	-	Oryza sativa	core promoter element around -30 of transcription start
TRINITY_DN110376_c2_g2	TATA-box	ATTATA	1440	6	+	Brassica napus	core promoter element around -30 of transcription start
TRINITY_DN110376_c2_g2	TATA-box	TATATAA	1441	7	-	Arabidopsis thaliana	core promoter element around -30 of transcription start
TRINITY_DN110376_c2_g2	TATA-box	TATATA	1442	6	+	Arabidopsis thaliana	core promoter element around -30 of transcription start
TRINITY_DN110376_c2_g2	TATA-box	ATATAT	1443	6	+	Brassica napus	core promoter element around -30 of transcription start
TRINITY_DN110376_c2_g2	TATA-box	TATATA	1444	6	+	Arabidopsis thaliana	core promoter element around -30 of transcription start
TRINITY_DN110376_c2_g2	TATA-box	ATATAT	1445	6	+	Brassica napus	core promoter element around -30 of transcription start
TRINITY_DN110376_c2_g2	TATA-box	TATATA	1446	6	+	Arabidopsis thaliana	core promoter element around -30 of transcription start
TRINITY_DN110376_c2_g2	TATA-box	ATATAT	1447	6	+	Brassica napus	core promoter element around -30 of transcription start
TRINITY_DN110376_c2_g2	TATA-box	TATATA	1448	6	+	Arabidopsis thaliana	core promoter element around -30 of transcription start
TRINITY_DN110376_c2_g2	TATA-box	ATATAA	1449	6	+	Brassica oleracea	core promoter element around -30 of transcription start
TRINITY_DN110376_c2_g2	TATA-box	TATA	1450	4	+	Arabidopsis thaliana	core promoter element around -30 of transcription start
TRINITY_DN110376_c2_g2	TATA-box	TATA	1479	4	+	Arabidopsis thaliana	core promoter element around -30 of transcription start
TRINITY_DN110376_c2_g2	TATA-box	TATAA	1535	5	-	Arabidopsis thaliana	core promoter element around -30 of transcription start
TRINITY_DN110376_c2_g2	TATA-box	TATA	1536	4	-	Arabidopsis thaliana	core promoter element around -30 of transcription start
TRINITY_DN110376_c2_g2	TATA-box	TACAAAA	1658	7	-	Oryza sativa	core promoter element around -30 of transcription start
TRINITY_DN110376_c2_g2	TATA-box	ATATAA	1820	6	+	Brassica oleracea	core promoter element around -30 of transcription start
TRINITY_DN110376_c2_g2	TATA-box	TATA	1821	4	-	Arabidopsis thaliana	core promoter element around -30 of transcription start
TRINITY_DN110376_c2_g2	TATA-box	ATTATA	1849	6	+	Brassica napus	core promoter element around -30 of transcription start
TRINITY_DN110376_c2_g2	TATA-box	TATATAA	1850	7	-	Arabidopsis thaliana	core promoter element around -30 of transcription start
TRINITY_DN110376_c2_g2	TATA-box	TATATA	1851	6	-	Arabidopsis thaliana	core promoter element around -30 of transcription start
TRINITY_DN110376_c2_g2	TATA-box	ATATAT	1852	6	-	Brassica napus	core promoter element around -30 of transcription start
TRINITY_DN110376_c2_g2	TATA-box	TATATA	1853	6	-	Arabidopsis thaliana	core promoter element around -30 of transcription start
TRINITY_DN110376_c2_g2	TATA-box	ATATAT	1854	6	-	Brassica napus	core promoter element around -30 of transcription start
TRINITY_DN110376_c2_g2	TATA-box	TATATA	1855	6	-	Arabidopsis thaliana	core promoter element around -30 of transcription start
TRINITY_DN110376_c2_g2	TATA-box	ATATAT	1856	6	-	Brassica napus	core promoter element around -30 of transcription start
TRINITY_DN110376_c2_g2	TATA-box	TATATA	1857	6	-	Arabidopsis thaliana	core promoter element around -30 of transcription start
TRINITY_DN110376_c2_g2	TATA-box	ATATAT	1858	6	-	Brassica napus	core promoter element around -30 of transcription start
TRINITY_DN110376_c2_g2	TATA-box	TATATA	1859	6	-	Arabidopsis thaliana	core promoter element around -30 of transcription start
TRINITY_DN110376_c2_g2	TATA-box	ATATAT	1860	6	-	Brassica napus	core promoter element around -30 of transcription start
TRINITY_DN110376_c2_g2	TATA-box	TATATA	1861	6	-	Arabidopsis thaliana	core promoter element around -30 of transcription start
TRINITY_DN110376_c2_g2	TATA-box	ATATAT	1862	6	-	Brassica napus	core promoter element around -30 of transcription start
TRINITY_DN110376_c2_g2	TATA-box	TATATA	1863	6	-	Arabidopsis thaliana	core promoter element around -30 of transcription start
TRINITY_DN110376_c2_g2	TATA-box	ATATAA	1864	6	+	Brassica oleracea	core promoter element around -30 of transcription start
TRINITY_DN110376_c2_g2	TATA-box	TATA	1865	4	-	Arabidopsis thaliana	core promoter element around -30 of transcription start
TRINITY_DN110376_c2_g2	TATA-box	TATA	2226	4	-	Arabidopsis thaliana	core promoter element around -30 of transcription start
TRINITY_DN110376_c2_g2	TATA-box	ATATAT	2299	6	-	Brassica napus	core promoter element around -30 of transcription start
TRINITY_DN110376_c2_g2	TATA-box	TATA	2300	4	-	Arabidopsis thaliana	core promoter element around -30 of transcription start
TRINITY_DN110376_c2_g2	TATA-box	ATTATA	2535	6	+	Brassica napus	core promoter element around -30 of transcription start
TRINITY_DN110376_c2_g2	TATA-box	TATAA	2536	5	-	Arabidopsis thaliana	core promoter element around -30 of transcription start
TRINITY_DN110376_c2_g2	TATA-box	TATA	2537	4	-	Arabidopsis thaliana	core promoter element around -30 of transcription start
TRINITY_DN110376_c2_g2	TATA-box	ATATAA	2621	6	+	Brassica oleracea	core promoter element around -30 of transcription start
TRINITY_DN110376_c2_g2	TATA-box	TATA	2622	4	-	Arabidopsis thaliana	core promoter element around -30 of transcription start
TRINITY_DN110376_c2_g2	TATA-box	TATAA	2730	5	-	Arabidopsis thaliana	core promoter element around -30 of transcription start
TRINITY_DN110376_c2_g2	TATA-box	TATA	2731	4	-	Arabidopsis thaliana	core promoter element around -30 of transcription start
TRINITY_DN110376_c2_g2	TATA-box	TATACA	2754	6	-	Helianthus annuus	core promoter element around -30 of transcription start
TRINITY_DN110376_c2_g2	TATA-box	TATATA	2756	6	-	Arabidopsis thaliana	core promoter element around -30 of transcription start
TRINITY_DN110376_c2_g2	TATA-box	ATATAT	2757	6	-	Brassica napus	core promoter element around -30 of transcription start
TRINITY_DN110376_c2_g2	TATA-box	TATATA	2758	6	-	Arabidopsis thaliana	core promoter element around -30 of transcription start
TRINITY_DN110376_c2_g2	TATA-box	ATATAT	2759	6	-	Brassica napus	core promoter element around -30 of transcription start
TRINITY_DN110376_c2_g2	TATA-box	TATATA	2760	6	-	Arabidopsis thaliana	core promoter element around -30 of transcription start
TRINITY_DN110376_c2_g2	TATA-box	ATATAT	2761	6	-	Brassica napus	core promoter element around -30 of transcription start
TRINITY_DN110376_c2_g2	TATA-box	TATATA	2762	6	-	Arabidopsis thaliana	core promoter element around -30 of transcription start
TRINITY_DN110376_c2_g2	TATA-box	ATATAT	2763	6	-	Brassica napus	core promoter element around -30 of transcription start
TRINITY_DN110376_c2_g2	TATA-box	TATATA	2764	6	-	Arabidopsis thaliana	core promoter element around -30 of transcription start
TRINITY_DN110376_c2_g2	TATA-box	ATATAT	2765	6	-	Brassica napus	core promoter element around -30 of transcription start
TRINITY_DN110376_c2_g2	TATA-box	TATA	2766	4	-	Arabidopsis thaliana	core promoter element around -30 of transcription start
TRINITY_DN110376_c2_g2	TATA-box	TATACA	2770	6	-	Helianthus annuus	core promoter element around -30 of transcription start
TRINITY_DN110376_c2_g2	TATA-box	TATATA	2772	6	-	Arabidopsis thaliana	core promoter element around -30 of transcription start
TRINITY_DN110376_c2_g2	TATA-box	ATATAT	2773	6	-	Brassica napus	core promoter element around -30 of transcription start
TRINITY_DN110376_c2_g2	TATA-box	TATA	2774	4	-	Arabidopsis thaliana	core promoter element around -30 of transcription start
TRINITY_DN110376_c2_g2	TATA-box	ATATAT	2788	6	-	Brassica napus	core promoter element around -30 of transcription start
TRINITY_DN110376_c2_g2	TATA-box	TATATA	2789	6	-	Arabidopsis thaliana	core promoter element around -30 of transcription start
TRINITY_DN110376_c2_g2	TATA-box	TATA	2791	4	-	Arabidopsis thaliana	core promoter element around -30 of transcription start
TRINITY_DN110376_c2_g2	TATA-box	TATA	2985	4	-	Arabidopsis thaliana	core promoter element around -30 of transcription start
TRINITY_DN110376_c2_g2	LTR	CCGAAA	2445	6	-	Hordeum vulgare	cis-acting element involved in low-temperature responsiveness
TRINITY_DN110376_c2_g2	TGA-element	AACGAC	2094	6	-	Brassica oleracea	auxin-responsive element
TRINITY_DN110376_c2_g2	TGA-element	AACGAC	2460	6	-	Brassica oleracea	auxin-responsive element
TRINITY_DN110376_c2_g2	ABRE	ACGTG	1869	5	+	Arabidopsis thaliana	cis-acting element involved in the abscisic acid responsiveness
TRINITY_DN110376_c2_g2	ABRE	ACGTG	2058	5	-	Arabidopsis thaliana	cis-acting element involved in the abscisic acid responsiveness
TRINITY_DN110376_c2_g2	ABRE	ACGTG	2087	5	+	Arabidopsis thaliana	cis-acting element involved in the abscisic acid responsiveness
TRINITY_DN110376_c2_g2	CGTCA-motif	CGTCA	1662	5	+	Hordeum vulgare	cis-acting regulatory element involved in the MeJA-responsiveness
TRINITY_DN110376_c2_g2	Gap-box	CAAATGAA(A/G)A	2208	9.5	-	Arabidopsis thaliana	part of a light responsive element
TRINITY_DN110376_c2_g2	CAT-box	GCCACT	2997	6	+	Arabidopsis thaliana	cis-acting regulatory element related to meristem expression
TRINITY_DN110376_c2_g2	P-box	CCTTTTG	1089	7	-	Oryza sativa	gibberellin-responsive element
TRINITY_DN110376_c2_g2	AE-box	AGAAACAA	2806	8	-	Arabidopsis thaliana	part of a module for light response
TRINITY_DN110376_c2_g2	GARE-motif	TCTGTTG	1918	7	+	Brassica oleracea	gibberellin-responsive element
TRINITY_DN110376_c2_g2	Box 4	ATTAAT	399	6	+	Petroselinum crispum	part of a conserved DNA module involved in light responsiveness
TRINITY_DN110376_c2_g2	Box 4	ATTAAT	403	6	+	Petroselinum crispum	part of a conserved DNA module involved in light responsiveness
TRINITY_DN110376_c2_g2	Box 4	ATTAAT	2233	6	-	Petroselinum crispum	part of a conserved DNA module involved in light responsiveness
TRINITY_DN110376_c2_g2	HD-zip	GTAAT(G/C)ATTAC	1132	9.5	+	Arabidopsis thaliana	protein binding site
TRINITY_DN110376_c2_g2	circadian	CAAAGATATC	1042	9	-	Lycopersicon esculentum	cis-acting regulatory element involved in circadian control
TRINITY_DN110376_c2_g2	TGACG-motif	TGACG	1662	5	-	Hordeum vulgare	cis-acting regulatory element involved in the MeJA-responsiveness
TRINITY_DN110376_c2_g2	CCAAT-box	CAACGG	1336	6	+	Hordeum vulgare	MYBHv1 binding site
TRINITY_DN110376_c2_g2	CAAT-box	CAAAT	31	5	-	Pisum sativum	common cis-acting element in promoter and enhancer regions
TRINITY_DN110376_c2_g2	CAAT-box	CAAAT	273	5	-	Pisum sativum	common cis-acting element in promoter and enhancer regions
TRINITY_DN110376_c2_g2	CAAT-box	CAAAT	369	5	+	Pisum sativum	common cis-acting element in promoter and enhancer regions
TRINITY_DN110376_c2_g2	CAAT-box	CAAAT	547	5	+	Pisum sativum	common cis-acting element in promoter and enhancer regions
TRINITY_DN110376_c2_g2	CAAT-box	CAAAT	683	5	-	Pisum sativum	common cis-acting element in promoter and enhancer regions
TRINITY_DN110376_c2_g2	CAAT-box	CAAAT	695	5	+	Pisum sativum	common cis-acting element in promoter and enhancer regions
TRINITY_DN110376_c2_g2	CAAT-box	CCAAT	698	5	-	Arabidopsis thaliana	common cis-acting element in promoter and enhancer regions
TRINITY_DN110376_c2_g2	CAAT-box	CAAAT	838	5	+	Pisum sativum	common cis-acting element in promoter and enhancer regions
TRINITY_DN110376_c2_g2	CAAT-box	CAAAT	958	5	-	Pisum sativum	common cis-acting element in promoter and enhancer regions
TRINITY_DN110376_c2_g2	CAAT-box	CAAAT	1331	5	+	Pisum sativum	common cis-acting element in promoter and enhancer regions
TRINITY_DN110376_c2_g2	CAAT-box	CCAAT	1353	5	+	Arabidopsis thaliana	common cis-acting element in promoter and enhancer regions
TRINITY_DN110376_c2_g2	CAAT-box	CCAAT	1360	5	+	Arabidopsis thaliana	common cis-acting element in promoter and enhancer regions
TRINITY_DN110376_c2_g2	CAAT-box	CCAAT	1401	5	-	Arabidopsis thaliana	common cis-acting element in promoter and enhancer regions
TRINITY_DN110376_c2_g2	CAAT-box	CCAAT	1474	5	+	Arabidopsis thaliana	common cis-acting element in promoter and enhancer regions
TRINITY_DN110376_c2_g2	CAAT-box	CCAAT	1499	5	+	Arabidopsis thaliana	common cis-acting element in promoter and enhancer regions
TRINITY_DN110376_c2_g2	CAAT-box	CAAAT	1683	5	-	Pisum sativum	common cis-acting element in promoter and enhancer regions
TRINITY_DN110376_c2_g2	CAAT-box	CCAAT	1790	5	-	Arabidopsis thaliana	common cis-acting element in promoter and enhancer regions
TRINITY_DN110376_c2_g2	CAAT-box	CAAAT	2037	5	-	Pisum sativum	common cis-acting element in promoter and enhancer regions
TRINITY_DN110376_c2_g2	CAAT-box	CCAAT	2046	5	+	Arabidopsis thaliana	common cis-acting element in promoter and enhancer regions
TRINITY_DN110376_c2_g2	CAAT-box	CAAAT	2213	5	-	Pisum sativum	common cis-acting element in promoter and enhancer regions
TRINITY_DN110376_c2_g2	CAAT-box	CAAAT	2266	5	-	Pisum sativum	common cis-acting element in promoter and enhancer regions
TRINITY_DN110376_c2_g2	CAAT-box	CAAAT	2430	5	-	Pisum sativum	common cis-acting element in promoter and enhancer regions
TRINITY_DN110376_c2_g2	CAAT-box	CCAAT	2626	5	+	Arabidopsis thaliana	common cis-acting element in promoter and enhancer regions
TRINITY_DN110376_c2_g2	CAAT-box	CAAAT	2678	5	-	Pisum sativum	common cis-acting element in promoter and enhancer regions
TRINITY_DN110376_c2_g2	CAAT-box	CAAAT	2736	5	+	Pisum sativum	common cis-acting element in promoter and enhancer regions
TRINITY_DN110376_c2_g2	CAAT-box	CCAAT	2761	5	+	Arabidopsis thaliana	common cis-acting element in promoter and enhancer regions
TRINITY_DN110376_c2_g2	CAAT-box	CCAAT	2791	5	-	Arabidopsis thaliana	common cis-acting element in promoter and enhancer regions
TRINITY_DN110376_c2_g2	CAAT-box	CAAAT	2854	5	-	Pisum sativum	common cis-acting element in promoter and enhancer regions
TRINITY_DN110376_c2_g2	CAAT-box	CAAAT	2893	5	-	Pisum sativum	common cis-acting element in promoter and enhancer regions
TRINITY_DN110376_c2_g2	G-Box	CACGTT	813	6	-	Pisum sativum	cis-acting regulatory element involved in light responsiveness
TRINITY_DN110376_c2_g2	G-Box	CACGTT	1031	6	-	Pisum sativum	cis-acting regulatory element involved in light responsiveness
TRINITY_DN110376_c2_g2	G-box	TACGTG	1003	6	-	Arabidopsis thaliana	cis-acting regulatory element involved in light responsiveness
TRINITY_DN110376_c2_g2	O2-site	GATGATGTGG	2387	9	-	Zea mays	cis-acting regulatory element involved in zein metabolism regulation
TRINITY_DN110376_c2_g2	GT1-motif	GGTTAA	511	6	+	Arabidopsis thaliana	light responsive element
TRINITY_DN110376_c2_g2	GT1-motif	GGTTAA	2189	6	+	Arabidopsis thaliana	light responsive element
TRINITY_DN110376_c2_g2	MRE	AACCTAA	882	7	+	Petroselinum crispum	MYB binding site involved in light responsiveness
TRINITY_DN110376_c2_g2	TATA-box	TATAAGAA	60	8	-	Zea mays	core promoter element around -30 of transcription start
TRINITY_DN110376_c2_g2	TATA-box	ccTATAAAaa	62	9	+	Arabidopsis thaliana	core promoter element around -30 of transcription start
TRINITY_DN110376_c2_g2	TATA-box	TATAA	63	5	-	Arabidopsis thaliana	core promoter element around -30 of transcription start
TRINITY_DN110376_c2_g2	TATA-box	TATA	64	4	+	Arabidopsis thaliana	core promoter element around -30 of transcription start
TRINITY_DN110376_c2_g2	TATA-box	TATAA	116	5	-	Arabidopsis thaliana	core promoter element around -30 of transcription start
TRINITY_DN110376_c2_g2	TATA-box	TATA	117	4	+	Arabidopsis thaliana	core promoter element around -30 of transcription start
TRINITY_DN110376_c2_g2	TATA-box	ATTATA	133	6	+	Brassica napus	core promoter element around -30 of transcription start
TRINITY_DN110376_c2_g2	TATA-box	TATAA	134	5	-	Arabidopsis thaliana	core promoter element around -30 of transcription start
TRINITY_DN110376_c2_g2	TATA-box	TATA	135	4	+	Arabidopsis thaliana	core promoter element around -30 of transcription start
TRINITY_DN110376_c2_g2	TATA-box	ATTATA	141	6	+	Brassica napus	core promoter element around -30 of transcription start
TRINITY_DN110376_c2_g2	TATA-box	TATAA	142	5	-	Arabidopsis thaliana	core promoter element around -30 of transcription start
TRINITY_DN110376_c2_g2	TATA-box	TATA	143	4	+	Arabidopsis thaliana	core promoter element around -30 of transcription start
TRINITY_DN110376_c2_g2	TATA-box	ATATAA	182	6	+	Brassica oleracea	core promoter element around -30 of transcription start
TRINITY_DN110376_c2_g2	TATA-box	TATA	183	4	+	Arabidopsis thaliana	core promoter element around -30 of transcription start
TRINITY_DN110376_c2_g2	TATA-box	TATA	231	4	+	Arabidopsis thaliana	core promoter element around -30 of transcription start
TRINITY_DN110376_c2_g2	TATA-box	TATATTTATATTT	248	12	-	Avena sativa	core promoter element around -30 of transcription start
TRINITY_DN110376_c2_g2	TATA-box	ATATAA	256	6	+	Brassica oleracea	core promoter element around -30 of transcription start
TRINITY_DN110376_c2_g2	TATA-box	TATA	257	4	+	Arabidopsis thaliana	core promoter element around -30 of transcription start
TRINITY_DN110376_c2_g2	TATA-box	TACATAAA	315	8	-	Oryza sativa	core promoter element around -30 of transcription start
TRINITY_DN110376_c2_g2	TATA-box	ATTATA	385	6	+	Brassica napus	core promoter element around -30 of transcription start
TRINITY_DN110376_c2_g2	TATA-box	TATATAA	386	7	-	Arabidopsis thaliana	core promoter element around -30 of transcription start
TRINITY_DN110376_c2_g2	TATA-box	TATATA	387	6	+	Arabidopsis thaliana	core promoter element around -30 of transcription start
TRINITY_DN110376_c2_g2	TATA-box	ATATAT	388	6	+	Brassica napus	core promoter element around -30 of transcription start
TRINITY_DN110376_c2_g2	TATA-box	TATATA	389	6	+	Arabidopsis thaliana	core promoter element around -30 of transcription start
TRINITY_DN110376_c2_g2	TATA-box	ATATAT	390	6	+	Brassica napus	core promoter element around -30 of transcription start
TRINITY_DN110376_c2_g2	TATA-box	TATATA	391	6	+	Arabidopsis thaliana	core promoter element around -30 of transcription start
TRINITY_DN110376_c2_g2	TATA-box	ATATAT	392	6	+	Brassica napus	core promoter element around -30 of transcription start
TRINITY_DN110376_c2_g2	TATA-box	TATATA	393	6	+	Arabidopsis thaliana	core promoter element around -30 of transcription start
TRINITY_DN110376_c2_g2	TATA-box	ATATAA	394	6	+	Brassica oleracea	core promoter element around -30 of transcription start
TRINITY_DN110376_c2_g2	TATA-box	TATA	395	4	+	Arabidopsis thaliana	core promoter element around -30 of transcription start
TRINITY_DN110376_c2_g2	TATA-box	TATA	424	4	+	Arabidopsis thaliana	core promoter element around -30 of transcription start
TRINITY_DN110376_c2_g2	TATA-box	TATAA	480	5	-	Arabidopsis thaliana	core promoter element around -30 of transcription start
TRINITY_DN110376_c2_g2	TATA-box	TATA	481	4	+	Arabidopsis thaliana	core promoter element around -30 of transcription start
TRINITY_DN110376_c2_g2	TATA-box	TACAAAA	603	7	-	Oryza sativa	core promoter element around -30 of transcription start
TRINITY_DN110376_c2_g2	TATA-box	ATATAA	765	6	+	Brassica oleracea	core promoter element around -30 of transcription start
TRINITY_DN110376_c2_g2	TATA-box	TATA	766	4	+	Arabidopsis thaliana	core promoter element around -30 of transcription start
TRINITY_DN110376_c2_g2	TATA-box	ATTATA	794	6	+	Brassica napus	core promoter element around -30 of transcription start
TRINITY_DN110376_c2_g2	TATA-box	TATATAA	795	7	-	Arabidopsis thaliana	core promoter element around -30 of transcription start
TRINITY_DN110376_c2_g2	TATA-box	TATATA	796	6	+	Arabidopsis thaliana	core promoter element around -30 of transcription start
TRINITY_DN110376_c2_g2	TATA-box	ATATAT	797	6	+	Brassica napus	core promoter element around -30 of transcription start
TRINITY_DN110376_c2_g2	TATA-box	TATATA	798	6	+	Arabidopsis thaliana	core promoter element around -30 of transcription start
TRINITY_DN110376_c2_g2	TATA-box	ATATAT	799	6	+	Brassica napus	core promoter element around -30 of transcription start
TRINITY_DN110376_c2_g2	TATA-box	TATATA	800	6	+	Arabidopsis thaliana	core promoter element around -30 of transcription start
TRINITY_DN110376_c2_g2	TATA-box	ATATAT	801	6	+	Brassica napus	core promoter element around -30 of transcription start
TRINITY_DN110376_c2_g2	TATA-box	TATATA	802	6	+	Arabidopsis thaliana	core promoter element around -30 of transcription start
TRINITY_DN110376_c2_g2	TATA-box	ATATAT	803	6	+	Brassica napus	core promoter element around -30 of transcription start
TRINITY_DN110376_c2_g2	TATA-box	TATATA	804	6	+	Arabidopsis thaliana	core promoter element around -30 of transcription start
TRINITY_DN110376_c2_g2	TATA-box	ATATAT	805	6	+	Brassica napus	core promoter element around -30 of transcription start
TRINITY_DN110376_c2_g2	TATA-box	TATATA	806	6	+	Arabidopsis thaliana	core promoter element around -30 of transcription start
TRINITY_DN110376_c2_g2	TATA-box	ATATAT	807	6	+	Brassica napus	core promoter element around -30 of transcription start
TRINITY_DN110376_c2_g2	TATA-box	TATATA	808	6	+	Arabidopsis thaliana	core promoter element around -30 of transcription start
TRINITY_DN110376_c2_g2	TATA-box	ATATAA	809	6	+	Brassica oleracea	core promoter element around -30 of transcription start
TRINITY_DN110376_c2_g2	TATA-box	TATA	810	4	+	Arabidopsis thaliana	core promoter element around -30 of transcription start
TRINITY_DN110376_c2_g2	TATA-box	TATA	1171	4	+	Arabidopsis thaliana	core promoter element around -30 of transcription start
TRINITY_DN110376_c2_g2	TATA-box	ATATAT	1244	6	+	Brassica napus	core promoter element around -30 of transcription start
TRINITY_DN110376_c2_g2	TATA-box	TATA	1245	4	+	Arabidopsis thaliana	core promoter element around -30 of transcription start
TRINITY_DN110376_c2_g2	TATA-box	ATTATA	1480	6	+	Brassica napus	core promoter element around -30 of transcription start
TRINITY_DN110376_c2_g2	TATA-box	TATAA	1481	5	-	Arabidopsis thaliana	core promoter element around -30 of transcription start
TRINITY_DN110376_c2_g2	TATA-box	TATA	1482	4	+	Arabidopsis thaliana	core promoter element around -30 of transcription start
TRINITY_DN110376_c2_g2	TATA-box	ATATAA	1566	6	+	Brassica oleracea	core promoter element around -30 of transcription start
TRINITY_DN110376_c2_g2	TATA-box	TATA	1567	4	-	Arabidopsis thaliana	core promoter element around -30 of transcription start
TRINITY_DN110376_c2_g2	TATA-box	TATAA	1675	5	-	Arabidopsis thaliana	core promoter element around -30 of transcription start
TRINITY_DN110376_c2_g2	TATA-box	TATA	1676	4	-	Arabidopsis thaliana	core promoter element around -30 of transcription start
TRINITY_DN110376_c2_g2	TATA-box	TATACA	1699	6	-	Helianthus annuus	core promoter element around -30 of transcription start
TRINITY_DN110376_c2_g2	TATA-box	TATATA	1701	6	-	Arabidopsis thaliana	core promoter element around -30 of transcription start
TRINITY_DN110376_c2_g2	TATA-box	ATATAT	1702	6	-	Brassica napus	core promoter element around -30 of transcription start
TRINITY_DN110376_c2_g2	TATA-box	TATATA	1703	6	-	Arabidopsis thaliana	core promoter element around -30 of transcription start
TRINITY_DN110376_c2_g2	TATA-box	ATATAT	1704	6	-	Brassica napus	core promoter element around -30 of transcription start
TRINITY_DN110376_c2_g2	TATA-box	TATATA	1705	6	-	Arabidopsis thaliana	core promoter element around -30 of transcription start
TRINITY_DN110376_c2_g2	TATA-box	ATATAT	1706	6	-	Brassica napus	core promoter element around -30 of transcription start
TRINITY_DN110376_c2_g2	TATA-box	TATATA	1707	6	-	Arabidopsis thaliana	core promoter element around -30 of transcription start
TRINITY_DN110376_c2_g2	TATA-box	ATATAT	1708	6	-	Brassica napus	core promoter element around -30 of transcription start
TRINITY_DN110376_c2_g2	TATA-box	TATATA	1709	6	-	Arabidopsis thaliana	core promoter element around -30 of transcription start
TRINITY_DN110376_c2_g2	TATA-box	ATATAT	1710	6	-	Brassica napus	core promoter element around -30 of transcription start
TRINITY_DN110376_c2_g2	TATA-box	TATA	1711	4	-	Arabidopsis thaliana	core promoter element around -30 of transcription start
TRINITY_DN110376_c2_g2	TATA-box	TATACA	1715	6	-	Helianthus annuus	core promoter element around -30 of transcription start
TRINITY_DN110376_c2_g2	TATA-box	TATATA	1717	6	-	Arabidopsis thaliana	core promoter element around -30 of transcription start
TRINITY_DN110376_c2_g2	TATA-box	ATATAT	1718	6	-	Brassica napus	core promoter element around -30 of transcription start
TRINITY_DN110376_c2_g2	TATA-box	TATA	1719	4	-	Arabidopsis thaliana	core promoter element around -30 of transcription start
TRINITY_DN110376_c2_g2	TATA-box	ATATAT	1733	6	-	Brassica napus	core promoter element around -30 of transcription start
TRINITY_DN110376_c2_g2	TATA-box	TATATA	1734	6	-	Arabidopsis thaliana	core promoter element around -30 of transcription start
TRINITY_DN110376_c2_g2	TATA-box	TATA	1736	4	-	Arabidopsis thaliana	core promoter element around -30 of transcription start
TRINITY_DN110376_c2_g2	TATA-box	TATA	1930	4	-	Arabidopsis thaliana	core promoter element around -30 of transcription start
TRINITY_DN110376_c2_g2	TATA-box	TATATA	2080	6	-	Arabidopsis thaliana	core promoter element around -30 of transcription start
TRINITY_DN110376_c2_g2	TATA-box	TATA	2082	4	-	Arabidopsis thaliana	core promoter element around -30 of transcription start
TRINITY_DN110376_c2_g2	TATA-box	TATA	2155	4	-	Arabidopsis thaliana	core promoter element around -30 of transcription start
TRINITY_DN110376_c2_g2	TATA-box	TATA	2164	4	-	Arabidopsis thaliana	core promoter element around -30 of transcription start
TRINITY_DN110376_c2_g2	TATA-box	TATACA	2248	6	-	Helianthus annuus	core promoter element around -30 of transcription start
TRINITY_DN110376_c2_g2	TATA-box	TATA	2250	4	-	Arabidopsis thaliana	core promoter element around -30 of transcription start
TRINITY_DN110376_c2_g2	TATA-box	TATACA	2814	6	-	Helianthus annuus	core promoter element around -30 of transcription start
TRINITY_DN110376_c2_g2	TATA-box	TATA	2816	4	-	Arabidopsis thaliana	core promoter element around -30 of transcription start
TRINITY_DN110376_c2_g2	TATA-box	TACAAAA	2859	7	-	Oryza sativa	core promoter element around -30 of transcription start
TRINITY_DN110376_c2_g2	TATA-box	TATACA	2862	6	-	Helianthus annuus	core promoter element around -30 of transcription start
TRINITY_DN110376_c2_g2	TATA-box	TATA	2864	4	-	Arabidopsis thaliana	core promoter element around -30 of transcription start
TRINITY_DN110376_c2_g2	TATA-box	TATA	2928	4	-	Arabidopsis thaliana	core promoter element around -30 of transcription start
TRINITY_DN110376_c2_g2	TATA-box	TATA	2953	4	-	Arabidopsis thaliana	core promoter element around -30 of transcription start
TRINITY_DN110376_c2_g2	LTR	CCGAAA	1390	6	-	Hordeum vulgare	cis-acting element involved in low-temperature responsiveness
TRINITY_DN110376_c2_g2	TCT-motif	TCTTAC	1980	6	-	Arabidopsis thaliana	part of a light responsive element
TRINITY_DN110376_c2_g2	TGA-element	AACGAC	1039	6	-	Brassica oleracea	auxin-responsive element
TRINITY_DN110376_c2_g2	TGA-element	AACGAC	1405	6	-	Brassica oleracea	auxin-responsive element
TRINITY_DN110376_c2_g2	ABRE	ACGTG	814	5	+	Arabidopsis thaliana	cis-acting element involved in the abscisic acid responsiveness
TRINITY_DN110376_c2_g2	ABRE	ACGTG	1003	5	-	Arabidopsis thaliana	cis-acting element involved in the abscisic acid responsiveness
TRINITY_DN110376_c2_g2	ABRE	ACGTG	1032	5	+	Arabidopsis thaliana	cis-acting element involved in the abscisic acid responsiveness
TRINITY_DN86651_c0_g1	ACE	CTAACGTATT	1466	9	+	Petroselinum crispum	cis-acting element involved in light responsiveness
TRINITY_DN86651_c0_g1	CAT-box	GCCACT	2843	6	-	Arabidopsis thaliana	cis-acting regulatory element related to meristem expression
TRINITY_DN86651_c0_g1	A-box	CCGTCC	2924	6	+	Petroselinum crispum	cis-acting regulatory element
TRINITY_DN86651_c0_g1	MBSI	aaaAaaC(G/C)GTTA	1893	10.5	-	Petunia hybrida	MYB binding site involved in flavonoid biosynthetic genes regulation
TRINITY_DN86651_c0_g1	P-box	CCTTTTG	341	7	+	Oryza sativa	gibberellin-responsive element
TRINITY_DN86651_c0_g1	Box 4	ATTAAT	987	6	+	Petroselinum crispum	part of a conserved DNA module involved in light responsiveness
TRINITY_DN86651_c0_g1	Box 4	ATTAAT	1034	6	+	Petroselinum crispum	part of a conserved DNA module involved in light responsiveness
TRINITY_DN86651_c0_g1	Box 4	ATTAAT	1653	6	-	Petroselinum crispum	part of a conserved DNA module involved in light responsiveness
TRINITY_DN110376_c2_g2	HD-zip	GTAAT(G/C)ATTAC	77	9.5	+	Arabidopsis thaliana	protein binding site
TRINITY_DN86651_c0_g1	circadian	CAAAGATATC	443	9	-	Lycopersicon esculentum	cis-acting regulatory element involved in circadian control
TRINITY_DN86651_c0_g1	circadian	CAAAGATATC	480	9	-	Lycopersicon esculentum	cis-acting regulatory element involved in circadian control
TRINITY_DN86651_c0_g1	3-AF3 binding site	CACTATCTAAC	1988	10	+	Pisum sativum	part of a conserved DNA module array (CMA3)
TRINITY_DN86651_c0_g1	Sp1	GGGCGG	2538	6	+	Oryza sativa	light responsive element
TRINITY_DN86651_c0_g1	TC-rich repeats	GTTTTCTTAC	2862	9	-	Nicotiana tabacum	cis-acting element involved in defense and stress responsiveness
TRINITY_DN86651_c0_g1	Box III	atCATTTTCACt	828	11	-	Pisum sativum	protein binding site
TRINITY_DN86651_c0_g1	CAAT-box	CCAAT	435	5	+	Arabidopsis thaliana	common cis-acting element in promoter and enhancer regions
TRINITY_DN86651_c0_g1	CAAT-box	CCAAT	472	5	+	Arabidopsis thaliana	common cis-acting element in promoter and enhancer regions
TRINITY_DN86651_c0_g1	CAAT-box	CAAAT	676	5	+	Pisum sativum	common cis-acting element in promoter and enhancer regions
TRINITY_DN86651_c0_g1	CAAT-box	CCAAT	1006	5	-	Arabidopsis thaliana	common cis-acting element in promoter and enhancer regions
TRINITY_DN86651_c0_g1	CAAT-box	CAAAT	1108	5	+	Pisum sativum	common cis-acting element in promoter and enhancer regions
TRINITY_DN86651_c0_g1	CAAT-box	CAAAT	1128	5	+	Pisum sativum	common cis-acting element in promoter and enhancer regions
TRINITY_DN86651_c0_g1	CAAT-box	CAAAT	1204	5	+	Pisum sativum	common cis-acting element in promoter and enhancer regions
TRINITY_DN86651_c0_g1	CAAT-box	CAAAT	1214	5	-	Pisum sativum	common cis-acting element in promoter and enhancer regions
TRINITY_DN86651_c0_g1	CAAT-box	CAAAT	1640	5	-	Pisum sativum	common cis-acting element in promoter and enhancer regions
TRINITY_DN86651_c0_g1	CAAT-box	CAAAT	1650	5	+	Pisum sativum	common cis-acting element in promoter and enhancer regions
TRINITY_DN86651_c0_g1	CAAT-box	CCAAT	1787	5	-	Arabidopsis thaliana	common cis-acting element in promoter and enhancer regions
TRINITY_DN86651_c0_g1	CAAT-box	CAAAT	1957	5	+	Pisum sativum	common cis-acting element in promoter and enhancer regions
TRINITY_DN86651_c0_g1	CAAT-box	CCAAT	2002	5	-	Arabidopsis thaliana	common cis-acting element in promoter and enhancer regions
TRINITY_DN86651_c0_g1	CAAT-box	CCAAT	2101	5	+	Arabidopsis thaliana	common cis-acting element in promoter and enhancer regions
TRINITY_DN86651_c0_g1	CAAT-box	CCAAT	2153	5	+	Arabidopsis thaliana	common cis-acting element in promoter and enhancer regions
TRINITY_DN86651_c0_g1	CAAT-box	CAACCAACTCC	2298	10	+	Arabidopsis thaliana	common cis-acting element in promoter and enhancer regions
TRINITY_DN86651_c0_g1	CAAT-box	CAAAT	2484	5	+	Pisum sativum	common cis-acting element in promoter and enhancer regions
TRINITY_DN86651_c0_g1	CAAT-box	CCAAT	2561	5	+	Arabidopsis thaliana	common cis-acting element in promoter and enhancer regions
TRINITY_DN86651_c0_g1	CAAT-box	CCAAT	2686	5	+	Arabidopsis thaliana	common cis-acting element in promoter and enhancer regions
TRINITY_DN86651_c0_g1	CAAT-box	CAAAT	2879	5	+	Pisum sativum	common cis-acting element in promoter and enhancer regions
TRINITY_DN86651_c0_g1	CAAT-box	CCAAT	2905	5	+	Arabidopsis thaliana	common cis-acting element in promoter and enhancer regions
TRINITY_DN86651_c0_g1	AT-rich element	ATAGAAATCAA	441	10	-	Glycine max	binding site of AT-rich DNA binding protein (ATBP-1)
TRINITY_DN86651_c0_g1	AT-rich element	ATAGAAATCAA	478	10	-	Glycine max	binding site of AT-rich DNA binding protein (ATBP-1)
TRINITY_DN86651_c0_g1	G-Box	CACGTT	1742	6	+	Pisum sativum	cis-acting regulatory element involved in light responsiveness
TRINITY_DN86651_c0_g1	G-Box	CACGTG	2652	6	-	Pisum sativum	cis-acting regulatory element involved in light responsiveness
TRINITY_DN86651_c0_g1	GATA-motif	GATAGGG	2332	7	-	Pisum sativum	part of a light responsive element
TRINITY_DN86651_c0_g1	G-box	CACGAC	1911	6	-	Zea mays	cis-acting regulatory element involved in light responsiveness
TRINITY_DN86651_c0_g1	G-box	CACGAC	1980	6	-	Zea mays	cis-acting regulatory element involved in light responsiveness
TRINITY_DN86651_c0_g1	G-box	TAACACGTAG	2624	9	+	Brassica oleracea	cis-acting regulatory element involved in light responsiveness
TRINITY_DN86651_c0_g1	G-box	CACGTG	2652	6	-	Arabidopsis thaliana	cis-acting regulatory element involved in light responsiveness
TRINITY_DN86651_c0_g1	O2-site	GTTGACGTGA	2651	9	-	Zea mays	cis-acting regulatory element involved in zein metabolism regulation
TRINITY_DN86651_c0_g1	GT1-motif	GGTTAA	653	6	+	Arabidopsis thaliana	light responsive element
TRINITY_DN86651_c0_g1	MRE	AACCTAA	2521	7	-	Petroselinum crispum	MYB binding site involved in light responsiveness
TRINITY_DN86651_c0_g1	ARE	AAACCA	907	6	-	Zea mays	cis-acting regulatory element essential for the anaerobic induction
TRINITY_DN86651_c0_g1	ARE	AAACCA	1011	6	+	Zea mays	cis-acting regulatory element essential for the anaerobic induction
TRINITY_DN86651_c0_g1	ARE	AAACCA	2098	6	+	Zea mays	cis-acting regulatory element essential for the anaerobic induction
TRINITY_DN86651_c0_g1	ARE	AAACCA	2875	6	+	Zea mays	cis-acting regulatory element essential for the anaerobic induction
TRINITY_DN86651_c0_g1	TATA-box	TATAA	195	5	-	Arabidopsis thaliana	core promoter element around -30 of transcription start
TRINITY_DN86651_c0_g1	TATA-box	TATA	196	4	+	Arabidopsis thaliana	core promoter element around -30 of transcription start
TRINITY_DN86651_c0_g1	TATA-box	TATACA	277	6	-	Helianthus annuus	core promoter element around -30 of transcription start
TRINITY_DN86651_c0_g1	TATA-box	TATA	279	4	+	Arabidopsis thaliana	core promoter element around -30 of transcription start
TRINITY_DN86651_c0_g1	TATA-box	TATATA	637	6	+	Arabidopsis thaliana	core promoter element around -30 of transcription start
TRINITY_DN86651_c0_g1	TATA-box	ATATAT	638	6	+	Brassica napus	core promoter element around -30 of transcription start
TRINITY_DN86651_c0_g1	TATA-box	TATATA	639	6	+	Arabidopsis thaliana	core promoter element around -30 of transcription start
TRINITY_DN86651_c0_g1	TATA-box	ATATAT	640	6	+	Brassica napus	core promoter element around -30 of transcription start
TRINITY_DN86651_c0_g1	TATA-box	TATATA	641	6	+	Arabidopsis thaliana	core promoter element around -30 of transcription start
TRINITY_DN86651_c0_g1	TATA-box	ATATAT	642	6	+	Brassica napus	core promoter element around -30 of transcription start
TRINITY_DN86651_c0_g1	TATA-box	TATATA	643	6	+	Arabidopsis thaliana	core promoter element around -30 of transcription start
TRINITY_DN86651_c0_g1	TATA-box	ATATAT	644	6	+	Brassica napus	core promoter element around -30 of transcription start
TRINITY_DN86651_c0_g1	TATA-box	TATATA	645	6	+	Arabidopsis thaliana	core promoter element around -30 of transcription start
TRINITY_DN86651_c0_g1	TATA-box	ATATAA	646	6	+	Brassica oleracea	core promoter element around -30 of transcription start
TRINITY_DN86651_c0_g1	TATA-box	TATA	647	4	+	Arabidopsis thaliana	core promoter element around -30 of transcription start
TRINITY_DN86651_c0_g1	TATA-box	ATATAT	729	6	+	Brassica napus	core promoter element around -30 of transcription start
TRINITY_DN86651_c0_g1	TATA-box	TATATA	730	6	+	Arabidopsis thaliana	core promoter element around -30 of transcription start
TRINITY_DN86651_c0_g1	TATA-box	ATATAA	731	6	+	Brassica oleracea	core promoter element around -30 of transcription start
TRINITY_DN86651_c0_g1	TATA-box	TATA	732	4	+	Arabidopsis thaliana	core promoter element around -30 of transcription start
TRINITY_DN86651_c0_g1	TATA-box	TATA	762	4	+	Arabidopsis thaliana	core promoter element around -30 of transcription start
TRINITY_DN86651_c0_g1	TATA-box	TATATA	797	6	+	Arabidopsis thaliana	core promoter element around -30 of transcription start
TRINITY_DN86651_c0_g1	TATA-box	TATA	799	4	+	Arabidopsis thaliana	core promoter element around -30 of transcription start
TRINITY_DN86651_c0_g1	TATA-box	TATAA	914	5	-	Arabidopsis thaliana	core promoter element around -30 of transcription start
TRINITY_DN86651_c0_g1	TATA-box	TATA	915	4	+	Arabidopsis thaliana	core promoter element around -30 of transcription start
TRINITY_DN86651_c0_g1	TATA-box	TATA	984	4	+	Arabidopsis thaliana	core promoter element around -30 of transcription start
TRINITY_DN86651_c0_g1	TATA-box	TATAAA	1529	6	-	Helianthus annuus	core promoter element around -30 of transcription start
TRINITY_DN86651_c0_g1	TATA-box	TATAA	1530	5	-	Arabidopsis thaliana	core promoter element around -30 of transcription start
TRINITY_DN86651_c0_g1	TATA-box	TATA	1531	4	-	Arabidopsis thaliana	core promoter element around -30 of transcription start
TRINITY_DN86651_c0_g1	TATA-box	TATA	1622	4	-	Arabidopsis thaliana	core promoter element around -30 of transcription start
TRINITY_DN86651_c0_g1	TATA-box	TATA	1832	4	-	Arabidopsis thaliana	core promoter element around -30 of transcription start
TRINITY_DN86651_c0_g1	TATA-box	TATA	1972	4	-	Arabidopsis thaliana	core promoter element around -30 of transcription start
TRINITY_DN86651_c0_g1	TATA-box	TATAAAA	2197	7	-	Pisum sativum	core promoter element around -30 of transcription start
TRINITY_DN86651_c0_g1	TATA-box	TATAAA	2198	6	-	Helianthus annuus	core promoter element around -30 of transcription start
TRINITY_DN86651_c0_g1	TATA-box	TATAA	2199	5	-	Arabidopsis thaliana	core promoter element around -30 of transcription start
TRINITY_DN86651_c0_g1	TATA-box	TATA	2200	4	-	Arabidopsis thaliana	core promoter element around -30 of transcription start
TRINITY_DN86651_c0_g1	TATA-box	TACATAAA	2242	8	+	Oryza sativa	core promoter element around -30 of transcription start
TRINITY_DN86651_c0_g1	TATA-box	TATAA	2267	5	-	Arabidopsis thaliana	core promoter element around -30 of transcription start
TRINITY_DN86651_c0_g1	TATA-box	TATA	2268	4	-	Arabidopsis thaliana	core promoter element around -30 of transcription start
TRINITY_DN86651_c0_g1	MBS	CAACTG	1800	6	-	Arabidopsis thaliana	MYB binding site involved in drought-inducibility
TRINITY_DN86651_c0_g1	MBS	CAACTG	1864	6	-	Arabidopsis thaliana	MYB binding site involved in drought-inducibility
TRINITY_DN86651_c0_g1	TCA-element	CCATCTTTTT	530	9	-	Nicotiana tabacum	cis-acting element involved in salicylic acid responsiveness
TRINITY_DN86651_c0_g1	TCA-element	CCATCTTTTT	832	9	-	Nicotiana tabacum	cis-acting element involved in salicylic acid responsiveness
TRINITY_DN86651_c0_g1	TCT-motif	TCTTAC	429	6	-	Arabidopsis thaliana	part of a light responsive element
TRINITY_DN86651_c0_g1	TCT-motif	TCTTAC	466	6	-	Arabidopsis thaliana	part of a light responsive element
TRINITY_DN86651_c0_g1	TCT-motif	TCTTAC	1392	6	-	Arabidopsis thaliana	part of a light responsive element
TRINITY_DN86651_c0_g1	ABRE	TACGGTC	1478	7	+	Arabidopsis thaliana	cis-acting element involved in the abscisic acid responsiveness
TRINITY_DN86651_c0_g1	ABRE	ACGTG	1742	5	-	Arabidopsis thaliana	cis-acting element involved in the abscisic acid responsiveness
TRINITY_DN86651_c0_g1	ABRE	CACGTG	2652	6	-	Arabidopsis thaliana	cis-acting element involved in the abscisic acid responsiveness
TRINITY_DN86651_c0_g1	ABRE	ACGTG	2653	5	+	Arabidopsis thaliana	cis-acting element involved in the abscisic acid responsiveness
TRINITY_DN92071_c0_g3	CGTCA-motif	CGTCA	1505	5	+	Hordeum vulgare	cis-acting regulatory element involved in the MeJA-responsiveness
TRINITY_DN92071_c0_g3	CGTCA-motif	CGTCA	1849	5	-	Hordeum vulgare	cis-acting regulatory element involved in the MeJA-responsiveness
TRINITY_DN92071_c0_g3	CGTCA-motif	CGTCA	2803	5	-	Hordeum vulgare	cis-acting regulatory element involved in the MeJA-responsiveness
TRINITY_DN92071_c0_g3	CGTCA-motif	CGTCA	2815	5	-	Hordeum vulgare	cis-acting regulatory element involved in the MeJA-responsiveness
TRINITY_DN92071_c0_g3	Gap-box	CAAATGAA(A/G)A	2232	9.5	+	Arabidopsis thaliana	part of a light responsive element
TRINITY_DN92071_c0_g3	CAT-box	GCCACT	1891	6	-	Arabidopsis thaliana	cis-acting regulatory element related to meristem expression
TRINITY_DN92071_c0_g3	CAT-box	GCCACT	2696	6	-	Arabidopsis thaliana	cis-acting regulatory element related to meristem expression
TRINITY_DN92071_c0_g3	A-box	CCGTCC	1183	6	+	Petroselinum crispum	cis-acting regulatory element
TRINITY_DN92071_c0_g3	P-box	CCTTTTG	1561	7	+	Oryza sativa	gibberellin-responsive element
TRINITY_DN92071_c0_g3	I-box	gGATAAGGTG	1166	9	+	Zea mays	part of a light responsive element
TRINITY_DN92071_c0_g3	Box 4	ATTAAT	139	6	+	Petroselinum crispum	part of a conserved DNA module involved in light responsiveness
TRINITY_DN92071_c0_g3	Box 4	ATTAAT	2287	6	-	Petroselinum crispum	part of a conserved DNA module involved in light responsiveness
TRINITY_DN92071_c0_g3	TGACG-motif	TGACG	1505	5	-	Hordeum vulgare	cis-acting regulatory element involved in the MeJA-responsiveness
TRINITY_DN92071_c0_g3	TGACG-motif	TGACG	1849	5	+	Hordeum vulgare	cis-acting regulatory element involved in the MeJA-responsiveness
TRINITY_DN92071_c0_g3	TGACG-motif	TGACG	2803	5	+	Hordeum vulgare	cis-acting regulatory element involved in the MeJA-responsiveness
TRINITY_DN92071_c0_g3	TGACG-motif	TGACG	2815	5	+	Hordeum vulgare	cis-acting regulatory element involved in the MeJA-responsiveness
TRINITY_DN92071_c0_g3	CCAAT-box	CAACGG	1188	6	+	Hordeum vulgare	MYBHv1 binding site
TRINITY_DN92071_c0_g3	TC-rich repeats	ATTCTCTAAC	677	9	+	Nicotiana tabacum	cis-acting element involved in defense and stress responsiveness
TRINITY_DN92071_c0_g3	CAAT-box	CAAAT	29	5	+	Pisum sativum	common cis-acting element in promoter and enhancer regions
TRINITY_DN92071_c0_g3	CAAT-box	CCAAT	399	5	-	Arabidopsis thaliana	common cis-acting element in promoter and enhancer regions
TRINITY_DN92071_c0_g3	CAAT-box	CCAAT	443	5	+	Arabidopsis thaliana	common cis-acting element in promoter and enhancer regions
TRINITY_DN92071_c0_g3	CAAT-box	CCAAT	497	5	+	Arabidopsis thaliana	common cis-acting element in promoter and enhancer regions
TRINITY_DN92071_c0_g3	CAAT-box	CAAAT	522	5	-	Pisum sativum	common cis-acting element in promoter and enhancer regions
TRINITY_DN92071_c0_g3	CAAT-box	CCAAT	687	5	+	Arabidopsis thaliana	common cis-acting element in promoter and enhancer regions
TRINITY_DN92071_c0_g3	CAAT-box	CAAAT	782	5	+	Pisum sativum	common cis-acting element in promoter and enhancer regions
TRINITY_DN92071_c0_g3	CAAT-box	CCAAT	807	5	+	Arabidopsis thaliana	common cis-acting element in promoter and enhancer regions
TRINITY_DN92071_c0_g3	CAAT-box	AGCTCAATTTCA	845	11	+	Daucus carota	common cis-acting element in promoter and enhancer regions
TRINITY_DN92071_c0_g3	CAAT-box	CCAAT	1146	5	-	Arabidopsis thaliana	common cis-acting element in promoter and enhancer regions
TRINITY_DN92071_c0_g3	CAAT-box	CAAAT	1476	5	+	Pisum sativum	common cis-acting element in promoter and enhancer regions
TRINITY_DN92071_c0_g3	CAAT-box	CCAAT	1657	5	+	Arabidopsis thaliana	common cis-acting element in promoter and enhancer regions
TRINITY_DN92071_c0_g3	CAAT-box	CCAAT	1836	5	-	Arabidopsis thaliana	common cis-acting element in promoter and enhancer regions
TRINITY_DN92071_c0_g3	CAAT-box	CCAAT	2014	5	-	Arabidopsis thaliana	common cis-acting element in promoter and enhancer regions
TRINITY_DN92071_c0_g3	CAAT-box	CCAAT	2079	5	+	Arabidopsis thaliana	common cis-acting element in promoter and enhancer regions
TRINITY_DN92071_c0_g3	CAAT-box	CAAAT	2232	5	+	Pisum sativum	common cis-acting element in promoter and enhancer regions
TRINITY_DN92071_c0_g3	CAAT-box	CAAAT	2245	5	+	Pisum sativum	common cis-acting element in promoter and enhancer regions
TRINITY_DN92071_c0_g3	CAAT-box	CAAAT	2284	5	+	Pisum sativum	common cis-acting element in promoter and enhancer regions
TRINITY_DN92071_c0_g3	CAAT-box	CAAAT	2307	5	-	Pisum sativum	common cis-acting element in promoter and enhancer regions
TRINITY_DN92071_c0_g3	CAAT-box	CAAAT	2559	5	+	Pisum sativum	common cis-acting element in promoter and enhancer regions
TRINITY_DN92071_c0_g3	CAAT-box	CCAAT	2571	5	+	Arabidopsis thaliana	common cis-acting element in promoter and enhancer regions
TRINITY_DN92071_c0_g3	CAAT-box	TGCCAAC	2619	7	-	Petunia hybrida	common cis-acting element in promoter and enhancer regions
TRINITY_DN92071_c0_g3	CAAT-box	CAAAT	2652	5	+	Pisum sativum	common cis-acting element in promoter and enhancer regions
TRINITY_DN92071_c0_g3	CAAT-box	CAAAT	2672	5	+	Pisum sativum	common cis-acting element in promoter and enhancer regions
TRINITY_DN92071_c0_g3	CAAT-box	CAAAT	2896	5	-	Pisum sativum	common cis-acting element in promoter and enhancer regions
TRINITY_DN92071_c0_g3	G-Box	TCCACATGGCA	1397	10	+	Triticum aestivum	cis-acting regulatory element involved in light responsiveness
TRINITY_DN92071_c0_g3	GATA-motif	GATAGGA	2366	7	-	Arabidopsis thaliana	part of a light responsive element
TRINITY_DN92071_c0_g3	G-box	CACGTC	322	6	+	Zea mays	cis-acting regulatory element involved in light responsiveness
TRINITY_DN92071_c0_g3	G-box	CACGTC	1850	6	-	Zea mays	cis-acting regulatory element involved in light responsiveness
TRINITY_DN92071_c0_g3	G-box	TACGTG	2057	6	-	Arabidopsis thaliana	cis-acting regulatory element involved in light responsiveness
TRINITY_DN92071_c0_g3	O2-site	GATGA(C/T)(A/G)TG(A/G)	1847	8	+	Zea mays	cis-acting regulatory element involved in zein metabolism regulation
TRINITY_DN92071_c0_g3	GT1-motif	GGTTAAT	1870	7	+	Avena sativa	light responsive element
TRINITY_DN92071_c0_g3	GT1-motif	GGTTAA	2531	6	+	Arabidopsis thaliana	light responsive element
TRINITY_DN92071_c0_g3	GT1-motif	GGTTAA	2645	6	+	Arabidopsis thaliana	light responsive element
TRINITY_DN112300_c1_g2	HD-zip	GTAAT(G/C)ATTAC	2347	9.5	-	Arabidopsis thaliana	protein binding site
TRINITY_DN92071_c0_g3	ARE	AAACCA	1330	6	+	Zea mays	cis-acting regulatory element essential for the anaerobic induction
TRINITY_DN92071_c0_g3	TATA-box	TATA	1704	4	-	Arabidopsis thaliana	core promoter element around -30 of transcription start
TRINITY_DN92071_c0_g3	TATA-box	ATATAT	2248	6	-	Brassica napus	core promoter element around -30 of transcription start
TRINITY_DN92071_c0_g3	TATA-box	TATA	2249	4	-	Arabidopsis thaliana	core promoter element around -30 of transcription start
TRINITY_DN92071_c0_g3	TATA-box	ATATAT	2398	6	-	Brassica napus	core promoter element around -30 of transcription start
TRINITY_DN92071_c0_g3	TATA-box	TATA	2399	4	-	Arabidopsis thaliana	core promoter element around -30 of transcription start
TRINITY_DN92071_c0_g3	TATA-box	ATTATA	2432	6	+	Brassica napus	core promoter element around -30 of transcription start
TRINITY_DN92071_c0_g3	TATA-box	TATAA	2433	5	-	Arabidopsis thaliana	core promoter element around -30 of transcription start
TRINITY_DN92071_c0_g3	TATA-box	TATA	2434	4	-	Arabidopsis thaliana	core promoter element around -30 of transcription start
TRINITY_DN92071_c0_g3	TATA-box	TATA	2543	4	-	Arabidopsis thaliana	core promoter element around -30 of transcription start
TRINITY_DN92071_c0_g3	TATA-box	ATTATA	2655	6	+	Brassica napus	core promoter element around -30 of transcription start
TRINITY_DN92071_c0_g3	TATA-box	TATAA	2656	5	-	Arabidopsis thaliana	core promoter element around -30 of transcription start
TRINITY_DN92071_c0_g3	TATA-box	TATA	2657	4	-	Arabidopsis thaliana	core promoter element around -30 of transcription start
TRINITY_DN92071_c0_g3	TATA-box	taTATAAAtc	2715	9	-	Arabidopsis thaliana	core promoter element around -30 of transcription start
TRINITY_DN92071_c0_g3	TATA-box	TATAA	2911	5	-	Arabidopsis thaliana	core promoter element around -30 of transcription start
TRINITY_DN92071_c0_g3	TATA-box	TATA	2912	4	-	Arabidopsis thaliana	core promoter element around -30 of transcription start
TRINITY_DN92071_c0_g3	TATA-box	TATACA	2988	6	-	Helianthus annuus	core promoter element around -30 of transcription start
TRINITY_DN92071_c0_g3	TATA-box	TATA	2990	4	-	Arabidopsis thaliana	core promoter element around -30 of transcription start
TRINITY_DN92071_c0_g3	LTR	CCGAAA	361	6	+	Hordeum vulgare	cis-acting element involved in low-temperature responsiveness
TRINITY_DN92071_c0_g3	MBS	CAACTG	655	6	-	Arabidopsis thaliana	MYB binding site involved in drought-inducibility
TRINITY_DN92071_c0_g3	ABRE	ACGTG	322	5	-	Arabidopsis thaliana	cis-acting element involved in the abscisic acid responsiveness
TRINITY_DN92071_c0_g3	ABRE	ACGTG	1851	5	+	Arabidopsis thaliana	cis-acting element involved in the abscisic acid responsiveness
TRINITY_DN92071_c0_g3	ABRE	ACGTG	2057	5	-	Arabidopsis thaliana	cis-acting element involved in the abscisic acid responsiveness
TRINITY_DN90398_c0_g2	CGTCA-motif	CGTCA	1106	5	-	Hordeum vulgare	cis-acting regulatory element involved in the MeJA-responsiveness
TRINITY_DN90398_c0_g2	A-box	CCGTCC	1735	6	-	Petroselinum crispum	cis-acting regulatory element
TRINITY_DN90398_c0_g2	3-AF1 binding site	TAAGAGAGGAA	2192	10	+	Solanum tuberosum	light responsive element
TRINITY_DN90398_c0_g2	P-box	CCTTTTG	696	7	-	Oryza sativa	gibberellin-responsive element
TRINITY_DN90398_c0_g2	I-box	GTATAAGGCC	111	9	+	Larix laricina	part of a light responsive element
TRINITY_DN90398_c0_g2	I-box	atGATAAGGTC	2237	10	+	Helianthus annuus	part of a light responsive element
TRINITY_DN90398_c0_g2	Box 4	ATTAAT	443	6	+	Petroselinum crispum	part of a conserved DNA module involved in light responsiveness
TRINITY_DN90398_c0_g2	circadian	CAAAGATATC	1194	9	-	Lycopersicon esculentum	cis-acting regulatory element involved in circadian control
TRINITY_DN90398_c0_g2	TCCC-motif	TCTCCCT	1112	7	+	Spinacia oleracea	part of a light responsive element
TRINITY_DN90398_c0_g2	TCCC-motif	TCTCCCT	1264	7	+	Spinacia oleracea	part of a light responsive element
TRINITY_DN90398_c0_g2	TGACG-motif	TGACG	1106	5	+	Hordeum vulgare	cis-acting regulatory element involved in the MeJA-responsiveness
TRINITY_DN90398_c0_g2	CCAAT-box	CAACGG	1915	6	-	Hordeum vulgare	MYBHv1 binding site
TRINITY_DN90398_c0_g2	Sp1	GGGCGG	1485	6	+	Oryza sativa	light responsive element
TRINITY_DN90398_c0_g2	CAAT-box	CAAAT	83	5	-	Pisum sativum	common cis-acting element in promoter and enhancer regions
TRINITY_DN90398_c0_g2	CAAT-box	CAAAT	101	5	-	Pisum sativum	common cis-acting element in promoter and enhancer regions
TRINITY_DN90398_c0_g2	CAAT-box	CAAAT	510	5	-	Pisum sativum	common cis-acting element in promoter and enhancer regions
TRINITY_DN90398_c0_g2	CAAT-box	CCAAT	722	5	-	Arabidopsis thaliana	common cis-acting element in promoter and enhancer regions
TRINITY_DN90398_c0_g2	CAAT-box	CCAAT	751	5	-	Arabidopsis thaliana	common cis-acting element in promoter and enhancer regions
TRINITY_DN90398_c0_g2	CAAT-box	CAAAT	784	5	+	Pisum sativum	common cis-acting element in promoter and enhancer regions
TRINITY_DN90398_c0_g2	CAAT-box	CAAAT	1096	5	+	Pisum sativum	common cis-acting element in promoter and enhancer regions
TRINITY_DN90398_c0_g2	CAAT-box	CAAAT	1156	5	+	Pisum sativum	common cis-acting element in promoter and enhancer regions
TRINITY_DN90398_c0_g2	CAAT-box	TGCCAAC	1232	7	-	Petunia hybrida	common cis-acting element in promoter and enhancer regions
TRINITY_DN90398_c0_g2	CAAT-box	CCAAT	1671	5	+	Arabidopsis thaliana	common cis-acting element in promoter and enhancer regions
TRINITY_DN90398_c0_g2	CAAT-box	CAAAT	1805	5	+	Pisum sativum	common cis-acting element in promoter and enhancer regions
TRINITY_DN90398_c0_g2	CAAT-box	CAAAT	2032	5	+	Pisum sativum	common cis-acting element in promoter and enhancer regions
TRINITY_DN90398_c0_g2	CAAT-box	CCAAT	2089	5	+	Arabidopsis thaliana	common cis-acting element in promoter and enhancer regions
TRINITY_DN90398_c0_g2	CAAT-box	CAAAT	2261	5	-	Pisum sativum	common cis-acting element in promoter and enhancer regions
TRINITY_DN90398_c0_g2	CAAT-box	CAAAT	2268	5	+	Pisum sativum	common cis-acting element in promoter and enhancer regions
TRINITY_DN90398_c0_g2	CAAT-box	CAAAT	2338	5	+	Pisum sativum	common cis-acting element in promoter and enhancer regions
TRINITY_DN90398_c0_g2	CAAT-box	CAAAT	2415	5	+	Pisum sativum	common cis-acting element in promoter and enhancer regions
TRINITY_DN90398_c0_g2	CAAT-box	CAAAT	2440	5	+	Pisum sativum	common cis-acting element in promoter and enhancer regions
TRINITY_DN90398_c0_g2	CAAT-box	CCAAT	2537	5	-	Arabidopsis thaliana	common cis-acting element in promoter and enhancer regions
TRINITY_DN90398_c0_g2	CAAT-box	CCAAT	2551	5	-	Arabidopsis thaliana	common cis-acting element in promoter and enhancer regions
TRINITY_DN90398_c0_g2	CAAT-box	CAAAT	2588	5	+	Pisum sativum	common cis-acting element in promoter and enhancer regions
TRINITY_DN90398_c0_g2	CAAT-box	CCAAT	2746	5	-	Arabidopsis thaliana	common cis-acting element in promoter and enhancer regions
TRINITY_DN90398_c0_g2	CAAT-box	CCAAT	2753	5	-	Arabidopsis thaliana	common cis-acting element in promoter and enhancer regions
TRINITY_DN90398_c0_g2	CAAT-box	CCAAT	2767	5	-	Arabidopsis thaliana	common cis-acting element in promoter and enhancer regions
TRINITY_DN90398_c0_g2	CAAT-box	CAAAT	2803	5	+	Pisum sativum	common cis-acting element in promoter and enhancer regions
TRINITY_DN90398_c0_g2	CAAT-box	CAAAT	2880	5	-	Pisum sativum	common cis-acting element in promoter and enhancer regions
TRINITY_DN90398_c0_g2	CAAT-box	CAAAT	2919	5	-	Pisum sativum	common cis-acting element in promoter and enhancer regions
TRINITY_DN90398_c0_g2	CAAT-box	CAAAT	2958	5	-	Pisum sativum	common cis-acting element in promoter and enhancer regions
TRINITY_DN90398_c0_g2	GCN4_motif	TGAGTCA	1151	7	-	Oryza sativa	cis-regulatory element involved in endosperm expression
TRINITY_DN90398_c0_g2	GCN4_motif	TGAGTCA	2616	7	-	Oryza sativa	cis-regulatory element involved in endosperm expression
TRINITY_DN90398_c0_g2	AT-rich element	ATAGAAATCAA	1192	10	-	Glycine max	binding site of AT-rich DNA binding protein (ATBP-1)
TRINITY_DN90398_c0_g2	G-Box	CACGTT	1252	6	+	Pisum sativum	cis-acting regulatory element involved in light responsiveness
TRINITY_DN90398_c0_g2	G-Box	CACGTT	1623	6	-	Pisum sativum	cis-acting regulatory element involved in light responsiveness
TRINITY_DN90398_c0_g2	GATA-motif	AAGGATAAGG	191	9	-	Solanum tuberosum	part of a light responsive element
TRINITY_DN90398_c0_g2	GATA-motif	AAGGATAAGG	343	9	-	Solanum tuberosum	part of a light responsive element
TRINITY_DN90398_c0_g2	GATA-motif	AAGGATAAGG	521	9	-	Solanum tuberosum	part of a light responsive element
TRINITY_DN90398_c0_g2	GATA-motif	AAGGATAAGG	1634	9	-	Solanum tuberosum	part of a light responsive element
TRINITY_DN90398_c0_g2	GT1-motif	GGTTAAT	476	7	-	Avena sativa	light responsive element
TRINITY_DN90398_c0_g2	GT1-motif	GGTTAA	477	6	-	Arabidopsis thaliana	light responsive element
TRINITY_DN86651_c0_g1	HD-zip	GTAAT(G/C)ATTAC	664	9.5	+	Arabidopsis thaliana	protein binding site
TRINITY_DN90398_c0_g2	ARE	AAACCA	94	6	+	Zea mays	cis-acting regulatory element essential for the anaerobic induction
TRINITY_DN90398_c0_g2	ARE	AAACCA	308	6	-	Zea mays	cis-acting regulatory element essential for the anaerobic induction
TRINITY_DN90398_c0_g2	ARE	AAACCA	2660	6	-	Zea mays	cis-acting regulatory element essential for the anaerobic induction
TRINITY_DN90398_c0_g2	TATA-box	ATTATA	27	6	+	Brassica napus	core promoter element around -30 of transcription start
TRINITY_DN90398_c0_g2	TATA-box	TATAA	28	5	-	Arabidopsis thaliana	core promoter element around -30 of transcription start
TRINITY_DN90398_c0_g2	TATA-box	TATA	29	4	+	Arabidopsis thaliana	core promoter element around -30 of transcription start
TRINITY_DN90398_c0_g2	TATA-box	TATACA	110	6	-	Helianthus annuus	core promoter element around -30 of transcription start
TRINITY_DN90398_c0_g2	TATA-box	TATA	112	4	+	Arabidopsis thaliana	core promoter element around -30 of transcription start
TRINITY_DN90398_c0_g2	TATA-box	TATAAA	131	6	-	Helianthus annuus	core promoter element around -30 of transcription start
TRINITY_DN90398_c0_g2	TATA-box	TATAA	132	5	-	Arabidopsis thaliana	core promoter element around -30 of transcription start
TRINITY_DN90398_c0_g2	TATA-box	TATA	133	4	+	Arabidopsis thaliana	core promoter element around -30 of transcription start
TRINITY_DN90398_c0_g2	TATA-box	TATATAA	220	7	-	Arabidopsis thaliana	core promoter element around -30 of transcription start
TRINITY_DN90398_c0_g2	TATA-box	TATATA	221	6	+	Arabidopsis thaliana	core promoter element around -30 of transcription start
TRINITY_DN90398_c0_g2	TATA-box	ATATAT	222	6	+	Brassica napus	core promoter element around -30 of transcription start
TRINITY_DN90398_c0_g2	TATA-box	TATATA	223	6	+	Arabidopsis thaliana	core promoter element around -30 of transcription start
TRINITY_DN90398_c0_g2	TATA-box	ATATAA	224	6	+	Brassica oleracea	core promoter element around -30 of transcription start
TRINITY_DN90398_c0_g2	TATA-box	TATA	225	4	+	Arabidopsis thaliana	core promoter element around -30 of transcription start
TRINITY_DN90398_c0_g2	TATA-box	TATTTAAA	291	8	+	Arabidopsis thaliana	core promoter element around -30 of transcription start
TRINITY_DN90398_c0_g2	TATA-box	ATTATA	372	6	+	Brassica napus	core promoter element around -30 of transcription start
TRINITY_DN90398_c0_g2	TATA-box	TATATAA	373	7	-	Arabidopsis thaliana	core promoter element around -30 of transcription start
TRINITY_DN90398_c0_g2	TATA-box	TATATA	374	6	+	Arabidopsis thaliana	core promoter element around -30 of transcription start
TRINITY_DN90398_c0_g2	TATA-box	ATATAT	375	6	+	Brassica napus	core promoter element around -30 of transcription start
TRINITY_DN90398_c0_g2	TATA-box	TATATA	376	6	+	Arabidopsis thaliana	core promoter element around -30 of transcription start
TRINITY_DN90398_c0_g2	TATA-box	ATATAA	377	6	+	Brassica oleracea	core promoter element around -30 of transcription start
TRINITY_DN90398_c0_g2	TATA-box	TATA	378	4	+	Arabidopsis thaliana	core promoter element around -30 of transcription start
TRINITY_DN90398_c0_g2	TATA-box	ATATAA	532	6	+	Brassica oleracea	core promoter element around -30 of transcription start
TRINITY_DN90398_c0_g2	TATA-box	TATA	533	4	+	Arabidopsis thaliana	core promoter element around -30 of transcription start
TRINITY_DN90398_c0_g2	TATA-box	TATA	669	4	+	Arabidopsis thaliana	core promoter element around -30 of transcription start
TRINITY_DN90398_c0_g2	TATA-box	TATA	780	4	+	Arabidopsis thaliana	core promoter element around -30 of transcription start
TRINITY_DN90398_c0_g2	TATA-box	ATATAA	794	6	+	Brassica oleracea	core promoter element around -30 of transcription start
TRINITY_DN90398_c0_g2	TATA-box	TATA	795	4	+	Arabidopsis thaliana	core promoter element around -30 of transcription start
TRINITY_DN90398_c0_g2	TATA-box	ATATAA	801	6	+	Brassica oleracea	core promoter element around -30 of transcription start
TRINITY_DN90398_c0_g2	TATA-box	TATA	802	4	+	Arabidopsis thaliana	core promoter element around -30 of transcription start
TRINITY_DN90398_c0_g2	TATA-box	ATTATA	814	6	+	Brassica napus	core promoter element around -30 of transcription start
TRINITY_DN90398_c0_g2	TATA-box	TATAA	815	5	-	Arabidopsis thaliana	core promoter element around -30 of transcription start
TRINITY_DN90398_c0_g2	TATA-box	TATA	816	4	+	Arabidopsis thaliana	core promoter element around -30 of transcription start
TRINITY_DN90398_c0_g2	TATA-box	TATAAAA	838	7	-	Pisum sativum	core promoter element around -30 of transcription start
TRINITY_DN90398_c0_g2	TATA-box	TATAAA	839	6	-	Helianthus annuus	core promoter element around -30 of transcription start
TRINITY_DN90398_c0_g2	TATA-box	TATAA	840	5	-	Arabidopsis thaliana	core promoter element around -30 of transcription start
TRINITY_DN90398_c0_g2	TATA-box	TATATTTATATTT	841	12	+	Avena sativa	core promoter element around -30 of transcription start
TRINITY_DN90398_c0_g2	TATA-box	TATA	1679	4	-	Arabidopsis thaliana	core promoter element around -30 of transcription start
TRINITY_DN90398_c0_g2	TATA-box	TATA	2050	4	-	Arabidopsis thaliana	core promoter element around -30 of transcription start
TRINITY_DN90398_c0_g2	TATA-box	TATA	2136	4	-	Arabidopsis thaliana	core promoter element around -30 of transcription start
TRINITY_DN90398_c0_g2	TATA-box	TATA	2150	4	-	Arabidopsis thaliana	core promoter element around -30 of transcription start
TRINITY_DN90398_c0_g2	TATA-box	TATAA	2328	5	-	Arabidopsis thaliana	core promoter element around -30 of transcription start
TRINITY_DN90398_c0_g2	TATA-box	TATA	2329	4	-	Arabidopsis thaliana	core promoter element around -30 of transcription start
TRINITY_DN90398_c0_g2	TATA-box	TATACA	2644	6	-	Helianthus annuus	core promoter element around -30 of transcription start
TRINITY_DN90398_c0_g2	TATA-box	TATA	2646	4	-	Arabidopsis thaliana	core promoter element around -30 of transcription start
TRINITY_DN90398_c0_g2	TATA-box	TATACA	2860	6	-	Helianthus annuus	core promoter element around -30 of transcription start
TRINITY_DN90398_c0_g2	TATA-box	TATA	2862	4	-	Arabidopsis thaliana	core promoter element around -30 of transcription start
TRINITY_DN90398_c0_g2	LTR	CCGAAA	2076	6	+	Hordeum vulgare	cis-acting element involved in low-temperature responsiveness
TRINITY_DN90398_c0_g2	TCA-element	CCATCTTTTT	2897	9	-	Nicotiana tabacum	cis-acting element involved in salicylic acid responsiveness
TRINITY_DN90398_c0_g2	ABRE	ACGTG	1252	5	-	Arabidopsis thaliana	cis-acting element involved in the abscisic acid responsiveness
TRINITY_DN90398_c0_g2	ABRE	ACGTG	1624	5	+	Arabidopsis thaliana	cis-acting element involved in the abscisic acid responsiveness
TRINITY_DN99582_c0_g2	CGTCA-motif	CGTCA	563	5	-	Hordeum vulgare	cis-acting regulatory element involved in the MeJA-responsiveness
TRINITY_DN99582_c0_g2	CGTCA-motif	CGTCA	1212	5	-	Hordeum vulgare	cis-acting regulatory element involved in the MeJA-responsiveness
TRINITY_DN99582_c0_g2	CGTCA-motif	CGTCA	1999	5	+	Hordeum vulgare	cis-acting regulatory element involved in the MeJA-responsiveness
TRINITY_DN99582_c0_g2	CGTCA-motif	CGTCA	2281	5	-	Hordeum vulgare	cis-acting regulatory element involved in the MeJA-responsiveness
TRINITY_DN99582_c0_g2	CAT-box	GCCACT	1619	6	+	Arabidopsis thaliana	cis-acting regulatory element related to meristem expression
TRINITY_DN99582_c0_g2	A-box	CCGTCC	731	6	+	Petroselinum crispum	cis-acting regulatory element
TRINITY_DN99582_c0_g2	I-box	atGATAAGGTC	2432	10	+	Helianthus annuus	part of a light responsive element
TRINITY_DN99582_c0_g2	circadian	CAAAGATATC	2593	9	+	Lycopersicon esculentum	cis-acting regulatory element involved in circadian control
TRINITY_DN99582_c0_g2	TGACG-motif	TGACG	563	5	+	Hordeum vulgare	cis-acting regulatory element involved in the MeJA-responsiveness
TRINITY_DN99582_c0_g2	TGACG-motif	TGACG	1212	5	+	Hordeum vulgare	cis-acting regulatory element involved in the MeJA-responsiveness
TRINITY_DN99582_c0_g2	TGACG-motif	TGACG	1999	5	-	Hordeum vulgare	cis-acting regulatory element involved in the MeJA-responsiveness
TRINITY_DN99582_c0_g2	TGACG-motif	TGACG	2281	5	+	Hordeum vulgare	cis-acting regulatory element involved in the MeJA-responsiveness
TRINITY_DN99582_c0_g2	CCAAT-box	CAACGG	1819	6	+	Hordeum vulgare	MYBHv1 binding site
TRINITY_DN99582_c0_g2	CCAAT-box	CAACGG	1861	6	+	Hordeum vulgare	MYBHv1 binding site
TRINITY_DN99582_c0_g2	CAAT-box	CAAAT	74	5	+	Pisum sativum	common cis-acting element in promoter and enhancer regions
TRINITY_DN99582_c0_g2	CAAT-box	CAAAT	86	5	+	Pisum sativum	common cis-acting element in promoter and enhancer regions
TRINITY_DN99582_c0_g2	CAAT-box	CAAAT	197	5	-	Pisum sativum	common cis-acting element in promoter and enhancer regions
TRINITY_DN99582_c0_g2	CAAT-box	CAAAT	547	5	-	Pisum sativum	common cis-acting element in promoter and enhancer regions
TRINITY_DN99582_c0_g2	CAAT-box	CAAAT	844	5	+	Pisum sativum	common cis-acting element in promoter and enhancer regions
TRINITY_DN99582_c0_g2	CAAT-box	CAAAT	865	5	-	Pisum sativum	common cis-acting element in promoter and enhancer regions
TRINITY_DN99582_c0_g2	CAAT-box	CCAAT	889	5	+	Arabidopsis thaliana	common cis-acting element in promoter and enhancer regions
TRINITY_DN99582_c0_g2	CAAT-box	CCAAT	1040	5	+	Arabidopsis thaliana	common cis-acting element in promoter and enhancer regions
TRINITY_DN99582_c0_g2	CAAT-box	CCAAT	1052	5	+	Arabidopsis thaliana	common cis-acting element in promoter and enhancer regions
TRINITY_DN99582_c0_g2	CAAT-box	CAAAT	1114	5	+	Pisum sativum	common cis-acting element in promoter and enhancer regions
TRINITY_DN99582_c0_g2	CAAT-box	CAAAT	1239	5	-	Pisum sativum	common cis-acting element in promoter and enhancer regions
TRINITY_DN99582_c0_g2	CAAT-box	CCAAT	1263	5	+	Arabidopsis thaliana	common cis-acting element in promoter and enhancer regions
TRINITY_DN99582_c0_g2	CAAT-box	CAAAT	1274	5	-	Pisum sativum	common cis-acting element in promoter and enhancer regions
TRINITY_DN99582_c0_g2	CAAT-box	CCAAT	1406	5	+	Arabidopsis thaliana	common cis-acting element in promoter and enhancer regions
TRINITY_DN99582_c0_g2	CAAT-box	CCAAT	1512	5	+	Arabidopsis thaliana	common cis-acting element in promoter and enhancer regions
TRINITY_DN99582_c0_g2	CAAT-box	CAAAT	1588	5	+	Pisum sativum	common cis-acting element in promoter and enhancer regions
TRINITY_DN99582_c0_g2	CAAT-box	CCAAT	1854	5	+	Arabidopsis thaliana	common cis-acting element in promoter and enhancer regions
TRINITY_DN99582_c0_g2	CAAT-box	CCAAT	2238	5	+	Arabidopsis thaliana	common cis-acting element in promoter and enhancer regions
TRINITY_DN99582_c0_g2	CAAT-box	CAAAT	2593	5	+	Pisum sativum	common cis-acting element in promoter and enhancer regions
TRINITY_DN99582_c0_g2	CAAT-box	CCAAT	2710	5	-	Arabidopsis thaliana	common cis-acting element in promoter and enhancer regions
TRINITY_DN99582_c0_g2	CAAT-box	CCAAT	2755	5	+	Arabidopsis thaliana	common cis-acting element in promoter and enhancer regions
TRINITY_DN99582_c0_g2	CAAT-box	CAAAT	2885	5	+	Pisum sativum	common cis-acting element in promoter and enhancer regions
TRINITY_DN99582_c0_g2	G-Box	CACGTT	2255	6	+	Pisum sativum	cis-acting regulatory element involved in light responsiveness
TRINITY_DN99582_c0_g2	GATA-motif	GATAGGA	143	7	+	Arabidopsis thaliana	part of a light responsive element
TRINITY_DN99582_c0_g2	GATA-motif	GATAGGA	2414	7	-	Arabidopsis thaliana	part of a light responsive element
TRINITY_DN99582_c0_g2	G-box	CACGTC	2282	6	-	Zea mays	cis-acting regulatory element involved in light responsiveness
TRINITY_DN99582_c0_g2	G-box	TACGTG	2690	6	-	Arabidopsis thaliana	cis-acting regulatory element involved in light responsiveness
TRINITY_DN99582_c0_g2	GT1-motif	GGTTAAT	1424	7	-	Avena sativa	light responsive element
TRINITY_DN99582_c0_g2	GT1-motif	GGTTAA	1425	6	-	Arabidopsis thaliana	light responsive element
TRINITY_DN90398_c0_g2	HD-zip	CAAT(A/T)ATTG	2094	8.5	-	Arabidopsis thaliana	element involved in differentiation of the palisade mesophyll cells
TRINITY_DN99582_c0_g2	MRE	AACCTAA	1635	7	-	Petroselinum crispum	MYB binding site involved in light responsiveness
TRINITY_DN99582_c0_g2	ARE	AAACCA	1001	6	+	Zea mays	cis-acting regulatory element essential for the anaerobic induction
TRINITY_DN99582_c0_g2	TATA-box	ATATAA	382	6	+	Brassica oleracea	core promoter element around -30 of transcription start
TRINITY_DN99582_c0_g2	TATA-box	TATA	383	4	+	Arabidopsis thaliana	core promoter element around -30 of transcription start
TRINITY_DN99582_c0_g2	TATA-box	TATAAAT	613	7	-	Brassica juncea	core promoter element around -30 of transcription start
TRINITY_DN99582_c0_g2	TATA-box	TATAAA	614	6	-	Helianthus annuus	core promoter element around -30 of transcription start
TRINITY_DN99582_c0_g2	TATA-box	TATAA	615	5	-	Arabidopsis thaliana	core promoter element around -30 of transcription start
TRINITY_DN99582_c0_g2	TATA-box	TATA	616	4	+	Arabidopsis thaliana	core promoter element around -30 of transcription start
TRINITY_DN99582_c0_g2	TATA-box	TATA	1312	4	+	Arabidopsis thaliana	core promoter element around -30 of transcription start
TRINITY_DN99582_c0_g2	TATA-box	TATTTAAA	1686	8	-	Arabidopsis thaliana	core promoter element around -30 of transcription start
TRINITY_DN99582_c0_g2	TATA-box	TATAA	1912	5	-	Arabidopsis thaliana	core promoter element around -30 of transcription start
TRINITY_DN99582_c0_g2	TATA-box	TATA	1913	4	-	Arabidopsis thaliana	core promoter element around -30 of transcription start
TRINITY_DN99582_c0_g2	TATA-box	ATATAA	1933	6	+	Brassica oleracea	core promoter element around -30 of transcription start
TRINITY_DN99582_c0_g2	TATA-box	TATA	1934	4	-	Arabidopsis thaliana	core promoter element around -30 of transcription start
TRINITY_DN99582_c0_g2	TATA-box	TATAAA	1943	6	-	Helianthus annuus	core promoter element around -30 of transcription start
TRINITY_DN99582_c0_g2	TATA-box	TATAA	1944	5	-	Arabidopsis thaliana	core promoter element around -30 of transcription start
TRINITY_DN99582_c0_g2	TATA-box	TATA	1945	4	-	Arabidopsis thaliana	core promoter element around -30 of transcription start
TRINITY_DN99582_c0_g2	TATA-box	ATTATA	1984	6	+	Brassica napus	core promoter element around -30 of transcription start
TRINITY_DN99582_c0_g2	TATA-box	TATAA	1985	5	-	Arabidopsis thaliana	core promoter element around -30 of transcription start
TRINITY_DN99582_c0_g2	TATA-box	TATA	1986	4	-	Arabidopsis thaliana	core promoter element around -30 of transcription start
TRINITY_DN99582_c0_g2	TATA-box	ATTATA	2175	6	+	Brassica napus	core promoter element around -30 of transcription start
TRINITY_DN99582_c0_g2	TATA-box	TATAA	2176	5	-	Arabidopsis thaliana	core promoter element around -30 of transcription start
TRINITY_DN99582_c0_g2	TATA-box	TATA	2177	4	-	Arabidopsis thaliana	core promoter element around -30 of transcription start
TRINITY_DN99582_c0_g2	TATA-box	TATAAAA	2210	7	-	Pisum sativum	core promoter element around -30 of transcription start
TRINITY_DN99582_c0_g2	TATA-box	TATAAA	2211	6	-	Helianthus annuus	core promoter element around -30 of transcription start
TRINITY_DN99582_c0_g2	TATA-box	TATATAA	2212	7	-	Arabidopsis thaliana	core promoter element around -30 of transcription start
TRINITY_DN99582_c0_g2	TATA-box	TATATA	2213	6	-	Arabidopsis thaliana	core promoter element around -30 of transcription start
TRINITY_DN99582_c0_g2	TATA-box	ATATAA	2214	6	+	Brassica oleracea	core promoter element around -30 of transcription start
TRINITY_DN99582_c0_g2	TATA-box	TATA	2215	4	-	Arabidopsis thaliana	core promoter element around -30 of transcription start
TRINITY_DN99582_c0_g2	TATA-box	taTATAAAtc	2327	9	-	Arabidopsis thaliana	core promoter element around -30 of transcription start
TRINITY_DN99582_c0_g2	TATA-box	ATTATA	2329	6	+	Brassica napus	core promoter element around -30 of transcription start
TRINITY_DN99582_c0_g2	TATA-box	TATATAA	2330	7	-	Arabidopsis thaliana	core promoter element around -30 of transcription start
TRINITY_DN99582_c0_g2	TATA-box	TATATA	2331	6	-	Arabidopsis thaliana	core promoter element around -30 of transcription start
TRINITY_DN99582_c0_g2	TATA-box	ATATAT	2332	6	-	Brassica napus	core promoter element around -30 of transcription start
TRINITY_DN99582_c0_g2	TATA-box	TATATA	2333	6	-	Arabidopsis thaliana	core promoter element around -30 of transcription start
TRINITY_DN99582_c0_g2	TATA-box	TATA	2335	4	-	Arabidopsis thaliana	core promoter element around -30 of transcription start
TRINITY_DN99582_c0_g2	TATA-box	ATATAT	2596	6	-	Brassica napus	core promoter element around -30 of transcription start
TRINITY_DN99582_c0_g2	TATA-box	TATA	2597	4	-	Arabidopsis thaliana	core promoter element around -30 of transcription start
TRINITY_DN99582_c0_g2	TATA-box	TATA	2642	4	-	Arabidopsis thaliana	core promoter element around -30 of transcription start
TRINITY_DN99582_c0_g2	TATA-box	TATA	2720	4	-	Arabidopsis thaliana	core promoter element around -30 of transcription start
TRINITY_DN99582_c0_g2	TATA-box	TATA	2852	4	-	Arabidopsis thaliana	core promoter element around -30 of transcription start
TRINITY_DN99582_c0_g2	LTR	CCGAAA	1971	6	+	Hordeum vulgare	cis-acting element involved in low-temperature responsiveness
TRINITY_DN99582_c0_g2	MBS	CAACTG	298	6	+	Arabidopsis thaliana	MYB binding site involved in drought-inducibility
TRINITY_DN99582_c0_g2	MBS	CAACTG	2458	6	-	Arabidopsis thaliana	MYB binding site involved in drought-inducibility
TRINITY_DN99582_c0_g2	TGA-element	AACGAC	1953	6	-	Brassica oleracea	auxin-responsive element
TRINITY_DN99582_c0_g2	ABRE	GACACGTGGC	1609	9	+	Triticum aestivum	cis-acting element involved in the abscisic acid responsiveness
TRINITY_DN99582_c0_g2	ABRE	GACACGTGGC	1619	9	-	Triticum aestivum	cis-acting element involved in the abscisic acid responsiveness
TRINITY_DN99582_c0_g2	ABRE	ACGTG	2255	5	-	Arabidopsis thaliana	cis-acting element involved in the abscisic acid responsiveness
TRINITY_DN99582_c0_g2	ABRE	ACGTG	2283	5	+	Arabidopsis thaliana	cis-acting element involved in the abscisic acid responsiveness
TRINITY_DN99582_c0_g2	ABRE	ACGTG	2690	5	-	Arabidopsis thaliana	cis-acting element involved in the abscisic acid responsiveness
TRINITY_DN99582_c0_g2	CGTCA-motif	CGTCA	212	5	-	Hordeum vulgare	cis-acting regulatory element involved in the MeJA-responsiveness
TRINITY_DN99582_c0_g2	CGTCA-motif	CGTCA	861	5	-	Hordeum vulgare	cis-acting regulatory element involved in the MeJA-responsiveness
TRINITY_DN99582_c0_g2	CGTCA-motif	CGTCA	1648	5	+	Hordeum vulgare	cis-acting regulatory element involved in the MeJA-responsiveness
TRINITY_DN99582_c0_g2	CGTCA-motif	CGTCA	1930	5	-	Hordeum vulgare	cis-acting regulatory element involved in the MeJA-responsiveness
TRINITY_DN99582_c0_g2	CAT-box	GCCACT	1268	6	+	Arabidopsis thaliana	cis-acting regulatory element related to meristem expression
TRINITY_DN99582_c0_g2	A-box	CCGTCC	380	6	+	Petroselinum crispum	cis-acting regulatory element
TRINITY_DN99582_c0_g2	I-box	atGATAAGGTC	2081	10	+	Helianthus annuus	part of a light responsive element
TRINITY_DN99582_c0_g2	circadian	CAAAGATATC	2242	9	+	Lycopersicon esculentum	cis-acting regulatory element involved in circadian control
TRINITY_DN99582_c0_g2	TGACG-motif	TGACG	212	5	+	Hordeum vulgare	cis-acting regulatory element involved in the MeJA-responsiveness
TRINITY_DN99582_c0_g2	TGACG-motif	TGACG	861	5	+	Hordeum vulgare	cis-acting regulatory element involved in the MeJA-responsiveness
TRINITY_DN99582_c0_g2	TGACG-motif	TGACG	1648	5	-	Hordeum vulgare	cis-acting regulatory element involved in the MeJA-responsiveness
TRINITY_DN99582_c0_g2	TGACG-motif	TGACG	1930	5	+	Hordeum vulgare	cis-acting regulatory element involved in the MeJA-responsiveness
TRINITY_DN99582_c0_g2	CCAAT-box	CAACGG	1468	6	+	Hordeum vulgare	MYBHv1 binding site
TRINITY_DN99582_c0_g2	CCAAT-box	CAACGG	1510	6	+	Hordeum vulgare	MYBHv1 binding site
TRINITY_DN99582_c0_g2	CCAAT-box	CAACGG	2783	6	+	Hordeum vulgare	MYBHv1 binding site
TRINITY_DN99582_c0_g2	CAAT-box	CAAAT	196	5	-	Pisum sativum	common cis-acting element in promoter and enhancer regions
TRINITY_DN99582_c0_g2	CAAT-box	CAAAT	493	5	+	Pisum sativum	common cis-acting element in promoter and enhancer regions
TRINITY_DN99582_c0_g2	CAAT-box	CAAAT	514	5	-	Pisum sativum	common cis-acting element in promoter and enhancer regions
TRINITY_DN99582_c0_g2	CAAT-box	CCAAT	538	5	+	Arabidopsis thaliana	common cis-acting element in promoter and enhancer regions
TRINITY_DN99582_c0_g2	CAAT-box	CCAAT	689	5	+	Arabidopsis thaliana	common cis-acting element in promoter and enhancer regions
TRINITY_DN99582_c0_g2	CAAT-box	CCAAT	701	5	+	Arabidopsis thaliana	common cis-acting element in promoter and enhancer regions
TRINITY_DN99582_c0_g2	CAAT-box	CAAAT	763	5	+	Pisum sativum	common cis-acting element in promoter and enhancer regions
TRINITY_DN99582_c0_g2	CAAT-box	CAAAT	888	5	-	Pisum sativum	common cis-acting element in promoter and enhancer regions
TRINITY_DN99582_c0_g2	CAAT-box	CCAAT	912	5	+	Arabidopsis thaliana	common cis-acting element in promoter and enhancer regions
TRINITY_DN99582_c0_g2	CAAT-box	CAAAT	923	5	-	Pisum sativum	common cis-acting element in promoter and enhancer regions
TRINITY_DN99582_c0_g2	CAAT-box	CCAAT	1055	5	+	Arabidopsis thaliana	common cis-acting element in promoter and enhancer regions
TRINITY_DN99582_c0_g2	CAAT-box	CCAAT	1161	5	+	Arabidopsis thaliana	common cis-acting element in promoter and enhancer regions
TRINITY_DN99582_c0_g2	CAAT-box	CAAAT	1237	5	+	Pisum sativum	common cis-acting element in promoter and enhancer regions
TRINITY_DN99582_c0_g2	CAAT-box	CCAAT	1503	5	+	Arabidopsis thaliana	common cis-acting element in promoter and enhancer regions
TRINITY_DN99582_c0_g2	CAAT-box	CCAAT	1887	5	+	Arabidopsis thaliana	common cis-acting element in promoter and enhancer regions
TRINITY_DN99582_c0_g2	CAAT-box	CAAAT	2242	5	+	Pisum sativum	common cis-acting element in promoter and enhancer regions
TRINITY_DN99582_c0_g2	CAAT-box	CCAAT	2359	5	-	Arabidopsis thaliana	common cis-acting element in promoter and enhancer regions
TRINITY_DN99582_c0_g2	CAAT-box	CCAAT	2404	5	+	Arabidopsis thaliana	common cis-acting element in promoter and enhancer regions
TRINITY_DN99582_c0_g2	CAAT-box	CAAAT	2534	5	+	Pisum sativum	common cis-acting element in promoter and enhancer regions
TRINITY_DN99582_c0_g2	CAAT-box	CCAAT	2849	5	-	Arabidopsis thaliana	common cis-acting element in promoter and enhancer regions
TRINITY_DN99582_c0_g2	CAAT-box	CAAAT	2857	5	+	Pisum sativum	common cis-acting element in promoter and enhancer regions
TRINITY_DN99582_c0_g2	CAAT-box	CCAAT	2913	5	+	Arabidopsis thaliana	common cis-acting element in promoter and enhancer regions
TRINITY_DN99582_c0_g2	CAAT-box	CAAAT	2956	5	-	Pisum sativum	common cis-acting element in promoter and enhancer regions
TRINITY_DN99582_c0_g2	G-Box	CACGTT	1904	6	+	Pisum sativum	cis-acting regulatory element involved in light responsiveness
TRINITY_DN99582_c0_g2	GATA-motif	GATAGGA	2063	7	-	Arabidopsis thaliana	part of a light responsive element
TRINITY_DN99582_c0_g2	G-box	CACGTC	1931	6	-	Zea mays	cis-acting regulatory element involved in light responsiveness
TRINITY_DN99582_c0_g2	G-box	TACGTG	2339	6	-	Arabidopsis thaliana	cis-acting regulatory element involved in light responsiveness
TRINITY_DN99582_c0_g2	G-box	CACGTC	2821	6	-	Zea mays	cis-acting regulatory element involved in light responsiveness
TRINITY_DN99582_c0_g2	GT1-motif	GGTTAAT	1073	7	-	Avena sativa	light responsive element
TRINITY_DN99582_c0_g2	GT1-motif	GGTTAA	1074	6	-	Arabidopsis thaliana	light responsive element
TRINITY_DN92071_c0_g3	HD-zip	CAAT(A/T)ATTG	486	8	+	Arabidopsis thaliana	element involved in differentiation of the palisade mesophyll cells
TRINITY_DN99582_c0_g2	MRE	AACCTAA	1284	7	-	Petroselinum crispum	MYB binding site involved in light responsiveness
TRINITY_DN99582_c0_g2	ARE	AAACCA	650	6	+	Zea mays	cis-acting regulatory element essential for the anaerobic induction
TRINITY_DN99582_c0_g2	ARE	AAACCA	2714	6	-	Zea mays	cis-acting regulatory element essential for the anaerobic induction
TRINITY_DN99582_c0_g2	TATA-box	ATATAA	31	6	+	Brassica oleracea	core promoter element around -30 of transcription start
TRINITY_DN99582_c0_g2	TATA-box	TATA	32	4	+	Arabidopsis thaliana	core promoter element around -30 of transcription start
TRINITY_DN99582_c0_g2	TATA-box	TATAAAT	262	7	-	Brassica juncea	core promoter element around -30 of transcription start
TRINITY_DN99582_c0_g2	TATA-box	TATAAA	263	6	-	Helianthus annuus	core promoter element around -30 of transcription start
TRINITY_DN99582_c0_g2	TATA-box	TATAA	264	5	-	Arabidopsis thaliana	core promoter element around -30 of transcription start
TRINITY_DN99582_c0_g2	TATA-box	TATA	265	4	+	Arabidopsis thaliana	core promoter element around -30 of transcription start
TRINITY_DN99582_c0_g2	TATA-box	TATA	961	4	+	Arabidopsis thaliana	core promoter element around -30 of transcription start
TRINITY_DN99582_c0_g2	TATA-box	TATTTAAA	1335	8	-	Arabidopsis thaliana	core promoter element around -30 of transcription start
TRINITY_DN99582_c0_g2	TATA-box	TATAA	1561	5	-	Arabidopsis thaliana	core promoter element around -30 of transcription start
TRINITY_DN99582_c0_g2	TATA-box	TATA	1562	4	-	Arabidopsis thaliana	core promoter element around -30 of transcription start
TRINITY_DN99582_c0_g2	TATA-box	ATATAA	1582	6	+	Brassica oleracea	core promoter element around -30 of transcription start
TRINITY_DN99582_c0_g2	TATA-box	TATA	1583	4	-	Arabidopsis thaliana	core promoter element around -30 of transcription start
TRINITY_DN99582_c0_g2	TATA-box	TATAAA	1592	6	-	Helianthus annuus	core promoter element around -30 of transcription start
TRINITY_DN99582_c0_g2	TATA-box	TATAA	1593	5	-	Arabidopsis thaliana	core promoter element around -30 of transcription start
TRINITY_DN99582_c0_g2	TATA-box	TATA	1594	4	-	Arabidopsis thaliana	core promoter element around -30 of transcription start
TRINITY_DN99582_c0_g2	TATA-box	ATTATA	1633	6	+	Brassica napus	core promoter element around -30 of transcription start
TRINITY_DN99582_c0_g2	TATA-box	TATAA	1634	5	-	Arabidopsis thaliana	core promoter element around -30 of transcription start
TRINITY_DN99582_c0_g2	TATA-box	TATA	1635	4	-	Arabidopsis thaliana	core promoter element around -30 of transcription start
TRINITY_DN99582_c0_g2	TATA-box	ATTATA	1824	6	+	Brassica napus	core promoter element around -30 of transcription start
TRINITY_DN99582_c0_g2	TATA-box	TATAA	1825	5	-	Arabidopsis thaliana	core promoter element around -30 of transcription start
TRINITY_DN99582_c0_g2	TATA-box	TATA	1826	4	-	Arabidopsis thaliana	core promoter element around -30 of transcription start
TRINITY_DN99582_c0_g2	TATA-box	TATAAAA	1859	7	-	Pisum sativum	core promoter element around -30 of transcription start
TRINITY_DN99582_c0_g2	TATA-box	TATAAA	1860	6	-	Helianthus annuus	core promoter element around -30 of transcription start
TRINITY_DN99582_c0_g2	TATA-box	TATATAA	1861	7	-	Arabidopsis thaliana	core promoter element around -30 of transcription start
TRINITY_DN99582_c0_g2	TATA-box	TATATA	1862	6	-	Arabidopsis thaliana	core promoter element around -30 of transcription start
TRINITY_DN99582_c0_g2	TATA-box	ATATAA	1863	6	+	Brassica oleracea	core promoter element around -30 of transcription start
TRINITY_DN99582_c0_g2	TATA-box	TATA	1864	4	-	Arabidopsis thaliana	core promoter element around -30 of transcription start
TRINITY_DN99582_c0_g2	TATA-box	taTATAAAtc	1976	9	-	Arabidopsis thaliana	core promoter element around -30 of transcription start
TRINITY_DN99582_c0_g2	TATA-box	ATTATA	1978	6	+	Brassica napus	core promoter element around -30 of transcription start
TRINITY_DN99582_c0_g2	TATA-box	TATATAA	1979	7	-	Arabidopsis thaliana	core promoter element around -30 of transcription start
TRINITY_DN99582_c0_g2	TATA-box	TATATA	1980	6	-	Arabidopsis thaliana	core promoter element around -30 of transcription start
TRINITY_DN99582_c0_g2	TATA-box	ATATAT	1981	6	-	Brassica napus	core promoter element around -30 of transcription start
TRINITY_DN99582_c0_g2	TATA-box	TATATA	1982	6	-	Arabidopsis thaliana	core promoter element around -30 of transcription start
TRINITY_DN99582_c0_g2	TATA-box	TATA	1984	4	-	Arabidopsis thaliana	core promoter element around -30 of transcription start
TRINITY_DN99582_c0_g2	TATA-box	ATATAT	2245	6	-	Brassica napus	core promoter element around -30 of transcription start
TRINITY_DN99582_c0_g2	TATA-box	TATA	2246	4	-	Arabidopsis thaliana	core promoter element around -30 of transcription start
TRINITY_DN99582_c0_g2	TATA-box	TATA	2291	4	-	Arabidopsis thaliana	core promoter element around -30 of transcription start
TRINITY_DN99582_c0_g2	TATA-box	TATA	2369	4	-	Arabidopsis thaliana	core promoter element around -30 of transcription start
TRINITY_DN99582_c0_g2	TATA-box	TATA	2501	4	-	Arabidopsis thaliana	core promoter element around -30 of transcription start
TRINITY_DN99582_c0_g2	LTR	CCGAAA	1620	6	+	Hordeum vulgare	cis-acting element involved in low-temperature responsiveness
TRINITY_DN99582_c0_g2	MBS	CAACTG	2107	6	-	Arabidopsis thaliana	MYB binding site involved in drought-inducibility
TRINITY_DN99582_c0_g2	TGA-element	AACGAC	1602	6	-	Brassica oleracea	auxin-responsive element
TRINITY_DN99582_c0_g2	ABRE	GACACGTGGC	1258	9	+	Triticum aestivum	cis-acting element involved in the abscisic acid responsiveness
TRINITY_DN99582_c0_g2	ABRE	GACACGTGGC	1268	9	-	Triticum aestivum	cis-acting element involved in the abscisic acid responsiveness
TRINITY_DN99582_c0_g2	ABRE	ACGTG	1904	5	-	Arabidopsis thaliana	cis-acting element involved in the abscisic acid responsiveness
TRINITY_DN99582_c0_g2	ABRE	ACGTG	1932	5	+	Arabidopsis thaliana	cis-acting element involved in the abscisic acid responsiveness
TRINITY_DN99582_c0_g2	ABRE	ACGTG	2339	5	-	Arabidopsis thaliana	cis-acting element involved in the abscisic acid responsiveness
TRINITY_DN99582_c0_g2	ABRE	ACGTG	2822	5	+	Arabidopsis thaliana	cis-acting element involved in the abscisic acid responsiveness
TRINITY_DN104726_c1_g1	CGTCA-motif	CGTCA	977	5	+	Hordeum vulgare	cis-acting regulatory element involved in the MeJA-responsiveness
TRINITY_DN104726_c1_g1	CGTCA-motif	CGTCA	1026	5	-	Hordeum vulgare	cis-acting regulatory element involved in the MeJA-responsiveness
TRINITY_DN104726_c1_g1	CGTCA-motif	CGTCA	1263	5	+	Hordeum vulgare	cis-acting regulatory element involved in the MeJA-responsiveness
TRINITY_DN104726_c1_g1	CGTCA-motif	CGTCA	2757	5	-	Hordeum vulgare	cis-acting regulatory element involved in the MeJA-responsiveness
TRINITY_DN104726_c1_g1	Box 4	ATTAAT	711	6	+	Petroselinum crispum	part of a conserved DNA module involved in light responsiveness
TRINITY_DN104726_c1_g1	Box 4	ATTAAT	717	6	+	Petroselinum crispum	part of a conserved DNA module involved in light responsiveness
TRINITY_DN104726_c1_g1	Box 4	ATTAAT	2441	6	-	Petroselinum crispum	part of a conserved DNA module involved in light responsiveness
TRINITY_DN93187_c0_g2	HD-zip	CAAT(A/T)ATTG	2933	8.5	-	Arabidopsis thaliana	element involved in differentiation of the palisade mesophyll cells
TRINITY_DN104726_c1_g1	TCCC-motif	TCTCCCT	2554	7	-	Spinacia oleracea	part of a light responsive element
TRINITY_DN104726_c1_g1	TGACG-motif	TGACG	977	5	-	Hordeum vulgare	cis-acting regulatory element involved in the MeJA-responsiveness
TRINITY_DN104726_c1_g1	TGACG-motif	TGACG	1026	5	+	Hordeum vulgare	cis-acting regulatory element involved in the MeJA-responsiveness
TRINITY_DN104726_c1_g1	TGACG-motif	TGACG	1263	5	-	Hordeum vulgare	cis-acting regulatory element involved in the MeJA-responsiveness
TRINITY_DN104726_c1_g1	TGACG-motif	TGACG	2757	5	+	Hordeum vulgare	cis-acting regulatory element involved in the MeJA-responsiveness
TRINITY_DN104726_c1_g1	CCAAT-box	CAACGG	2219	6	-	Hordeum vulgare	MYBHv1 binding site
TRINITY_DN104726_c1_g1	chs-CMA1a	TTACTTAA	1107	8	+	Daucus carota	part of a light responsive element
TRINITY_DN104726_c1_g1	LS7	CAGATTTATTTTTA	574	13	+	Zea mays	part of a light responsive element
TRINITY_DN104726_c1_g1	Sp1	GGGCGG	2271	6	+	Oryza sativa	light responsive element
TRINITY_DN104726_c1_g1	CAAT-box	CAAAT	21	5	-	Pisum sativum	common cis-acting element in promoter and enhancer regions
TRINITY_DN104726_c1_g1	CAAT-box	CAAAT	42	5	-	Pisum sativum	common cis-acting element in promoter and enhancer regions
TRINITY_DN104726_c1_g1	CAAT-box	CCAAT	58	5	+	Arabidopsis thaliana	common cis-acting element in promoter and enhancer regions
TRINITY_DN104726_c1_g1	CAAT-box	CAAAT	394	5	-	Pisum sativum	common cis-acting element in promoter and enhancer regions
TRINITY_DN104726_c1_g1	CAAT-box	CAAAT	509	5	+	Pisum sativum	common cis-acting element in promoter and enhancer regions
TRINITY_DN104726_c1_g1	CAAT-box	CAAAT	518	5	+	Pisum sativum	common cis-acting element in promoter and enhancer regions
TRINITY_DN104726_c1_g1	CAAT-box	CAAAT	565	5	+	Pisum sativum	common cis-acting element in promoter and enhancer regions
TRINITY_DN104726_c1_g1	CAAT-box	CAAAT	574	5	+	Pisum sativum	common cis-acting element in promoter and enhancer regions
TRINITY_DN104726_c1_g1	CAAT-box	CAAAT	663	5	+	Pisum sativum	common cis-acting element in promoter and enhancer regions
TRINITY_DN104726_c1_g1	CAAT-box	CAAAT	757	5	-	Pisum sativum	common cis-acting element in promoter and enhancer regions
TRINITY_DN104726_c1_g1	CAAT-box	CAAAT	790	5	+	Pisum sativum	common cis-acting element in promoter and enhancer regions
TRINITY_DN104726_c1_g1	CAAT-box	CAAAT	887	5	+	Pisum sativum	common cis-acting element in promoter and enhancer regions
TRINITY_DN104726_c1_g1	CAAT-box	CAAAT	980	5	+	Pisum sativum	common cis-acting element in promoter and enhancer regions
TRINITY_DN104726_c1_g1	CAAT-box	CAAAT	1023	5	-	Pisum sativum	common cis-acting element in promoter and enhancer regions
TRINITY_DN104726_c1_g1	CAAT-box	CAAAT	1127	5	-	Pisum sativum	common cis-acting element in promoter and enhancer regions
TRINITY_DN104726_c1_g1	CAAT-box	CCAAT	1140	5	-	Arabidopsis thaliana	common cis-acting element in promoter and enhancer regions
TRINITY_DN104726_c1_g1	CAAT-box	CCAAT	1208	5	-	Arabidopsis thaliana	common cis-acting element in promoter and enhancer regions
TRINITY_DN104726_c1_g1	CAAT-box	CAAAT	1248	5	+	Pisum sativum	common cis-acting element in promoter and enhancer regions
TRINITY_DN104726_c1_g1	CAAT-box	CAAAT	1251	5	-	Pisum sativum	common cis-acting element in promoter and enhancer regions
TRINITY_DN104726_c1_g1	CAAT-box	CAAAT	1266	5	+	Pisum sativum	common cis-acting element in promoter and enhancer regions
TRINITY_DN104726_c1_g1	CAAT-box	CAAAT	1269	5	-	Pisum sativum	common cis-acting element in promoter and enhancer regions
TRINITY_DN104726_c1_g1	CAAT-box	CCAAT	1282	5	-	Arabidopsis thaliana	common cis-acting element in promoter and enhancer regions
TRINITY_DN104726_c1_g1	CAAT-box	CAAAT	1393	5	-	Pisum sativum	common cis-acting element in promoter and enhancer regions
TRINITY_DN104726_c1_g1	CAAT-box	CAAAT	1408	5	+	Pisum sativum	common cis-acting element in promoter and enhancer regions
TRINITY_DN104726_c1_g1	CAAT-box	CAAAT	1411	5	-	Pisum sativum	common cis-acting element in promoter and enhancer regions
TRINITY_DN104726_c1_g1	CAAT-box	CCAAT	1424	5	-	Arabidopsis thaliana	common cis-acting element in promoter and enhancer regions
TRINITY_DN104726_c1_g1	CAAT-box	CCAAT	1492	5	-	Arabidopsis thaliana	common cis-acting element in promoter and enhancer regions
TRINITY_DN104726_c1_g1	CAAT-box	CAAAT	1535	5	-	Pisum sativum	common cis-acting element in promoter and enhancer regions
TRINITY_DN104726_c1_g1	CAAT-box	CAAAT	1553	5	-	Pisum sativum	common cis-acting element in promoter and enhancer regions
TRINITY_DN104726_c1_g1	CAAT-box	CCAAT	1566	5	-	Arabidopsis thaliana	common cis-acting element in promoter and enhancer regions
TRINITY_DN104726_c1_g1	CAAT-box	CCAAT	1634	5	-	Arabidopsis thaliana	common cis-acting element in promoter and enhancer regions
TRINITY_DN104726_c1_g1	CAAT-box	CAAAT	1677	5	-	Pisum sativum	common cis-acting element in promoter and enhancer regions
TRINITY_DN104726_c1_g1	CAAT-box	CAAAT	1692	5	+	Pisum sativum	common cis-acting element in promoter and enhancer regions
TRINITY_DN104726_c1_g1	CAAT-box	CAAAT	1695	5	-	Pisum sativum	common cis-acting element in promoter and enhancer regions
TRINITY_DN104726_c1_g1	CAAT-box	CCAAT	1708	5	-	Arabidopsis thaliana	common cis-acting element in promoter and enhancer regions
TRINITY_DN104726_c1_g1	CAAT-box	CAAAT	1829	5	-	Pisum sativum	common cis-acting element in promoter and enhancer regions
TRINITY_DN104726_c1_g1	CAAT-box	CAAAT	2049	5	+	Pisum sativum	common cis-acting element in promoter and enhancer regions
TRINITY_DN104726_c1_g1	CAAT-box	CAAAT	2145	5	+	Pisum sativum	common cis-acting element in promoter and enhancer regions
TRINITY_DN104726_c1_g1	CAAT-box	CAAAT	2303	5	-	Pisum sativum	common cis-acting element in promoter and enhancer regions
TRINITY_DN104726_c1_g1	CAAT-box	CAAAT	2339	5	+	Pisum sativum	common cis-acting element in promoter and enhancer regions
TRINITY_DN104726_c1_g1	CAAT-box	CCAAT	2459	5	+	Arabidopsis thaliana	common cis-acting element in promoter and enhancer regions
TRINITY_DN104726_c1_g1	CAAT-box	CCAAT	2785	5	-	Arabidopsis thaliana	common cis-acting element in promoter and enhancer regions
TRINITY_DN104726_c1_g1	CAAT-box	CAAAT	2846	5	+	Pisum sativum	common cis-acting element in promoter and enhancer regions
TRINITY_DN104726_c1_g1	G-Box	CACGTT	641	6	+	Pisum sativum	cis-acting regulatory element involved in light responsiveness
TRINITY_DN104726_c1_g1	G-Box	CACGTT	1927	6	-	Pisum sativum	cis-acting regulatory element involved in light responsiveness
TRINITY_DN104726_c1_g1	G-Box	CACGTT	2316	6	-	Pisum sativum	cis-acting regulatory element involved in light responsiveness
TRINITY_DN104726_c1_g1	G-box	TAAACGTG	641	8	-	Brassica oleracea	cis-acting regulatory element involved in light responsiveness
TRINITY_DN104726_c1_g1	G-box	CACGAC	1016	6	-	Zea mays	cis-acting regulatory element involved in light responsiveness
TRINITY_DN104726_c1_g1	G-box	CACGTC	2399	6	+	Zea mays	cis-acting regulatory element involved in light responsiveness
TRINITY_DN104726_c1_g1	O2-site	GATGA(C/T)(A/G)TG(A/G)	508	8	-	Zea mays	cis-acting regulatory element involved in zein metabolism regulation
TRINITY_DN104726_c1_g1	GT1-motif	GGTTAA	2329	6	+	Arabidopsis thaliana	light responsive element
TRINITY_DN104726_c1_g1	GT1-motif	GGTTAAT	2529	7	-	Avena sativa	light responsive element
TRINITY_DN104726_c1_g1	GT1-motif	GGTTAA	2530	6	-	Arabidopsis thaliana	light responsive element
TRINITY_DN104726_c1_g1	MRE	AACCTAA	2977	7	-	Petroselinum crispum	MYB binding site involved in light responsiveness
TRINITY_DN104726_c1_g1	ARE	AAACCA	1998	6	-	Zea mays	cis-acting regulatory element essential for the anaerobic induction
TRINITY_DN104726_c1_g1	TATA-box	ATTATA	29	6	+	Brassica napus	core promoter element around -30 of transcription start
TRINITY_DN104726_c1_g1	TATA-box	TATAA	30	5	-	Arabidopsis thaliana	core promoter element around -30 of transcription start
TRINITY_DN104726_c1_g1	TATA-box	TATA	31	4	+	Arabidopsis thaliana	core promoter element around -30 of transcription start
TRINITY_DN104726_c1_g1	TATA-box	TATA	113	4	+	Arabidopsis thaliana	core promoter element around -30 of transcription start
TRINITY_DN104726_c1_g1	TATA-box	ATTATA	137	6	+	Brassica napus	core promoter element around -30 of transcription start
TRINITY_DN104726_c1_g1	TATA-box	TATAA	138	5	-	Arabidopsis thaliana	core promoter element around -30 of transcription start
TRINITY_DN104726_c1_g1	TATA-box	TATA	139	4	+	Arabidopsis thaliana	core promoter element around -30 of transcription start
TRINITY_DN104726_c1_g1	TATA-box	ATTATA	145	6	+	Brassica napus	core promoter element around -30 of transcription start
TRINITY_DN104726_c1_g1	TATA-box	TATAA	146	5	-	Arabidopsis thaliana	core promoter element around -30 of transcription start
TRINITY_DN104726_c1_g1	TATA-box	TATA	147	4	+	Arabidopsis thaliana	core promoter element around -30 of transcription start
TRINITY_DN104726_c1_g1	TATA-box	TATTTAAA	411	8	-	Arabidopsis thaliana	core promoter element around -30 of transcription start
TRINITY_DN104726_c1_g1	TATA-box	TACATAAA	431	8	+	Oryza sativa	core promoter element around -30 of transcription start
TRINITY_DN104726_c1_g1	TATA-box	TACATAAA	469	8	+	Oryza sativa	core promoter element around -30 of transcription start
TRINITY_DN104726_c1_g1	TATA-box	TATAAAA	538	7	-	Pisum sativum	core promoter element around -30 of transcription start
TRINITY_DN104726_c1_g1	TATA-box	TATAAA	539	6	-	Helianthus annuus	core promoter element around -30 of transcription start
TRINITY_DN104726_c1_g1	TATA-box	TATAA	540	5	-	Arabidopsis thaliana	core promoter element around -30 of transcription start
TRINITY_DN104726_c1_g1	TATA-box	TATA	541	4	+	Arabidopsis thaliana	core promoter element around -30 of transcription start
TRINITY_DN104726_c1_g1	TATA-box	TATAAAA	601	7	-	Pisum sativum	core promoter element around -30 of transcription start
TRINITY_DN104726_c1_g1	TATA-box	TATAAA	602	6	-	Helianthus annuus	core promoter element around -30 of transcription start
TRINITY_DN104726_c1_g1	TATA-box	TATATAA	603	7	-	Arabidopsis thaliana	core promoter element around -30 of transcription start
TRINITY_DN104726_c1_g1	TATA-box	TATATA	604	6	+	Arabidopsis thaliana	core promoter element around -30 of transcription start
TRINITY_DN104726_c1_g1	TATA-box	ATATAA	605	6	+	Brassica oleracea	core promoter element around -30 of transcription start
TRINITY_DN104726_c1_g1	TATA-box	TATA	606	4	+	Arabidopsis thaliana	core promoter element around -30 of transcription start
TRINITY_DN104726_c1_g1	TATA-box	TATAAAA	628	7	-	Pisum sativum	core promoter element around -30 of transcription start
TRINITY_DN104726_c1_g1	TATA-box	TATAAA	629	6	-	Helianthus annuus	core promoter element around -30 of transcription start
TRINITY_DN104726_c1_g1	TATA-box	TATAA	630	5	-	Arabidopsis thaliana	core promoter element around -30 of transcription start
TRINITY_DN104726_c1_g1	TATA-box	TATA	631	4	+	Arabidopsis thaliana	core promoter element around -30 of transcription start
TRINITY_DN104726_c1_g1	TATA-box	TATAAAA	684	7	-	Pisum sativum	core promoter element around -30 of transcription start
TRINITY_DN104726_c1_g1	TATA-box	TATAAA	685	6	-	Helianthus annuus	core promoter element around -30 of transcription start
TRINITY_DN104726_c1_g1	TATA-box	TATAA	686	5	-	Arabidopsis thaliana	core promoter element around -30 of transcription start
TRINITY_DN104726_c1_g1	TATA-box	TATA	687	4	+	Arabidopsis thaliana	core promoter element around -30 of transcription start
TRINITY_DN104726_c1_g1	TATA-box	TATAA	733	5	-	Arabidopsis thaliana	core promoter element around -30 of transcription start
TRINITY_DN104726_c1_g1	TATA-box	TATA	734	4	+	Arabidopsis thaliana	core promoter element around -30 of transcription start
TRINITY_DN104726_c1_g1	TATA-box	TATAA	960	5	-	Arabidopsis thaliana	core promoter element around -30 of transcription start
TRINITY_DN104726_c1_g1	TATA-box	TATA	961	4	+	Arabidopsis thaliana	core promoter element around -30 of transcription start
TRINITY_DN104726_c1_g1	TATA-box	ATTATA	1083	6	+	Brassica napus	core promoter element around -30 of transcription start
TRINITY_DN104726_c1_g1	TATA-box	TATAA	1084	5	-	Arabidopsis thaliana	core promoter element around -30 of transcription start
TRINITY_DN104726_c1_g1	TATA-box	TATA	1085	4	+	Arabidopsis thaliana	core promoter element around -30 of transcription start
TRINITY_DN104726_c1_g1	TATA-box	ATTATA	1120	6	+	Brassica napus	core promoter element around -30 of transcription start
TRINITY_DN104726_c1_g1	TATA-box	TATAA	1121	5	-	Arabidopsis thaliana	core promoter element around -30 of transcription start
TRINITY_DN104726_c1_g1	TATA-box	TATA	1122	4	+	Arabidopsis thaliana	core promoter element around -30 of transcription start
TRINITY_DN104726_c1_g1	TATA-box	TATAAAA	1342	7	-	Pisum sativum	core promoter element around -30 of transcription start
TRINITY_DN104726_c1_g1	TATA-box	TATAAA	1343	6	-	Helianthus annuus	core promoter element around -30 of transcription start
TRINITY_DN104726_c1_g1	TATA-box	TATAA	1344	5	-	Arabidopsis thaliana	core promoter element around -30 of transcription start
TRINITY_DN104726_c1_g1	TATA-box	TATA	1345	4	+	Arabidopsis thaliana	core promoter element around -30 of transcription start
TRINITY_DN104726_c1_g1	TATA-box	TACAAAA	1385	7	-	Oryza sativa	core promoter element around -30 of transcription start
TRINITY_DN104726_c1_g1	TATA-box	TATAAAA	1484	7	-	Pisum sativum	core promoter element around -30 of transcription start
TRINITY_DN104726_c1_g1	TATA-box	TATAAA	1485	6	-	Helianthus annuus	core promoter element around -30 of transcription start
TRINITY_DN104726_c1_g1	TATA-box	TATAA	1486	5	-	Arabidopsis thaliana	core promoter element around -30 of transcription start
TRINITY_DN104726_c1_g1	TATA-box	TATA	1487	4	+	Arabidopsis thaliana	core promoter element around -30 of transcription start
TRINITY_DN104726_c1_g1	TATA-box	TATAAAA	1527	7	-	Pisum sativum	core promoter element around -30 of transcription start
TRINITY_DN104726_c1_g1	TATA-box	TATAAA	1528	6	-	Helianthus annuus	core promoter element around -30 of transcription start
TRINITY_DN104726_c1_g1	TATA-box	TATAA	1529	5	-	Arabidopsis thaliana	core promoter element around -30 of transcription start
TRINITY_DN104726_c1_g1	TATA-box	TATA	1530	4	-	Arabidopsis thaliana	core promoter element around -30 of transcription start
TRINITY_DN104726_c1_g1	TATA-box	TATAAAA	1626	7	-	Pisum sativum	core promoter element around -30 of transcription start
TRINITY_DN104726_c1_g1	TATA-box	TATAAA	1627	6	-	Helianthus annuus	core promoter element around -30 of transcription start
TRINITY_DN104726_c1_g1	TATA-box	TATAA	1628	5	-	Arabidopsis thaliana	core promoter element around -30 of transcription start
TRINITY_DN104726_c1_g1	TATA-box	TATA	1629	4	-	Arabidopsis thaliana	core promoter element around -30 of transcription start
TRINITY_DN104726_c1_g1	TATA-box	TATAAAA	1669	7	-	Pisum sativum	core promoter element around -30 of transcription start
TRINITY_DN104726_c1_g1	TATA-box	TATAAA	1670	6	-	Helianthus annuus	core promoter element around -30 of transcription start
TRINITY_DN104726_c1_g1	TATA-box	TATAA	1671	5	-	Arabidopsis thaliana	core promoter element around -30 of transcription start
TRINITY_DN104726_c1_g1	TATA-box	TATA	1672	4	-	Arabidopsis thaliana	core promoter element around -30 of transcription start
TRINITY_DN104726_c1_g1	TATA-box	TATAA	1814	5	-	Arabidopsis thaliana	core promoter element around -30 of transcription start
TRINITY_DN104726_c1_g1	TATA-box	TATA	1815	4	-	Arabidopsis thaliana	core promoter element around -30 of transcription start
TRINITY_DN104726_c1_g1	TATA-box	TATAAA	2413	6	-	Helianthus annuus	core promoter element around -30 of transcription start
TRINITY_DN104726_c1_g1	TATA-box	TATAA	2414	5	-	Arabidopsis thaliana	core promoter element around -30 of transcription start
TRINITY_DN104726_c1_g1	TATA-box	TATA	2415	4	-	Arabidopsis thaliana	core promoter element around -30 of transcription start
TRINITY_DN104726_c1_g1	LTR	CCGAAA	1949	6	+	Hordeum vulgare	cis-acting element involved in low-temperature responsiveness
TRINITY_DN104726_c1_g1	LTR	CCGAAA	2521	6	-	Hordeum vulgare	cis-acting element involved in low-temperature responsiveness
TRINITY_DN104726_c1_g1	TGA-element	AACGAC	2181	6	+	Brassica oleracea	auxin-responsive element
TRINITY_DN104726_c1_g1	ABRE	ACGTG	641	5	-	Arabidopsis thaliana	cis-acting element involved in the abscisic acid responsiveness
TRINITY_DN104726_c1_g1	ABRE	TACGGTC	1051	7	+	Arabidopsis thaliana	cis-acting element involved in the abscisic acid responsiveness
TRINITY_DN104726_c1_g1	ABRE	ACGTG	1928	5	+	Arabidopsis thaliana	cis-acting element involved in the abscisic acid responsiveness
TRINITY_DN104726_c1_g1	ABRE	ACGTG	2317	5	+	Arabidopsis thaliana	cis-acting element involved in the abscisic acid responsiveness
TRINITY_DN104726_c1_g1	ABRE	ACGTG	2399	5	-	Arabidopsis thaliana	cis-acting element involved in the abscisic acid responsiveness
TRINITY_DN104726_c1_g1	ATCT-motif	AATCTAATCC	1138	9	-	Pisum sativum	part of a conserved DNA module involved in light responsiveness
TRINITY_DN104726_c1_g1	ATCT-motif	AATCTAATCC	1280	9	-	Pisum sativum	part of a conserved DNA module involved in light responsiveness
TRINITY_DN104726_c1_g1	ATCT-motif	AATCTAATCC	1422	9	-	Pisum sativum	part of a conserved DNA module involved in light responsiveness
TRINITY_DN104726_c1_g1	ATCT-motif	AATCTAATCC	1564	9	-	Pisum sativum	part of a conserved DNA module involved in light responsiveness
TRINITY_DN104726_c1_g1	ATCT-motif	AATCTAATCC	1706	9	-	Pisum sativum	part of a conserved DNA module involved in light responsiveness
TRINITY_DN100509_c0_g2	Gap-box	CAAATGAA(A/G)A	2865	9.5	-	Arabidopsis thaliana	part of a light responsive element
TRINITY_DN100509_c0_g2	A-box	CCGTCC	2642	6	+	Petroselinum crispum	cis-acting regulatory element
TRINITY_DN100509_c0_g2	A-box	CCGTCC	2715	6	+	Petroselinum crispum	cis-acting regulatory element
TRINITY_DN100509_c0_g2	P-box	CCTTTTG	1042	7	+	Oryza sativa	gibberellin-responsive element
TRINITY_DN100509_c0_g2	Box 4	ATTAAT	781	6	+	Petroselinum crispum	part of a conserved DNA module involved in light responsiveness
TRINITY_DN100509_c0_g2	Box 4	ATTAAT	796	6	+	Petroselinum crispum	part of a conserved DNA module involved in light responsiveness
TRINITY_DN100509_c0_g2	Box 4	ATTAAT	862	6	+	Petroselinum crispum	part of a conserved DNA module involved in light responsiveness
TRINITY_DN100509_c0_g2	Box 4	ATTAAT	1118	6	+	Petroselinum crispum	part of a conserved DNA module involved in light responsiveness
TRINITY_DN100509_c0_g2	Box 4	ATTAAT	1359	6	+	Petroselinum crispum	part of a conserved DNA module involved in light responsiveness
TRINITY_DN100509_c0_g2	Box 4	ATTAAT	1693	6	-	Petroselinum crispum	part of a conserved DNA module involved in light responsiveness
TRINITY_DN100509_c0_g2	CAAT-box	CAAAT	23	5	-	Pisum sativum	common cis-acting element in promoter and enhancer regions
TRINITY_DN100509_c0_g2	CAAT-box	CAAAT	31	5	-	Pisum sativum	common cis-acting element in promoter and enhancer regions
TRINITY_DN100509_c0_g2	CAAT-box	CAAAT	45	5	+	Pisum sativum	common cis-acting element in promoter and enhancer regions
TRINITY_DN100509_c0_g2	CAAT-box	CAAAT	67	5	-	Pisum sativum	common cis-acting element in promoter and enhancer regions
TRINITY_DN100509_c0_g2	CAAT-box	TGCCAAC	118	7	+	Petunia hybrida	common cis-acting element in promoter and enhancer regions
TRINITY_DN100509_c0_g2	CAAT-box	CCAAT	157	5	+	Arabidopsis thaliana	common cis-acting element in promoter and enhancer regions
TRINITY_DN100509_c0_g2	CAAT-box	CAAAT	170	5	+	Pisum sativum	common cis-acting element in promoter and enhancer regions
TRINITY_DN100509_c0_g2	CAAT-box	CAAAT	596	5	+	Pisum sativum	common cis-acting element in promoter and enhancer regions
TRINITY_DN100509_c0_g2	CAAT-box	CAAAT	723	5	-	Pisum sativum	common cis-acting element in promoter and enhancer regions
TRINITY_DN100509_c0_g2	CAAT-box	CAAAT	728	5	+	Pisum sativum	common cis-acting element in promoter and enhancer regions
TRINITY_DN100509_c0_g2	CAAT-box	CAAAT	1088	5	-	Pisum sativum	common cis-acting element in promoter and enhancer regions
TRINITY_DN100509_c0_g2	CAAT-box	CCAAT	1461	5	-	Arabidopsis thaliana	common cis-acting element in promoter and enhancer regions
TRINITY_DN100509_c0_g2	CAAT-box	CAAAT	1505	5	+	Pisum sativum	common cis-acting element in promoter and enhancer regions
TRINITY_DN100509_c0_g2	CAAT-box	CAAAT	1673	5	+	Pisum sativum	common cis-acting element in promoter and enhancer regions
TRINITY_DN100509_c0_g2	CAAT-box	CAAAT	1812	5	-	Pisum sativum	common cis-acting element in promoter and enhancer regions
TRINITY_DN100509_c0_g2	CAAT-box	CAAAT	2009	5	+	Pisum sativum	common cis-acting element in promoter and enhancer regions
TRINITY_DN100509_c0_g2	CAAT-box	CAAAT	2012	5	-	Pisum sativum	common cis-acting element in promoter and enhancer regions
TRINITY_DN100509_c0_g2	CAAT-box	CAAAT	2107	5	+	Pisum sativum	common cis-acting element in promoter and enhancer regions
TRINITY_DN100509_c0_g2	CAAT-box	CCAAT	2620	5	+	Arabidopsis thaliana	common cis-acting element in promoter and enhancer regions
TRINITY_DN100509_c0_g2	CAAT-box	CAAAT	2763	5	+	Pisum sativum	common cis-acting element in promoter and enhancer regions
TRINITY_DN100509_c0_g2	CAAT-box	CAAAT	2870	5	-	Pisum sativum	common cis-acting element in promoter and enhancer regions
TRINITY_DN100509_c0_g2	CAAT-box	CAAAT	2924	5	+	Pisum sativum	common cis-acting element in promoter and enhancer regions
TRINITY_DN100509_c0_g2	G-Box	CACGTT	2844	6	-	Pisum sativum	cis-acting regulatory element involved in light responsiveness
TRINITY_DN100509_c0_g2	GATA-motif	GATAGGA	1621	7	+	Arabidopsis thaliana	part of a light responsive element
TRINITY_DN100509_c0_g2	G-box	TAACACGTAG	1824	9	-	Brassica oleracea	cis-acting regulatory element involved in light responsiveness
TRINITY_DN100509_c0_g2	O2-site	GATGATGTGG	1480	9	-	Zea mays	cis-acting regulatory element involved in zein metabolism regulation
TRINITY_DN93962_c0_g4	HD-zip	CAAT(A/T)ATTG	335	8.5	+	Arabidopsis thaliana	element involved in differentiation of the palisade mesophyll cells
TRINITY_DN100509_c0_g2	ARE	AAACCA	2993	6	-	Zea mays	cis-acting regulatory element essential for the anaerobic induction
TRINITY_DN100509_c0_g2	TATA-box	TATTTAAA	55	8	+	Arabidopsis thaliana	core promoter element around -30 of transcription start
TRINITY_DN100509_c0_g2	TATA-box	ATATAA	173	6	+	Brassica oleracea	core promoter element around -30 of transcription start
TRINITY_DN100509_c0_g2	TATA-box	TATA	174	4	+	Arabidopsis thaliana	core promoter element around -30 of transcription start
TRINITY_DN100509_c0_g2	TATA-box	ATATAA	199	6	+	Brassica oleracea	core promoter element around -30 of transcription start
TRINITY_DN100509_c0_g2	TATA-box	TATA	200	4	+	Arabidopsis thaliana	core promoter element around -30 of transcription start
TRINITY_DN100509_c0_g2	TATA-box	ATATAT	238	6	+	Brassica napus	core promoter element around -30 of transcription start
TRINITY_DN100509_c0_g2	TATA-box	TATATA	239	6	+	Arabidopsis thaliana	core promoter element around -30 of transcription start
TRINITY_DN100509_c0_g2	TATA-box	ATATAT	240	6	+	Brassica napus	core promoter element around -30 of transcription start
TRINITY_DN100509_c0_g2	TATA-box	TATA	241	4	+	Arabidopsis thaliana	core promoter element around -30 of transcription start
TRINITY_DN100509_c0_g2	TATA-box	ATATAA	317	6	+	Brassica oleracea	core promoter element around -30 of transcription start
TRINITY_DN100509_c0_g2	TATA-box	TATA	318	4	+	Arabidopsis thaliana	core promoter element around -30 of transcription start
TRINITY_DN100509_c0_g2	TATA-box	TATA	514	4	+	Arabidopsis thaliana	core promoter element around -30 of transcription start
TRINITY_DN100509_c0_g2	TATA-box	ATATAT	599	6	+	Brassica napus	core promoter element around -30 of transcription start
TRINITY_DN100509_c0_g2	TATA-box	TATA	600	4	+	Arabidopsis thaliana	core promoter element around -30 of transcription start
TRINITY_DN100509_c0_g2	TATA-box	ATTATA	1082	6	+	Brassica napus	core promoter element around -30 of transcription start
TRINITY_DN100509_c0_g2	TATA-box	TATAA	1083	5	-	Arabidopsis thaliana	core promoter element around -30 of transcription start
TRINITY_DN100509_c0_g2	TATA-box	TATA	1084	4	+	Arabidopsis thaliana	core promoter element around -30 of transcription start
TRINITY_DN100509_c0_g2	TATA-box	TATAA	1108	5	-	Arabidopsis thaliana	core promoter element around -30 of transcription start
TRINITY_DN100509_c0_g2	TATA-box	TATA	1109	4	+	Arabidopsis thaliana	core promoter element around -30 of transcription start
TRINITY_DN100509_c0_g2	TATA-box	ATATAA	1122	6	+	Brassica oleracea	core promoter element around -30 of transcription start
TRINITY_DN100509_c0_g2	TATA-box	TATA	1123	4	+	Arabidopsis thaliana	core promoter element around -30 of transcription start
TRINITY_DN100509_c0_g2	TATA-box	TATAAAA	1132	7	-	Pisum sativum	core promoter element around -30 of transcription start
TRINITY_DN100509_c0_g2	TATA-box	TATAAA	1133	6	-	Helianthus annuus	core promoter element around -30 of transcription start
TRINITY_DN100509_c0_g2	TATA-box	TATAA	1134	5	-	Arabidopsis thaliana	core promoter element around -30 of transcription start
TRINITY_DN100509_c0_g2	TATA-box	TATA	1135	4	+	Arabidopsis thaliana	core promoter element around -30 of transcription start
TRINITY_DN100509_c0_g2	TATA-box	ATTATA	1139	6	+	Brassica napus	core promoter element around -30 of transcription start
TRINITY_DN100509_c0_g2	TATA-box	TATAA	1140	5	-	Arabidopsis thaliana	core promoter element around -30 of transcription start
TRINITY_DN100509_c0_g2	TATA-box	TATA	1141	4	+	Arabidopsis thaliana	core promoter element around -30 of transcription start
TRINITY_DN100509_c0_g2	TATA-box	ATATAA	1199	6	+	Brassica oleracea	core promoter element around -30 of transcription start
TRINITY_DN100509_c0_g2	TATA-box	TATA	1200	4	+	Arabidopsis thaliana	core promoter element around -30 of transcription start
TRINITY_DN100509_c0_g2	TATA-box	ATTATA	1206	6	+	Brassica napus	core promoter element around -30 of transcription start
TRINITY_DN100509_c0_g2	TATA-box	TATAA	1207	5	-	Arabidopsis thaliana	core promoter element around -30 of transcription start
TRINITY_DN100509_c0_g2	TATA-box	TATA	1208	4	+	Arabidopsis thaliana	core promoter element around -30 of transcription start
TRINITY_DN100509_c0_g2	TATA-box	ATTATA	1211	6	+	Brassica napus	core promoter element around -30 of transcription start
TRINITY_DN100509_c0_g2	TATA-box	TATAA	1212	5	-	Arabidopsis thaliana	core promoter element around -30 of transcription start
TRINITY_DN100509_c0_g2	TATA-box	TATA	1213	4	+	Arabidopsis thaliana	core promoter element around -30 of transcription start
TRINITY_DN100509_c0_g2	TATA-box	ATATAA	1227	6	+	Brassica oleracea	core promoter element around -30 of transcription start
TRINITY_DN100509_c0_g2	TATA-box	TATA	1228	4	+	Arabidopsis thaliana	core promoter element around -30 of transcription start
TRINITY_DN100509_c0_g2	TATA-box	ATTATA	1375	6	+	Brassica napus	core promoter element around -30 of transcription start
TRINITY_DN100509_c0_g2	TATA-box	TATATAA	1376	7	-	Arabidopsis thaliana	core promoter element around -30 of transcription start
TRINITY_DN100509_c0_g2	TATA-box	TATATA	1377	6	+	Arabidopsis thaliana	core promoter element around -30 of transcription start
TRINITY_DN100509_c0_g2	TATA-box	ATATAA	1378	6	+	Brassica oleracea	core promoter element around -30 of transcription start
TRINITY_DN100509_c0_g2	TATA-box	TATA	1379	4	+	Arabidopsis thaliana	core promoter element around -30 of transcription start
TRINITY_DN100509_c0_g2	TATA-box	TATAAAA	1412	7	-	Pisum sativum	core promoter element around -30 of transcription start
TRINITY_DN100509_c0_g2	TATA-box	TATAAA	1413	6	-	Helianthus annuus	core promoter element around -30 of transcription start
TRINITY_DN100509_c0_g2	TATA-box	TATATAA	1414	7	-	Arabidopsis thaliana	core promoter element around -30 of transcription start
TRINITY_DN100509_c0_g2	TATA-box	TATATA	1415	6	+	Arabidopsis thaliana	core promoter element around -30 of transcription start
TRINITY_DN100509_c0_g2	TATA-box	ATATAT	1416	6	+	Brassica napus	core promoter element around -30 of transcription start
TRINITY_DN100509_c0_g2	TATA-box	TATA	1417	4	+	Arabidopsis thaliana	core promoter element around -30 of transcription start
TRINITY_DN100509_c0_g2	TATA-box	TATACA	1448	6	-	Helianthus annuus	core promoter element around -30 of transcription start
TRINITY_DN100509_c0_g2	TATA-box	TATA	1450	4	+	Arabidopsis thaliana	core promoter element around -30 of transcription start
TRINITY_DN100509_c0_g2	TATA-box	TATACA	1529	6	-	Helianthus annuus	core promoter element around -30 of transcription start
TRINITY_DN100509_c0_g2	TATA-box	TATA	1531	4	-	Arabidopsis thaliana	core promoter element around -30 of transcription start
TRINITY_DN100509_c0_g2	TATA-box	TATACA	1562	6	-	Helianthus annuus	core promoter element around -30 of transcription start
TRINITY_DN100509_c0_g2	TATA-box	TATA	1564	4	-	Arabidopsis thaliana	core promoter element around -30 of transcription start
TRINITY_DN100509_c0_g2	TATA-box	ATTATA	1736	6	+	Brassica napus	core promoter element around -30 of transcription start
TRINITY_DN100509_c0_g2	TATA-box	TATAA	1737	5	-	Arabidopsis thaliana	core promoter element around -30 of transcription start
TRINITY_DN100509_c0_g2	TATA-box	TATA	1738	4	-	Arabidopsis thaliana	core promoter element around -30 of transcription start
TRINITY_DN100509_c0_g2	TATA-box	TATAA	1755	5	-	Arabidopsis thaliana	core promoter element around -30 of transcription start
TRINITY_DN100509_c0_g2	TATA-box	TATA	1756	4	-	Arabidopsis thaliana	core promoter element around -30 of transcription start
TRINITY_DN100509_c0_g2	TATA-box	TATA	2127	4	-	Arabidopsis thaliana	core promoter element around -30 of transcription start
TRINITY_DN100509_c0_g2	TATA-box	TATAA	2206	5	-	Arabidopsis thaliana	core promoter element around -30 of transcription start
TRINITY_DN100509_c0_g2	TATA-box	TATA	2207	4	-	Arabidopsis thaliana	core promoter element around -30 of transcription start
TRINITY_DN100509_c0_g2	TATA-box	TATA	2285	4	-	Arabidopsis thaliana	core promoter element around -30 of transcription start
TRINITY_DN100509_c0_g2	TATA-box	TATA	2317	4	-	Arabidopsis thaliana	core promoter element around -30 of transcription start
TRINITY_DN100509_c0_g2	TATA-box	TATA	2350	4	-	Arabidopsis thaliana	core promoter element around -30 of transcription start
TRINITY_DN100509_c0_g2	TATA-box	ATATAA	2472	6	+	Brassica oleracea	core promoter element around -30 of transcription start
TRINITY_DN100509_c0_g2	TATA-box	TATA	2473	4	-	Arabidopsis thaliana	core promoter element around -30 of transcription start
TRINITY_DN100509_c0_g2	TATA-box	TATA	2570	4	-	Arabidopsis thaliana	core promoter element around -30 of transcription start
TRINITY_DN100509_c0_g2	TATA-box	TATATAA	2786	7	-	Arabidopsis thaliana	core promoter element around -30 of transcription start
TRINITY_DN100509_c0_g2	TATA-box	TATATA	2787	6	-	Arabidopsis thaliana	core promoter element around -30 of transcription start
TRINITY_DN100509_c0_g2	TATA-box	ATATAT	2788	6	-	Brassica napus	core promoter element around -30 of transcription start
TRINITY_DN100509_c0_g2	TATA-box	TATATA	2789	6	-	Arabidopsis thaliana	core promoter element around -30 of transcription start
TRINITY_DN100509_c0_g2	TATA-box	ATATAT	2790	6	-	Brassica napus	core promoter element around -30 of transcription start
TRINITY_DN100509_c0_g2	TATA-box	TATA	2791	4	-	Arabidopsis thaliana	core promoter element around -30 of transcription start
TRINITY_DN100509_c0_g2	TATA-box	TATA	2800	4	-	Arabidopsis thaliana	core promoter element around -30 of transcription start
TRINITY_DN100509_c0_g2	TCA-element	CCATCTTTTT	343	9	-	Nicotiana tabacum	cis-acting element involved in salicylic acid responsiveness
TRINITY_DN100509_c0_g2	TCA-element	CCATCTTTTT	1405	9	+	Nicotiana tabacum	cis-acting element involved in salicylic acid responsiveness
TRINITY_DN100509_c0_g2	TCT-motif	TCTTAC	2451	6	+	Arabidopsis thaliana	part of a light responsive element
TRINITY_DN100509_c0_g2	TCT-motif	TCTTAC	2491	6	+	Arabidopsis thaliana	part of a light responsive element
TRINITY_DN100509_c0_g2	TCT-motif	TCTTAC	2498	6	+	Arabidopsis thaliana	part of a light responsive element
TRINITY_DN100509_c0_g2	TGA-element	AACGAC	2752	6	+	Brassica oleracea	auxin-responsive element
TRINITY_DN100509_c0_g2	ABRE	ACGTG	2845	5	+	Arabidopsis thaliana	cis-acting element involved in the abscisic acid responsiveness
TRINITY_DN112300_c1_g2	ACE	CTAACGTATT	924	9	+	Petroselinum crispum	cis-acting element involved in light responsiveness
TRINITY_DN112300_c1_g2	CGTCA-motif	CGTCA	916	5	-	Hordeum vulgare	cis-acting regulatory element involved in the MeJA-responsiveness
TRINITY_DN112300_c1_g2	CGTCA-motif	CGTCA	2083	5	+	Hordeum vulgare	cis-acting regulatory element involved in the MeJA-responsiveness
TRINITY_DN112300_c1_g2	CAT-box	GCCACT	1735	6	+	Arabidopsis thaliana	cis-acting regulatory element related to meristem expression
TRINITY_DN112300_c1_g2	P-box	CCTTTTG	762	7	-	Oryza sativa	gibberellin-responsive element
TRINITY_DN112300_c1_g2	P-box	CCTTTTG	2663	7	+	Oryza sativa	gibberellin-responsive element
TRINITY_DN112300_c1_g2	P-box	CCTTTTG	2732	7	+	Oryza sativa	gibberellin-responsive element
TRINITY_DN112300_c1_g2	I-box	cCATATCCAAT	218	10	+	Flaveria trinervia	part of a light responsive element
TRINITY_DN112300_c1_g2	I-box	cGATAAGGCG	2977	9	+	Zea mays	part of a light responsive element
TRINITY_DN112300_c1_g2	Box 4	ATTAAT	78	6	+	Petroselinum crispum	part of a conserved DNA module involved in light responsiveness
TRINITY_DN112300_c1_g2	Box 4	ATTAAT	1069	6	+	Petroselinum crispum	part of a conserved DNA module involved in light responsiveness
TRINITY_DN112300_c1_g2	Box 4	ATTAAT	1172	6	+	Petroselinum crispum	part of a conserved DNA module involved in light responsiveness
TRINITY_DN112300_c1_g2	Box 4	ATTAAT	2589	6	-	Petroselinum crispum	part of a conserved DNA module involved in light responsiveness
TRINITY_DN112300_c1_g2	Box 4	ATTAAT	2911	6	-	Petroselinum crispum	part of a conserved DNA module involved in light responsiveness
TRINITY_DN93962_c0_g4	HD-zip	CAAT(A/T)ATTG	3378	8.5	-	Arabidopsis thaliana	element involved in differentiation of the palisade mesophyll cells
TRINITY_DN112300_c1_g2	circadian	CAAAGATATC	1096	9	-	Lycopersicon esculentum	cis-acting regulatory element involved in circadian control
TRINITY_DN112300_c1_g2	TCCC-motif	TCTCCCT	129	7	+	Spinacia oleracea	part of a light responsive element
TRINITY_DN112300_c1_g2	TGACG-motif	TGACG	916	5	+	Hordeum vulgare	cis-acting regulatory element involved in the MeJA-responsiveness
TRINITY_DN112300_c1_g2	TGACG-motif	TGACG	2083	5	-	Hordeum vulgare	cis-acting regulatory element involved in the MeJA-responsiveness
TRINITY_DN112300_c1_g2	CCAAT-box	CAACGG	2720	6	-	Hordeum vulgare	MYBHv1 binding site
TRINITY_DN112300_c1_g2	TATC-box	TATCCCA	726	7	+	Oryza sativa	cis-acting element involved in gibberellin-responsiveness
TRINITY_DN112300_c1_g2	chs-CMA1a	TTACTTAA	2354	8	+	Daucus carota	part of a light responsive element
TRINITY_DN112300_c1_g2	TC-rich repeats	GTTTTCTTAC	2963	9	-	Nicotiana tabacum	cis-acting element involved in defense and stress responsiveness
TRINITY_DN112300_c1_g2	ATC-motif	TGCTATCCA	1822	9	-	Pisum sativum	part of a conserved DNA module involved in light responsiveness
TRINITY_DN112300_c1_g2	ATC-motif	TGCTATCCA	2950	9	-	Pisum sativum	part of a conserved DNA module involved in light responsiveness
TRINITY_DN112300_c1_g2	CAAT-box	CAAAT	279	5	+	Pisum sativum	common cis-acting element in promoter and enhancer regions
TRINITY_DN112300_c1_g2	CAAT-box	CAAAT	424	5	+	Pisum sativum	common cis-acting element in promoter and enhancer regions
TRINITY_DN112300_c1_g2	CAAT-box	CCAAT	459	5	+	Arabidopsis thaliana	common cis-acting element in promoter and enhancer regions
TRINITY_DN112300_c1_g2	CAAT-box	CAAAT	490	5	+	Pisum sativum	common cis-acting element in promoter and enhancer regions
TRINITY_DN112300_c1_g2	CAAT-box	CAAAT	557	5	-	Pisum sativum	common cis-acting element in promoter and enhancer regions
TRINITY_DN112300_c1_g2	CAAT-box	CAAAT	573	5	-	Pisum sativum	common cis-acting element in promoter and enhancer regions
TRINITY_DN112300_c1_g2	CAAT-box	CAAAT	689	5	+	Pisum sativum	common cis-acting element in promoter and enhancer regions
TRINITY_DN112300_c1_g2	CAAT-box	CAAAT	712	5	-	Pisum sativum	common cis-acting element in promoter and enhancer regions
TRINITY_DN112300_c1_g2	CAAT-box	CAAAT	1106	5	+	Pisum sativum	common cis-acting element in promoter and enhancer regions
TRINITY_DN112300_c1_g2	CAAT-box	CAAAT	1117	5	+	Pisum sativum	common cis-acting element in promoter and enhancer regions
TRINITY_DN112300_c1_g2	CAAT-box	CAAAT	1203	5	+	Pisum sativum	common cis-acting element in promoter and enhancer regions
TRINITY_DN112300_c1_g2	CAAT-box	CAAAT	1380	5	+	Pisum sativum	common cis-acting element in promoter and enhancer regions
TRINITY_DN112300_c1_g2	CAAT-box	CAAAT	1443	5	+	Pisum sativum	common cis-acting element in promoter and enhancer regions
TRINITY_DN112300_c1_g2	CAAT-box	CAAAT	1446	5	-	Pisum sativum	common cis-acting element in promoter and enhancer regions
TRINITY_DN112300_c1_g2	CAAT-box	CAAAT	1620	5	-	Pisum sativum	common cis-acting element in promoter and enhancer regions
TRINITY_DN112300_c1_g2	CAAT-box	CAAAT	1879	5	+	Pisum sativum	common cis-acting element in promoter and enhancer regions
TRINITY_DN112300_c1_g2	CAAT-box	CCAAT	2279	5	-	Arabidopsis thaliana	common cis-acting element in promoter and enhancer regions
TRINITY_DN112300_c1_g2	CAAT-box	CCAAT	2769	5	+	Arabidopsis thaliana	common cis-acting element in promoter and enhancer regions
TRINITY_DN112300_c1_g2	GCN4_motif	TGAGTCA	1041	7	+	Oryza sativa	cis-regulatory element involved in endosperm expression
TRINITY_DN112300_c1_g2	GCN4_motif	TGAGTCA	2215	7	+	Oryza sativa	cis-regulatory element involved in endosperm expression
TRINITY_DN112300_c1_g2	G-Box	CACGTT	1603	6	-	Pisum sativum	cis-acting regulatory element involved in light responsiveness
TRINITY_DN112300_c1_g2	G-box	TACGTG	1303	6	-	Arabidopsis thaliana	cis-acting regulatory element involved in light responsiveness
TRINITY_DN112300_c1_g2	G-box	CACGTC	1987	6	-	Zea mays	cis-acting regulatory element involved in light responsiveness
TRINITY_DN112300_c1_g2	O2-site	GTTGACGTGA	914	9	+	Zea mays	cis-acting regulatory element involved in zein metabolism regulation
TRINITY_DN112300_c1_g2	GT1-motif	GGTTAA	358	6	+	Arabidopsis thaliana	light responsive element
TRINITY_DN112300_c1_g2	GT1-motif	GGTTAA	1860	6	-	Arabidopsis thaliana	light responsive element
TRINITY_DN112300_c1_g2	ARE	AAACCA	775	6	+	Zea mays	cis-acting regulatory element essential for the anaerobic induction
TRINITY_DN112300_c1_g2	ARE	AAACCA	828	6	+	Zea mays	cis-acting regulatory element essential for the anaerobic induction
TRINITY_DN112300_c1_g2	ARE	AAACCA	2919	6	-	Zea mays	cis-acting regulatory element essential for the anaerobic induction
TRINITY_DN112300_c1_g2	TATA-box	TATA	146	4	+	Arabidopsis thaliana	core promoter element around -30 of transcription start
TRINITY_DN112300_c1_g2	TATA-box	TATA	369	4	+	Arabidopsis thaliana	core promoter element around -30 of transcription start
TRINITY_DN112300_c1_g2	TATA-box	ATATAA	433	6	+	Brassica oleracea	core promoter element around -30 of transcription start
TRINITY_DN112300_c1_g2	TATA-box	TATA	434	4	+	Arabidopsis thaliana	core promoter element around -30 of transcription start
TRINITY_DN112300_c1_g2	TATA-box	taTATAAAtc	664	9	-	Arabidopsis thaliana	core promoter element around -30 of transcription start
TRINITY_DN112300_c1_g2	TATA-box	TATAAAA	667	7	-	Pisum sativum	core promoter element around -30 of transcription start
TRINITY_DN112300_c1_g2	TATA-box	TATAAA	668	6	-	Helianthus annuus	core promoter element around -30 of transcription start
TRINITY_DN112300_c1_g2	TATA-box	TATAA	669	5	-	Arabidopsis thaliana	core promoter element around -30 of transcription start
TRINITY_DN112300_c1_g2	TATA-box	TATA	670	4	+	Arabidopsis thaliana	core promoter element around -30 of transcription start
TRINITY_DN112300_c1_g2	TATA-box	ATATAA	836	6	+	Brassica oleracea	core promoter element around -30 of transcription start
TRINITY_DN112300_c1_g2	TATA-box	TATA	837	4	+	Arabidopsis thaliana	core promoter element around -30 of transcription start
TRINITY_DN112300_c1_g2	TATA-box	taTATAAAtc	946	9	+	Arabidopsis thaliana	core promoter element around -30 of transcription start
TRINITY_DN112300_c1_g2	TATA-box	ATATAT	1081	6	+	Brassica napus	core promoter element around -30 of transcription start
TRINITY_DN112300_c1_g2	TATA-box	TATATA	1082	6	+	Arabidopsis thaliana	core promoter element around -30 of transcription start
TRINITY_DN112300_c1_g2	TATA-box	ATATAT	1083	6	+	Brassica napus	core promoter element around -30 of transcription start
TRINITY_DN112300_c1_g2	TATA-box	TATA	1084	4	+	Arabidopsis thaliana	core promoter element around -30 of transcription start
TRINITY_DN112300_c1_g2	TATA-box	ATTATA	1176	6	+	Brassica napus	core promoter element around -30 of transcription start
TRINITY_DN112300_c1_g2	TATA-box	TATAA	1177	5	-	Arabidopsis thaliana	core promoter element around -30 of transcription start
TRINITY_DN112300_c1_g2	TATA-box	TATA	1178	4	+	Arabidopsis thaliana	core promoter element around -30 of transcription start
TRINITY_DN112300_c1_g2	TATA-box	TATA	1545	4	-	Arabidopsis thaliana	core promoter element around -30 of transcription start
TRINITY_DN112300_c1_g2	TATA-box	TATA	2330	4	-	Arabidopsis thaliana	core promoter element around -30 of transcription start
TRINITY_DN112300_c1_g2	TATA-box	ATATAT	2530	6	-	Brassica napus	core promoter element around -30 of transcription start
TRINITY_DN112300_c1_g2	TATA-box	TATA	2531	4	-	Arabidopsis thaliana	core promoter element around -30 of transcription start
TRINITY_DN112300_c1_g2	TATA-box	TATACA	2755	6	-	Helianthus annuus	core promoter element around -30 of transcription start
TRINITY_DN112300_c1_g2	TATA-box	TATA	2757	4	-	Arabidopsis thaliana	core promoter element around -30 of transcription start
TRINITY_DN112300_c1_g2	TATA-box	TATA	2763	4	-	Arabidopsis thaliana	core promoter element around -30 of transcription start
TRINITY_DN112300_c1_g2	MBS	CAACTG	806	6	+	Arabidopsis thaliana	MYB binding site involved in drought-inducibility
TRINITY_DN112300_c1_g2	GC-motif	CCCCCG	2239	6	-	Zea mays	enhancer-like element involved in anoxic specific inducibility
TRINITY_DN112300_c1_g2	TCA-element	CCATCTTTTT	1494	9	-	Nicotiana tabacum	cis-acting element involved in salicylic acid responsiveness
TRINITY_DN112300_c1_g2	TCA-element	CCATCTTTTT	1803	9	+	Nicotiana tabacum	cis-acting element involved in salicylic acid responsiveness
TRINITY_DN112300_c1_g2	TCT-motif	TCTTAC	2963	6	-	Arabidopsis thaliana	part of a light responsive element
TRINITY_DN112300_c1_g2	TGA-element	AACGAC	1655	6	-	Brassica oleracea	auxin-responsive element
TRINITY_DN112300_c1_g2	ABRE	GACACGTGGC	496	9	-	Triticum aestivum	cis-acting element involved in the abscisic acid responsiveness
TRINITY_DN112300_c1_g2	ABRE	CGTACGTGCA	1301	9	-	Hordeum vulgare	cis-acting element involved in the abscisic acid responsiveness
TRINITY_DN112300_c1_g2	ABRE	ACGTG	1303	5	-	Arabidopsis thaliana	cis-acting element involved in the abscisic acid responsiveness
TRINITY_DN112300_c1_g2	ABRE	ACGTG	1604	5	+	Arabidopsis thaliana	cis-acting element involved in the abscisic acid responsiveness
TRINITY_DN112300_c1_g2	ABRE	ACGTG	1988	5	+	Arabidopsis thaliana	cis-acting element involved in the abscisic acid responsiveness
TRINITY_DN112300_c1_g2	ATCT-motif	AATCTAATCC	2277	9	-	Pisum sativum	part of a conserved DNA module involved in light responsiveness
TRINITY_DN93962_c0_g4	CGTCA-motif	CGTCA	275	5	+	Hordeum vulgare	cis-acting regulatory element involved in the MeJA-responsiveness
TRINITY_DN93962_c0_g4	CGTCA-motif	CGTCA	1019	5	-	Hordeum vulgare	cis-acting regulatory element involved in the MeJA-responsiveness
TRINITY_DN93962_c0_g4	CGTCA-motif	CGTCA	1529	5	+	Hordeum vulgare	cis-acting regulatory element involved in the MeJA-responsiveness
TRINITY_DN93962_c0_g4	CGTCA-motif	CGTCA	2600	5	+	Hordeum vulgare	cis-acting regulatory element involved in the MeJA-responsiveness
TRINITY_DN93962_c0_g4	CGTCA-motif	CGTCA	3318	5	+	Hordeum vulgare	cis-acting regulatory element involved in the MeJA-responsiveness
TRINITY_DN93962_c0_g4	CGTCA-motif	CGTCA	4062	5	-	Hordeum vulgare	cis-acting regulatory element involved in the MeJA-responsiveness
TRINITY_DN93962_c0_g4	CGTCA-motif	CGTCA	4572	5	+	Hordeum vulgare	cis-acting regulatory element involved in the MeJA-responsiveness
TRINITY_DN93962_c0_g4	CGTCA-motif	CGTCA	5643	5	+	Hordeum vulgare	cis-acting regulatory element involved in the MeJA-responsiveness
TRINITY_DN93962_c0_g4	A-box	CCGTCC	1904	6	-	Petroselinum crispum	cis-acting regulatory element
TRINITY_DN93962_c0_g4	A-box	CCGTCC	4947	6	-	Petroselinum crispum	cis-acting regulatory element
TRINITY_DN93962_c0_g4	GARE-motif	TCTGTTG	1339	7	+	Brassica oleracea	gibberellin-responsive element
TRINITY_DN93962_c0_g4	GARE-motif	TCTGTTG	2289	7	+	Brassica oleracea	gibberellin-responsive element
TRINITY_DN93962_c0_g4	GARE-motif	TCTGTTG	2408	7	+	Brassica oleracea	gibberellin-responsive element
TRINITY_DN93962_c0_g4	GARE-motif	TCTGTTG	2526	7	+	Brassica oleracea	gibberellin-responsive element
TRINITY_DN93962_c0_g4	GARE-motif	TCTGTTG	4382	7	+	Brassica oleracea	gibberellin-responsive element
TRINITY_DN93962_c0_g4	GARE-motif	TCTGTTG	5332	7	+	Brassica oleracea	gibberellin-responsive element
TRINITY_DN93962_c0_g4	GARE-motif	TCTGTTG	5451	7	+	Brassica oleracea	gibberellin-responsive element
TRINITY_DN93962_c0_g4	GARE-motif	TCTGTTG	5569	7	+	Brassica oleracea	gibberellin-responsive element
TRINITY_DN93962_c0_g4	Box 4	ATTAAT	709	6	+	Petroselinum crispum	part of a conserved DNA module involved in light responsiveness
TRINITY_DN93962_c0_g4	Box 4	ATTAAT	761	6	+	Petroselinum crispum	part of a conserved DNA module involved in light responsiveness
TRINITY_DN93962_c0_g4	Box 4	ATTAAT	814	6	+	Petroselinum crispum	part of a conserved DNA module involved in light responsiveness
TRINITY_DN93962_c0_g4	Box 4	ATTAAT	994	6	+	Petroselinum crispum	part of a conserved DNA module involved in light responsiveness
TRINITY_DN93962_c0_g4	Box 4	ATTAAT	3752	6	-	Petroselinum crispum	part of a conserved DNA module involved in light responsiveness
TRINITY_DN93962_c0_g4	Box 4	ATTAAT	3804	6	-	Petroselinum crispum	part of a conserved DNA module involved in light responsiveness
TRINITY_DN93962_c0_g4	Box 4	ATTAAT	3857	6	-	Petroselinum crispum	part of a conserved DNA module involved in light responsiveness
TRINITY_DN93962_c0_g4	Box 4	ATTAAT	4037	6	-	Petroselinum crispum	part of a conserved DNA module involved in light responsiveness
TRINITY_DN93962_c0_g4	TGACG-motif	TGACG	275	5	-	Hordeum vulgare	cis-acting regulatory element involved in the MeJA-responsiveness
TRINITY_DN93962_c0_g4	TGACG-motif	TGACG	1019	5	+	Hordeum vulgare	cis-acting regulatory element involved in the MeJA-responsiveness
TRINITY_DN93962_c0_g4	TGACG-motif	TGACG	1529	5	-	Hordeum vulgare	cis-acting regulatory element involved in the MeJA-responsiveness
TRINITY_DN93962_c0_g4	TGACG-motif	TGACG	2600	5	-	Hordeum vulgare	cis-acting regulatory element involved in the MeJA-responsiveness
TRINITY_DN93962_c0_g4	TGACG-motif	TGACG	3318	5	-	Hordeum vulgare	cis-acting regulatory element involved in the MeJA-responsiveness
TRINITY_DN93962_c0_g4	TGACG-motif	TGACG	4062	5	+	Hordeum vulgare	cis-acting regulatory element involved in the MeJA-responsiveness
TRINITY_DN93962_c0_g4	TGACG-motif	TGACG	4572	5	-	Hordeum vulgare	cis-acting regulatory element involved in the MeJA-responsiveness
TRINITY_DN93962_c0_g4	TGACG-motif	TGACG	5643	5	-	Hordeum vulgare	cis-acting regulatory element involved in the MeJA-responsiveness
TRINITY_DN93962_c0_g4	CCAAT-box	CAACGG	1969	6	+	Hordeum vulgare	MYBHv1 binding site
TRINITY_DN93962_c0_g4	CCAAT-box	CAACGG	5012	6	+	Hordeum vulgare	MYBHv1 binding site
TRINITY_DN93962_c0_g4	ATC-motif	AGTAATCT	1205	8	+	Spinacia oleracea	part of a conserved DNA module involved in light responsiveness
TRINITY_DN93962_c0_g4	ATC-motif	AGTAATCT	4248	8	+	Spinacia oleracea	part of a conserved DNA module involved in light responsiveness
TRINITY_DN93962_c0_g4	CAAT-box	CCAAT	144	5	+	Arabidopsis thaliana	common cis-acting element in promoter and enhancer regions
TRINITY_DN93962_c0_g4	CAAT-box	CCAAT	347	5	-	Arabidopsis thaliana	common cis-acting element in promoter and enhancer regions
TRINITY_DN93962_c0_g4	CAAT-box	CAAAT	364	5	+	Pisum sativum	common cis-acting element in promoter and enhancer regions
TRINITY_DN93962_c0_g4	CAAT-box	CCAAT	388	5	-	Arabidopsis thaliana	common cis-acting element in promoter and enhancer regions
TRINITY_DN93962_c0_g4	CAAT-box	CCAAT	478	5	-	Arabidopsis thaliana	common cis-acting element in promoter and enhancer regions
TRINITY_DN93962_c0_g4	CAAT-box	CAAAT	532	5	-	Pisum sativum	common cis-acting element in promoter and enhancer regions
TRINITY_DN93962_c0_g4	CAAT-box	CAAAT	585	5	-	Pisum sativum	common cis-acting element in promoter and enhancer regions
TRINITY_DN93962_c0_g4	CAAT-box	CAAAT	968	5	+	Pisum sativum	common cis-acting element in promoter and enhancer regions
TRINITY_DN93962_c0_g4	CAAT-box	CCAAT	1096	5	+	Arabidopsis thaliana	common cis-acting element in promoter and enhancer regions
TRINITY_DN93962_c0_g4	CAAT-box	CCAAT	1412	5	+	Arabidopsis thaliana	common cis-acting element in promoter and enhancer regions
TRINITY_DN93962_c0_g4	CAAT-box	CCAAT	1485	5	-	Arabidopsis thaliana	common cis-acting element in promoter and enhancer regions
TRINITY_DN93962_c0_g4	CAAT-box	CAAAT	1549	5	-	Pisum sativum	common cis-acting element in promoter and enhancer regions
TRINITY_DN93962_c0_g4	CAAT-box	CAAAT	1890	5	-	Pisum sativum	common cis-acting element in promoter and enhancer regions
TRINITY_DN93962_c0_g4	CAAT-box	CAAAT	2126	5	-	Pisum sativum	common cis-acting element in promoter and enhancer regions
TRINITY_DN93962_c0_g4	CAAT-box	CAAAT	2219	5	-	Pisum sativum	common cis-acting element in promoter and enhancer regions
TRINITY_DN93962_c0_g4	CAAT-box	CAAAT	2236	5	-	Pisum sativum	common cis-acting element in promoter and enhancer regions
TRINITY_DN93962_c0_g4	CAAT-box	CCAAT	2337	5	-	Arabidopsis thaliana	common cis-acting element in promoter and enhancer regions
TRINITY_DN93962_c0_g4	CAAT-box	CAAAT	2354	5	-	Pisum sativum	common cis-acting element in promoter and enhancer regions
TRINITY_DN93962_c0_g4	CAAT-box	CAAAT	2457	5	-	Pisum sativum	common cis-acting element in promoter and enhancer regions
TRINITY_DN93962_c0_g4	CAAT-box	CAAAT	2474	5	-	Pisum sativum	common cis-acting element in promoter and enhancer regions
TRINITY_DN93962_c0_g4	CAAT-box	CAAAT	2574	5	-	Pisum sativum	common cis-acting element in promoter and enhancer regions
TRINITY_DN93962_c0_g4	CAAT-box	CAAAT	2704	5	-	Pisum sativum	common cis-acting element in promoter and enhancer regions
TRINITY_DN93962_c0_g4	CAAT-box	CAAAT	2741	5	-	Pisum sativum	common cis-acting element in promoter and enhancer regions
TRINITY_DN93962_c0_g4	CAAT-box	CAAAT	2796	5	-	Pisum sativum	common cis-acting element in promoter and enhancer regions
TRINITY_DN93962_c0_g4	CAAT-box	CAAAT	2878	5	+	Pisum sativum	common cis-acting element in promoter and enhancer regions
TRINITY_DN93962_c0_g4	CAAT-box	CAAAT	2997	5	-	Pisum sativum	common cis-acting element in promoter and enhancer regions
TRINITY_DN93962_c0_g4	CAAT-box	CCAAT	3187	5	+	Arabidopsis thaliana	common cis-acting element in promoter and enhancer regions
TRINITY_DN93962_c0_g4	CAAT-box	CCAAT	3390	5	-	Arabidopsis thaliana	common cis-acting element in promoter and enhancer regions
TRINITY_DN93962_c0_g4	CAAT-box	CAAAT	3407	5	+	Pisum sativum	common cis-acting element in promoter and enhancer regions
TRINITY_DN93962_c0_g4	CAAT-box	CCAAT	3431	5	-	Arabidopsis thaliana	common cis-acting element in promoter and enhancer regions
TRINITY_DN93962_c0_g4	CAAT-box	CCAAT	3521	5	-	Arabidopsis thaliana	common cis-acting element in promoter and enhancer regions
TRINITY_DN93962_c0_g4	CAAT-box	CAAAT	3575	5	-	Pisum sativum	common cis-acting element in promoter and enhancer regions
TRINITY_DN93962_c0_g4	CAAT-box	CAAAT	3628	5	-	Pisum sativum	common cis-acting element in promoter and enhancer regions
TRINITY_DN93962_c0_g4	CAAT-box	CAAAT	4011	5	+	Pisum sativum	common cis-acting element in promoter and enhancer regions
TRINITY_DN93962_c0_g4	CAAT-box	CCAAT	4139	5	+	Arabidopsis thaliana	common cis-acting element in promoter and enhancer regions
TRINITY_DN93962_c0_g4	CAAT-box	CCAAT	4455	5	+	Arabidopsis thaliana	common cis-acting element in promoter and enhancer regions
TRINITY_DN93962_c0_g4	CAAT-box	CCAAT	4528	5	-	Arabidopsis thaliana	common cis-acting element in promoter and enhancer regions
TRINITY_DN93962_c0_g4	CAAT-box	CAAAT	4592	5	-	Pisum sativum	common cis-acting element in promoter and enhancer regions
TRINITY_DN93962_c0_g4	CAAT-box	CAAAT	4933	5	-	Pisum sativum	common cis-acting element in promoter and enhancer regions
TRINITY_DN93962_c0_g4	CAAT-box	CAAAT	5169	5	-	Pisum sativum	common cis-acting element in promoter and enhancer regions
TRINITY_DN93962_c0_g4	CAAT-box	CAAAT	5262	5	-	Pisum sativum	common cis-acting element in promoter and enhancer regions
TRINITY_DN93962_c0_g4	CAAT-box	CAAAT	5279	5	-	Pisum sativum	common cis-acting element in promoter and enhancer regions
TRINITY_DN93962_c0_g4	CAAT-box	CCAAT	5380	5	-	Arabidopsis thaliana	common cis-acting element in promoter and enhancer regions
TRINITY_DN93962_c0_g4	CAAT-box	CAAAT	5397	5	-	Pisum sativum	common cis-acting element in promoter and enhancer regions
TRINITY_DN93962_c0_g4	CAAT-box	CAAAT	5500	5	-	Pisum sativum	common cis-acting element in promoter and enhancer regions
TRINITY_DN93962_c0_g4	CAAT-box	CAAAT	5517	5	-	Pisum sativum	common cis-acting element in promoter and enhancer regions
TRINITY_DN93962_c0_g4	CAAT-box	CAAAT	5617	5	-	Pisum sativum	common cis-acting element in promoter and enhancer regions
TRINITY_DN93962_c0_g4	CAAT-box	CAAAT	5747	5	-	Pisum sativum	common cis-acting element in promoter and enhancer regions
TRINITY_DN93962_c0_g4	CAAT-box	CAAAT	5784	5	-	Pisum sativum	common cis-acting element in promoter and enhancer regions
TRINITY_DN93962_c0_g4	CAAT-box	CAAAT	5839	5	-	Pisum sativum	common cis-acting element in promoter and enhancer regions
TRINITY_DN93962_c0_g4	CAAT-box	CAAAT	5921	5	+	Pisum sativum	common cis-acting element in promoter and enhancer regions
TRINITY_DN93962_c0_g4	CAAT-box	CAAAT	6040	5	-	Pisum sativum	common cis-acting element in promoter and enhancer regions
TRINITY_DN93962_c0_g4	AT-rich element	ATAGAAATCAA	447	10	-	Glycine max	binding site of AT-rich DNA binding protein (ATBP-1)
TRINITY_DN93962_c0_g4	AT-rich element	ATAGAAATCAA	3490	10	-	Glycine max	binding site of AT-rich DNA binding protein (ATBP-1)
TRINITY_DN93962_c0_g4	Pc-CMA2c	GCCCACGCA	1048	9	-	Pisum sativum	part of a light responsive element
TRINITY_DN93962_c0_g4	Pc-CMA2c	GCCCACGCA	4091	9	-	Pisum sativum	part of a light responsive element
TRINITY_DN93962_c0_g4	G-box	CACGTC	1233	6	+	Zea mays	cis-acting regulatory element involved in light responsiveness
TRINITY_DN93962_c0_g4	G-box	CACGAC	1573	6	-	Zea mays	cis-acting regulatory element involved in light responsiveness
TRINITY_DN93962_c0_g4	G-box	CACGTC	4276	6	+	Zea mays	cis-acting regulatory element involved in light responsiveness
TRINITY_DN93962_c0_g4	G-box	CACGAC	4616	6	-	Zea mays	cis-acting regulatory element involved in light responsiveness
TRINITY_DN93962_c0_g4	GT1-motif	GGTTAA	2329	6	+	Arabidopsis thaliana	light responsive element
TRINITY_DN93962_c0_g4	GT1-motif	GGTTAA	2831	6	-	Arabidopsis thaliana	light responsive element
TRINITY_DN93962_c0_g4	GT1-motif	GGTTAA	5372	6	+	Arabidopsis thaliana	light responsive element
TRINITY_DN93962_c0_g4	GT1-motif	GGTTAA	5874	6	-	Arabidopsis thaliana	light responsive element
TRINITY_DN93962_c0_g4	HD-zip	CAAT(A/T)ATTG	335	8.5	+	Arabidopsis thaliana	element involved in differentiation of the palisade mesophyll cells
TRINITY_DN93962_c0_g4	HD-zip	CAAT(A/T)ATTG	335	8.5	+	Arabidopsis thaliana	element involved in differentiation of the palisade mesophyll cells
TRINITY_DN93962_c0_g4	MRE	AACCTAA	2910	7	-	Petroselinum crispum	MYB binding site involved in light responsiveness
TRINITY_DN93962_c0_g4	MRE	AACCTAA	5953	7	-	Petroselinum crispum	MYB binding site involved in light responsiveness
TRINITY_DN93962_c0_g4	ARE	AAACCA	328	6	-	Zea mays	cis-acting regulatory element essential for the anaerobic induction
TRINITY_DN93962_c0_g4	ARE	AAACCA	3371	6	-	Zea mays	cis-acting regulatory element essential for the anaerobic induction
TRINITY_DN93962_c0_g4	TATA-box	TATA	455	4	+	Arabidopsis thaliana	core promoter element around -30 of transcription start
TRINITY_DN93962_c0_g4	TATA-box	TATACA	566	6	-	Helianthus annuus	core promoter element around -30 of transcription start
TRINITY_DN93962_c0_g4	TATA-box	TATA	568	4	+	Arabidopsis thaliana	core promoter element around -30 of transcription start
TRINITY_DN93962_c0_g4	TATA-box	TATA	582	4	+	Arabidopsis thaliana	core promoter element around -30 of transcription start
TRINITY_DN93962_c0_g4	TATA-box	TATAAAA	602	7	-	Pisum sativum	core promoter element around -30 of transcription start
TRINITY_DN93962_c0_g4	TATA-box	TATAAA	603	6	-	Helianthus annuus	core promoter element around -30 of transcription start
TRINITY_DN93962_c0_g4	TATA-box	TATAA	604	5	-	Arabidopsis thaliana	core promoter element around -30 of transcription start
TRINITY_DN93962_c0_g4	TATA-box	TATA	605	4	+	Arabidopsis thaliana	core promoter element around -30 of transcription start
TRINITY_DN93962_c0_g4	TATA-box	TACAAAA	628	7	+	Oryza sativa	core promoter element around -30 of transcription start
TRINITY_DN93962_c0_g4	TATA-box	ATATAA	765	6	+	Brassica oleracea	core promoter element around -30 of transcription start
TRINITY_DN93962_c0_g4	TATA-box	TATA	766	4	+	Arabidopsis thaliana	core promoter element around -30 of transcription start
TRINITY_DN93962_c0_g4	TATA-box	ATATAA	818	6	+	Brassica oleracea	core promoter element around -30 of transcription start
TRINITY_DN93962_c0_g4	TATA-box	TATA	819	4	+	Arabidopsis thaliana	core promoter element around -30 of transcription start
TRINITY_DN93962_c0_g4	TATA-box	ATTATA	931	6	+	Brassica napus	core promoter element around -30 of transcription start
TRINITY_DN93962_c0_g4	TATA-box	TATAA	932	5	-	Arabidopsis thaliana	core promoter element around -30 of transcription start
TRINITY_DN93962_c0_g4	TATA-box	TATA	933	4	+	Arabidopsis thaliana	core promoter element around -30 of transcription start
TRINITY_DN93962_c0_g4	TATA-box	TATA	963	4	+	Arabidopsis thaliana	core promoter element around -30 of transcription start
TRINITY_DN93962_c0_g4	TATA-box	TATA	1081	4	+	Arabidopsis thaliana	core promoter element around -30 of transcription start
TRINITY_DN93962_c0_g4	TATA-box	TATA	1669	4	+	Arabidopsis thaliana	core promoter element around -30 of transcription start
TRINITY_DN93962_c0_g4	TATA-box	TATA	2145	4	+	Arabidopsis thaliana	core promoter element around -30 of transcription start
TRINITY_DN93962_c0_g4	TATA-box	TATACA	2204	6	-	Helianthus annuus	core promoter element around -30 of transcription start
TRINITY_DN93962_c0_g4	TATA-box	TATA	2206	4	+	Arabidopsis thaliana	core promoter element around -30 of transcription start
TRINITY_DN93962_c0_g4	TATA-box	TATA	2255	4	+	Arabidopsis thaliana	core promoter element around -30 of transcription start
TRINITY_DN93962_c0_g4	TATA-box	TATACA	2372	6	-	Helianthus annuus	core promoter element around -30 of transcription start
TRINITY_DN93962_c0_g4	TATA-box	TATA	2374	4	+	Arabidopsis thaliana	core promoter element around -30 of transcription start
TRINITY_DN93962_c0_g4	TATA-box	TATA	2451	4	+	Arabidopsis thaliana	core promoter element around -30 of transcription start
TRINITY_DN93962_c0_g4	TATA-box	TATACA	2490	6	-	Helianthus annuus	core promoter element around -30 of transcription start
TRINITY_DN93962_c0_g4	TATA-box	TATA	2492	4	+	Arabidopsis thaliana	core promoter element around -30 of transcription start
TRINITY_DN93962_c0_g4	TATA-box	TATA	2568	4	+	Arabidopsis thaliana	core promoter element around -30 of transcription start
TRINITY_DN93962_c0_g4	TATA-box	ATATAT	2848	6	+	Brassica napus	core promoter element around -30 of transcription start
TRINITY_DN93962_c0_g4	TATA-box	TATA	2849	4	+	Arabidopsis thaliana	core promoter element around -30 of transcription start
TRINITY_DN93962_c0_g4	TATA-box	TATTTAAA	2882	8	-	Arabidopsis thaliana	core promoter element around -30 of transcription start
TRINITY_DN93962_c0_g4	TATA-box	TACAAAA	2989	7	-	Oryza sativa	core promoter element around -30 of transcription start
TRINITY_DN93962_c0_g4	TATA-box	TATA	3498	4	-	Arabidopsis thaliana	core promoter element around -30 of transcription start
TRINITY_DN93962_c0_g4	TATA-box	TATACA	3609	6	-	Helianthus annuus	core promoter element around -30 of transcription start
TRINITY_DN93962_c0_g4	TATA-box	TATA	3611	4	-	Arabidopsis thaliana	core promoter element around -30 of transcription start
TRINITY_DN93962_c0_g4	TATA-box	TATA	3625	4	-	Arabidopsis thaliana	core promoter element around -30 of transcription start
TRINITY_DN93962_c0_g4	TATA-box	TATAAAA	3645	7	-	Pisum sativum	core promoter element around -30 of transcription start
TRINITY_DN93962_c0_g4	TATA-box	TATAAA	3646	6	-	Helianthus annuus	core promoter element around -30 of transcription start
TRINITY_DN93962_c0_g4	TATA-box	TATAA	3647	5	-	Arabidopsis thaliana	core promoter element around -30 of transcription start
TRINITY_DN93962_c0_g4	TATA-box	TATA	3648	4	-	Arabidopsis thaliana	core promoter element around -30 of transcription start
TRINITY_DN93962_c0_g4	TATA-box	TACAAAA	3671	7	+	Oryza sativa	core promoter element around -30 of transcription start
TRINITY_DN93962_c0_g4	TATA-box	ATATAA	3808	6	+	Brassica oleracea	core promoter element around -30 of transcription start
TRINITY_DN93962_c0_g4	TATA-box	TATA	3809	4	-	Arabidopsis thaliana	core promoter element around -30 of transcription start
TRINITY_DN93962_c0_g4	TATA-box	ATATAA	3861	6	+	Brassica oleracea	core promoter element around -30 of transcription start
TRINITY_DN93962_c0_g4	TATA-box	TATA	3862	4	-	Arabidopsis thaliana	core promoter element around -30 of transcription start
TRINITY_DN93962_c0_g4	TATA-box	ATTATA	3974	6	+	Brassica napus	core promoter element around -30 of transcription start
TRINITY_DN93962_c0_g4	TATA-box	TATAA	3975	5	-	Arabidopsis thaliana	core promoter element around -30 of transcription start
TRINITY_DN93962_c0_g4	TATA-box	TATA	3976	4	-	Arabidopsis thaliana	core promoter element around -30 of transcription start
TRINITY_DN93962_c0_g4	TATA-box	TATA	4006	4	-	Arabidopsis thaliana	core promoter element around -30 of transcription start
TRINITY_DN93962_c0_g4	TATA-box	TATA	4124	4	-	Arabidopsis thaliana	core promoter element around -30 of transcription start
TRINITY_DN93962_c0_g4	TATA-box	TATA	4712	4	-	Arabidopsis thaliana	core promoter element around -30 of transcription start
TRINITY_DN93962_c0_g4	TATA-box	TATA	5188	4	-	Arabidopsis thaliana	core promoter element around -30 of transcription start
TRINITY_DN93962_c0_g4	TATA-box	TATACA	5247	6	-	Helianthus annuus	core promoter element around -30 of transcription start
TRINITY_DN93962_c0_g4	TATA-box	TATA	5249	4	-	Arabidopsis thaliana	core promoter element around -30 of transcription start
TRINITY_DN93962_c0_g4	TATA-box	TATA	5298	4	-	Arabidopsis thaliana	core promoter element around -30 of transcription start
TRINITY_DN93962_c0_g4	TATA-box	TATACA	5415	6	-	Helianthus annuus	core promoter element around -30 of transcription start
TRINITY_DN93962_c0_g4	TATA-box	TATA	5417	4	-	Arabidopsis thaliana	core promoter element around -30 of transcription start
TRINITY_DN93962_c0_g4	TATA-box	TATA	5494	4	-	Arabidopsis thaliana	core promoter element around -30 of transcription start
TRINITY_DN93962_c0_g4	TATA-box	TATACA	5533	6	-	Helianthus annuus	core promoter element around -30 of transcription start
TRINITY_DN93962_c0_g4	TATA-box	TATA	5535	4	-	Arabidopsis thaliana	core promoter element around -30 of transcription start
TRINITY_DN93962_c0_g4	TATA-box	TATA	5611	4	-	Arabidopsis thaliana	core promoter element around -30 of transcription start
TRINITY_DN93962_c0_g4	TATA-box	ATATAT	5891	6	-	Brassica napus	core promoter element around -30 of transcription start
TRINITY_DN93962_c0_g4	TATA-box	TATA	5892	4	-	Arabidopsis thaliana	core promoter element around -30 of transcription start
TRINITY_DN93962_c0_g4	TATA-box	TATTTAAA	5925	8	-	Arabidopsis thaliana	core promoter element around -30 of transcription start
TRINITY_DN93962_c0_g4	TATA-box	TACAAAA	6032	7	-	Oryza sativa	core promoter element around -30 of transcription start
TRINITY_DN93962_c0_g4	TCA-element	CCATCTTTTT	775	9	-	Nicotiana tabacum	cis-acting element involved in salicylic acid responsiveness
TRINITY_DN93962_c0_g4	TCA-element	CCATCTTTTT	3818	9	-	Nicotiana tabacum	cis-acting element involved in salicylic acid responsiveness
TRINITY_DN93962_c0_g4	TCT-motif	TCTTAC	172	6	-	Arabidopsis thaliana	part of a light responsive element
TRINITY_DN93962_c0_g4	TCT-motif	TCTTAC	3215	6	-	Arabidopsis thaliana	part of a light responsive element
TRINITY_DN93962_c0_g4	ABRE	ACGTG	1233	5	-	Arabidopsis thaliana	cis-acting element involved in the abscisic acid responsiveness
TRINITY_DN93962_c0_g4	ABRE	ACGTG	4276	5	-	Arabidopsis thaliana	cis-acting element involved in the abscisic acid responsiveness
TRINITY_DN93962_c0_g4	CGTCA-motif	CGTCA	275	5	+	Hordeum vulgare	cis-acting regulatory element involved in the MeJA-responsiveness
TRINITY_DN93962_c0_g4	CGTCA-motif	CGTCA	1019	5	-	Hordeum vulgare	cis-acting regulatory element involved in the MeJA-responsiveness
TRINITY_DN93962_c0_g4	CGTCA-motif	CGTCA	1529	5	+	Hordeum vulgare	cis-acting regulatory element involved in the MeJA-responsiveness
TRINITY_DN93962_c0_g4	CGTCA-motif	CGTCA	2600	5	+	Hordeum vulgare	cis-acting regulatory element involved in the MeJA-responsiveness
TRINITY_DN93962_c0_g4	A-box	CCGTCC	1904	6	-	Petroselinum crispum	cis-acting regulatory element
TRINITY_DN93962_c0_g4	GARE-motif	TCTGTTG	1339	7	+	Brassica oleracea	gibberellin-responsive element
TRINITY_DN93962_c0_g4	GARE-motif	TCTGTTG	2289	7	+	Brassica oleracea	gibberellin-responsive element
[truncated: 445 more rows]
