# Supplementary material for: Examination of the Transcriptional Response to LaMIR166a Overexpression in Larix kaempferi (Lamb.) Carr
Source: Biology (Basel). 2021 Jun 23;10(7):576. doi: 10.3390/biology10070576 (PMC8301127; doi:10.3390/biology10070576)
Supplement: Supplementary file 1 [file biology-10-00576-s001.zip › Supplementary table 6.xlsx]

## Sheet: Sheet1
Supplementary table 6. A new name for Y1H experimental gene
unigenes name	new name
TRINITY_DN103815_c2_g3	LaPP-1
TRINITY_DN99582_c0_g2	LaCYP450-1
TRINITY_DN104726_c1_g1	LaIPPC
TRINITY_DN90398_c0_g2	LaPHO1
TRINITY_DN98944_c0_g1	LaCOMT-1
TRINITY_DN108639_c0_g3	LaNAC
TRINITY_DN112300_c1_g2	LaPNH1
TRINITY_DN100509_c0_g2	LaPAP
TRINITY_DN110376_c2_g2	LaHRGPs
TRINITY_DN92071_c0_g3	LaCOMT-2
TRINITY_DN93187_c0_g2	LaPP-2
TRINITY_DN106843_c1_g4	LaCYP450-2
TRINITY_DN86651_c0_g1	LaZFP5
TRINITY_DN110026_c0_g1	LaCSLE6
TRINITY_DN93962_c0_g4	LaCWINV1
