# Supplementary material for: Examination of the Transcriptional Response to LaMIR166a Overexpression in Larix kaempferi (Lamb.) Carr
Source: Biology (Basel). 2021 Jun 23;10(7):576. doi: 10.3390/biology10070576 (PMC8301127; doi:10.3390/biology10070576)
Supplement: Supplementary file 1 [file biology-10-00576-s001.zip › Supplementary table 7.xlsx]

## Sheet: Sheet1
					Supplementary table 7. Primers used for qRT-PCR
						Name		Length	Sequence (5'-3')
					Initial transcripts	LaHDZ31	F	23	GTCTTGTGGTTTGTGAAAGGTCC
							R	18	CGTAATCGCCGCAGTGCT
						LaHDZ32	F	21	ACAGCAAAATCATCTGACGCC
							R	24	TGAAATAGTGACAATCCCAATAGC
						LaHDZ33	F	19	TCCGCATCAACACCACCTC
							R	24	CGATCTTTAAGAATATCTGCGACC
						LaHDZ34	F	19	AAAGCCACGGGAACTGCTA
							R	21	AGCGACAGTCACAAAGCCATA
					non-cleaved transcripts	LaHDZ31-1	F	19	GCTGCTGTCGATTGGGTCC
							R	20	AGGCAACGACAATCACGAAG
						LaHDZ32-1	F	21	CCAGTTCTGCTGGACTCCTTT
							R	20	GCAATCCCGAAGCCAAGATG
						LaHDZ33-1	F	21	GGAGGTCATCAAACTCGAGGG
							R	20	CCAATGTTCGGTTTGGGGGA
						LaHDZ34-1	F	20	GCCACGGGAACTGCTATTGA
							R	20	AGGCAGCGACAGTCACAAAG
