# Supplementary material for: Examination of the Transcriptional Response to LaMIR166a Overexpression in Larix kaempferi (Lamb.) Carr
Source: Biology (Basel). 2021 Jun 23;10(7):576. doi: 10.3390/biology10070576 (PMC8301127; doi:10.3390/biology10070576)
Supplement: Supplementary file 1 [file biology-10-00576-s001.zip › Supplementary table 8.xlsx]

## Sheet: Sheet1
Supplementary table 8. Unigenes blast against in the genome
unigenes name in transcriptome	unigenes blast against in the genome
TRINITY_DN105500_c2_g1	Contig05858
TRINITY_DN104388_c2_g6	Contig02710
TRINITY_DN93848_c1_g3	Contig15135
TRINITY_DN104608_c4_g1	Contig00514
TRINITY_DN106276_c5_g1	Contig14032
TRINITY_DN108650_c0_g2	Contig06537
TRINITY_DN90301_c0_g1	Contig00214
TRINITY_DN93811_c0_g2	Contig30280
TRINITY_DN89907_c0_g2	Contig10335
TRINITY_DN106135_c4_g3	Contig01745
TRINITY_DN97985_c1_g3	Contig41619
TRINITY_DN94041_c7_g1	Contig22068
TRINITY_DN104981_c2_g1	Contig05249
TRINITY_DN99651_c2_g3	Contig12058
TRINITY_DN108639_c0_g4	Contig01968
TRINITY_DN81407_c0_g1	Contig00093
TRINITY_DN91596_c8_g1	Contig11392
TRINITY_DN109005_c0_g2	Contig56619
TRINITY_DN89985_c1_g1	Contig12743
TRINITY_DN110376_c2_g2	Contig15598
TRINITY_DN102905_c0_g6	Contig00017
TRINITY_DN113606_c0_g1	Contig00137
TRINITY_DN103768_c0_g2	Contig01890
TRINITY_DN104521_c1_g1	Contig11140
TRINITY_DN86651_c0_g1	Contig18480
TRINITY_DN114306_c1_g3	Contig03146
TRINITY_DN102487_c3_g3	Contig05086
TRINITY_DN89979_c0_g1	Contig12338
TRINITY_DN107610_c0_g5	Contig13728
TRINITY_DN96384_c1_g2	Contig01914
TRINITY_DN90699_c0_g2	Contig00692
TRINITY_DN115406_c0_g1	Contig41783
TRINITY_DN114417_c6_g2	Contig07110
TRINITY_DN104099_c0_g3	Contig02510
TRINITY_DN115232_c2_g3	Contig02510
TRINITY_DN111719_c1_g1	Contig14547
TRINITY_DN112582_c2_g1	Contig33068
TRINITY_DN108639_c0_g3	Contig06141
TRINITY_DN100556_c0_g3	Contig03427
TRINITY_DN115060_c1_g1	Contig04105
TRINITY_DN110026_c0_g2	Contig05824
TRINITY_DN110026_c0_g1	Contig24617
TRINITY_DN98325_c0_g3	Contig07318
TRINITY_DN114264_c1_g3	Contig33661
TRINITY_DN110668_c1_g3	Contig01989
TRINITY_DN91031_c0_g1	Contig15553
TRINITY_DN110376_c1_g1	Contig10520
TRINITY_DN94420_c1_g1	Contig05395
TRINITY_DN104726_c1_g1	Contig02532
TRINITY_DN90003_c1_g1	Contig01787
TRINITY_DN105559_c1_g5	Contig02763
TRINITY_DN90151_c0_g1	Contig02046
TRINITY_DN98944_c0_g1	Contig00649
TRINITY_DN93962_c0_g4	Contig00176
TRINITY_DN100509_c0_g2	Contig04441
TRINITY_DN113788_c1_g4	Contig26898
TRINITY_DN93922_c6_g1	Contig13525
TRINITY_DN106007_c0_g1	Contig28067
TRINITY_DN106892_c6_g1	Contig01650
TRINITY_DN92071_c0_g3	Contig06703
TRINITY_DN105344_c2_g3	Contig03316
TRINITY_DN104875_c1_g3	Contig01389
TRINITY_DN101329_c1_g4	Contig05599
TRINITY_DN90227_c0_g1	Contig09169
TRINITY_DN103815_c2_g3	Contig39198
TRINITY_DN90398_c0_g2	Contig10824
TRINITY_DN105539_c7_g1	Contig01562
TRINITY_DN102689_c2_g2	Contig00537
TRINITY_DN96211_c2_g1	Contig03837
TRINITY_DN113245_c1_g3	Contig12001
TRINITY_DN104585_c4_g8	Contig02786
TRINITY_DN106289_c4_g1	Contig06472
TRINITY_DN114242_c2_g1	Contig01635
TRINITY_DN99936_c3_g4	Contig46244
TRINITY_DN99582_c0_g2	Contig03969
TRINITY_DN106843_c1_g4	Contig01283
TRINITY_DN90392_c0_g1	Contig03525
TRINITY_DN93187_c0_g2	Contig10467
TRINITY_DN90909_c0_g1	Contig20973
TRINITY_DN112300_c1_g2	Contig01423
TRINITY_DN110961_c1_g2	Contig02047
TRINITY_DN90301_c0_g2	Contig00214
