# Supplementary material for: Examination of the Transcriptional Response to LaMIR166a Overexpression in Larix kaempferi (Lamb.) Carr
Source: Biology (Basel). 2021 Jun 23;10(7):576. doi: 10.3390/biology10070576 (PMC8301127; doi:10.3390/biology10070576)
Supplement: Supplementary file 1 [file biology-10-00576-s001.zip › Supplementary table 9.xlsx]

## Sheet: Sheet1
			Supplementary table 9. Primers used for PCR and Y1H assay
			Name		PCR	Y1H assay
			LaPAP	F	TGGTTCTCCTCGAATGGTGC	ATCGGAATTCTGGTTCTCCTCGAATGGTGC
				R	TGGGAGTCGTTTTGCAGGTT	ATCGACGCGTTGGGAGTCGTTTTGCAGGTT
			LaPP-1	F	ATGTGGAGGATGTGCTGTGG	ATCGGAATTCATGTGGAGGATGTGCTGTGG
				R	ACATTAACAAACACAATCTCCTTGA	ATCGACGCGTACATTAACAAACACAATCTCCTTGA
			LaIPPC	F	AGCCTTCCTTCTGCGTCAAA	ATCGCCCGGGAGCCTTCCTTCTGCGTCAAA
				R	CGTACTTCCCTCCATCGTCG	ATCGACGCGTCGTACTTCCCTCCATCGTCG
			LaCOMT-2	F	CTCCCCACATGTGTTGACCA	ATCGCCCGGGCTCCCCACATGTGTTGACCA
				R	CAACGTCCACATCGGAATGC	ATCGACGCGTCAACGTCCACATCGGAATGC
			LaCYP450-2	F	ACCGTGTTCATACTATACTTTTCCA	ATCGGAATTCACCGTGTTCATACTATACTTTTCCA
				R	CATGGCGAGGGTTGGC	ATCGACGCGTCATGGCGAGGGTTGGC
			LaNAC	F	AGGATCAAATTCCCAAGGTGC	ATCGCCCGGGAGGATCAAATTCCCAAGGTGC
				R	CGGAAATGGCAGAGGTGAGT	ATCGACGCGTCGGAAATGGCAGAGGTGAGT
			LaHRGPs	F	TAACGTGCCAAGAAAGAATC	ATCGCCCGGGTAACGTGCCAAGAAAGAATC
				R	CACTACTCCCTGCCTCAAAC	ATCGACGCGTCACTACTCCCTGCCTCAAAC
			LaPHN1	F	AAATCGTGCACTCATTCCGC	ATCGCCCGGGAAATCGTGCACTCATTCCGC
				R	AAGCATTCATCCGCAGTCCA	ATCGACGCGTAAGCATTCATCCGCAGTCCA
			LaZFP5	F	CTACCATAGGGATGGGCATGT	ATCGGAATTCTGGGCATGTCAATCTTGGGT
				R	TGTGGACAAGTATTTTGTTTGAGGT	ATCGACGCGTGGTCTACATGCCCTTGACCA
			LaPHO1	F	GGAAAGTTAAGGAGCGGGGA	ATCGCCCGGGGGAAAGTTAAGGAGCGGGGA
				R	TCCACCTTTCCCTGCAACAA	ATCGACGCGTTCCACCTTTCCCTGCAACAA
			LaPP-2	F	GATTCGCGTACAGAGGTGCT	ATCGGAATTCGATTCGCGTACAGAGGTGCT
				R	CAGTCTGTGTATGCTGTTGCTG	ATCGACGCGTCAGTCTGTGTATGCTGTTGCTG
			LaCOMT-1	F	TGGGAAACCAAAAACCATTGCT	ATCGGAATTCTGGGAAACCAAAAACCATTGCT
				R	TTGCAAGTGCGAGAAGGCTA	ATCGACGCGTTTGCAAGTGCGAGAAGGCTA
			LaCYP450-1	F	CAGTGCCAATATCAACGGCG	ATCGGAATTCCAGTGCCAATATCAACGGCG
				R	GGTCTTTCAGAGCACGGTGA	ATCGACGCGTCCGACTTACAACTGTGGGCT
			LaHDZ-31	F	GCCTTGTGGGTACTCGTAGG	ATCGGAATTCATGGCAGTGATGGTGAACAATAA
				R	GCAACAACAAAGTGCTGCTT	ATCGGTCGACTCACATAAAGGACCAATTCACAAA
			LaHDZ-32	F	TGCCCAAGACCGCGTTTATT	ATCGGAATTCATGGCAGTGACGTCTGGCAAAGAG
				R	GTGGTCAGTAACACCCGCCT	ATCGGTCGACTCAAACAAAGGACCAATTCATAAA
			LaHDZ-33	F	TGGCTCGCCCACCATTTTTA	ATCGGAATTCATGACTGTGACTGTAATGACAGCG
				R	AGTAGGGTTGTTCTGTCCAGC	ATCGGTCGACTCATACAAAAGACCAATTCACGAA
			LaHDZ-34	F	CATTCTCGCAACAGACCCTG	ATCGGAATTCATGGAGCCAGAGCCAAGCAAGT
				R	ACAACCTTCCAAGCCACAGC	ATCGGTCGACTTATGCAAAGGACCAATTCATG
